# Supplementary material for: Dengue and Oropouche virus co-infection in a traveller from Cuba to Portugal
Source: J Travel Med. 2025 Jun 9;32(7):taaf051. doi: 10.1093/jtm/taaf051 (PMC12640871; doi:10.1093/jtm/taaf051)
Supplement: Supplementary_Table_1_taaf051 [file supplementary_table_1_taaf051.xlsx]

## Sheet: Supplementary Table 1
Supplementary Table 1. Metadata for the 29 sequences within the phylogenetic sub-branch containing the DENV-3 strain detected in Portugal (following importation from Cuba) included in Figure 1.
Sequence ID (Figure 1)	Accession	Origin_infection	Host	Travel_history	Sequence source	Sequence submitters
PQ617145.1|Cuba-USA|sep/24	PQ617145.1	Cuba	human	Travel case from Cuba	https://www.ncbi.nlm.nih.gov/nuccore/PQ617145.1	Mitchell,M., Tekin,O., Dong,Y.
PQ340828.1|Cuba-USA|jul/24	PQ340828.1	Cuba	human	Travel case from Cuba	https://www.ncbi.nlm.nih.gov/nuccore/PQ340828.1	Mitchell,M., Tekin,O., Dong,Y.
OR821936.1|USA-Florida|sep/23	OR821936.1	Florida	human	Acquired_in_Florida	https://www.ncbi.nlm.nih.gov/nuccore/OR821936.1	Mitchell,M., Tekin,O., Dong,Y.
OR771185.1|USA-Florida|sep/23	OR771185.1	Florida	human	Acquired_in_Florida	https://www.ncbi.nlm.nih.gov/nuccore/OR771185.1	Mitchell,M., Tekin,O., Dong,Y.
OR771133.1|Cuba-USA|jul/23	OR771133.1	Cuba	human	Travel case from Cuba	https://www.ncbi.nlm.nih.gov/nuccore/OR771133.1	Mitchell,M., Tekin,O., Dong,Y.
OR771149.1|Honduras-USA|aug/23	OR771149.1	Honduras	human	travel case from Honduras	https://www.ncbi.nlm.nih.gov/nuccore/OR771149.1	Mitchell,M., Tekin,O., Dong,Y.
OR821943.1|Cuba-USA|sep/23	OR821943.1	Cuba	human	travel case from Cuba	https://www.ncbi.nlm.nih.gov/nuccore/OR821943.1	Mitchell,M., Tekin,O., Dong,Y.
PTHu_113210|Cuba-Portugal|nov24	PTHuDENV3	Cuba	human	Portugal	https://www.ncbi.nlm.nih.gov/nuccore/PV440223.1	This study
PR617119.1|Cuba-USA|sep/24	PQ617119.1	Cuba	human	Travel case from Cuba	https://www.ncbi.nlm.nih.gov/nuccore/PQ617119.1	Mitchell,M., Tekin,O., Dong,Y.
PQ155002.1|Cuba-USA|dec/23	PQ155002.1	Cuba	human	Travel case from Cuba	https://www.ncbi.nlm.nih.gov/nuccore/PQ155002.1	Mitchell,M., Tekin,O., Dong,Y.
PP708040.1|Cuba-USA|jan/24	PP708040.1	Cuba	human	Travel case from Cuba	https://www.ncbi.nlm.nih.gov/nuccore/PP708040.1	Mitchell,M., Tekin,O., Dong,Y.
OQ821516.1|Cuba-USA|aug/22	OQ821516.1	Cuba	human	traveller from Cuba diagnosed in Florida, USA	https://www.ncbi.nlm.nih.gov/nuccore/OQ821516.1	Vogels,C.B.F., Breban,M.I., Chaguza,C., Hill,V., Paul,L., Michael,S., Bunch,S., Cano,N., Jaber,R., Morrison,A., Panzera,C., Stryker,I., Vergara,J., Zimler,R., Kopp,E., Herberlein,L., Grubaugh,N.D.
OQ821532.1|Cuba-USA|aug/22	OQ821532.1	Cuba	human	traveller from Cuba diagnosed in Florida, USA	https://www.ncbi.nlm.nih.gov/nuccore/OQ821532.1	Vogels,C.B.F., Breban,M.I., Chaguza,C., Hill,V., Paul,L., Michael,S., Bunch,S., Cano,N., Jaber,R., Morrison,A., Panzera,C., Stryker,I., Vergara,J., Zimler,R., Kopp,E., Herberlein,L., Grubaugh,N.D.
PP692465.1|Cuba-USA|dec/23	PP692465.1	Florida	human	Acquired_in_Florida	https://www.ncbi.nlm.nih.gov/nuccore/PP692465.1	Mitchell,M., Tekin,O., Dong,Y.
OR771142.1|Cuba-USA|aug/23	OR771142.1	Cuba	human	Travel case from Cuba	https://www.ncbi.nlm.nih.gov/nuccore/OR771142.1	Mitchell,M., Tekin,O., Dong,Y.
PQ868280.1|USA-California|oct/24	PQ868280.1	USA_California-LA?	human	human. Local? Unclear	https://www.ncbi.nlm.nih.gov/nuccore/PQ868280.1	Fox,E.B., Garrigues,J.M., Green,N.M.
OR771148.1|Cuba-USA|aug/23	OR771148.1	Cuba	human	travel case from Cuba	https://www.ncbi.nlm.nih.gov/nuccore/OR771148.1	Mitchell,M., Tekin,O., Dong,Y.
OR771153.1|Cuba-USA|aug/23	OR771153.1	Cuba	human	travel case from Cuba	https://www.ncbi.nlm.nih.gov/nuccore/OR771153.1	Mitchell,M., Tekin,O., Dong,Y.
OR771161.1|Cuba-USA|aug/23	OR771161.1	Cuba	human	travel case from Cuba	https://www.ncbi.nlm.nih.gov/nuccore/OR771161.1	Mitchell,M., Tekin,O., Dong,Y.
OR821930.1|Cuba-USA|jul/23	OR821930.1	Cuba	human	travel case from Cuba	https://www.ncbi.nlm.nih.gov/nuccore/OR821930.1	Mitchell,M., Tekin,O., Dong,Y.
PP708035.1|Cuba-USA|jan/24	PP708035.1	Cuba	human	Travel case from Cuba	https://www.ncbi.nlm.nih.gov/nuccore/PP708035.1	Mitchell,M., Tekin,O., Dong,Y.
OQ821566.1|Cuba-USA|oct/22	OQ821566.1	Cuba	human	traveller from Cuba diagnosed in Florida, USA	https://www.ncbi.nlm.nih.gov/nuccore/OQ821566.1	Vogels,C.B.F., Breban,M.I., Chaguza,C., Hill,V., Paul,L., Michael,S., Bunch,S., Cano,N., Jaber,R., Morrison,A., Panzera,C., Stryker,I., Vergara,J., Zimler,R., Kopp,E., Herberlein,L., Grubaugh,N.D.
OQ836205.1|PuertoRico|oct/22	OQ836205.1	Puerto Rico	human	NA	https://www.ncbi.nlm.nih.gov/nuccore/OQ836205.1	Santiago,G.A., Gonzalez-Morales,G.L., Flores,B., Charriez,K.N., Medina,J., Falcon,J., Brown,G., Munoz-Jordan,J.L.
OQ836208.1|PuertoRico-Aedes|dec/22	OQ836208.1	Puerto Rico	mosquito	mosquito pool	https://www.ncbi.nlm.nih.gov/nuccore/OQ836208.1	Santiago,G.A., Gonzalez-Morales,G.L., Flores,B., Charriez,K.N., Medina,J., Falcon,J., Brown,G., Munoz-Jordan,J.L.
OQ836209.1|PuertoRico-Aedes|jan/23	OQ836209.1	Puerto Rico	mosquito	mosquito pool	https://www.ncbi.nlm.nih.gov/nuccore/OQ836209.1	Santiago,G.A., Gonzalez-Morales,G.L., Flores,B., Charriez,K.N., Medina,J., Falcon,J., Brown,G., Munoz-Jordan,J.L.
OQ821581.1|Cuba-USA|nov/22	OQ821581.1	Cuba	human	traveller from Cuba diagnosed in Florida, USA	https://www.ncbi.nlm.nih.gov/nuccore/OQ821581.1	Vogels,C.B.F., Breban,M.I., Chaguza,C., Hill,V., Paul,L., Michael,S., Bunch,S., Cano,N., Jaber,R., Morrison,A., Panzera,C., Stryker,I., Vergara,J., Zimler,R., Kopp,E., Herberlein,L., Grubaugh,N.D.
OQ821556.1|Cuba-USA|sep/22	OQ821556.1	Cuba	human	traveller from Cuba diagnosed in Florida, USA	https://www.ncbi.nlm.nih.gov/nuccore/OQ821556.1	Vogels,C.B.F., Breban,M.I., Chaguza,C., Hill,V., Paul,L., Michael,S., Bunch,S., Cano,N., Jaber,R., Morrison,A., Panzera,C., Stryker,I., Vergara,J., Zimler,R., Kopp,E., Herberlein,L., Grubaugh,N.D.
OQ821573.1|Cuba-USA|nov/22	OQ821573.1	Cuba	human	traveller from Cuba diagnosed in Florida, USA	https://www.ncbi.nlm.nih.gov/nuccore/OQ821573.1	Vogels,C.B.F., Breban,M.I., Chaguza,C., Hill,V., Paul,L., Michael,S., Bunch,S., Cano,N., Jaber,R., Morrison,A., Panzera,C., Stryker,I., Vergara,J., Zimler,R., Kopp,E., Herberlein,L., Grubaugh,N.D.
OQ821577.1|Cuba-USA|nov/22	OQ821577.1	Cuba	human	traveller from Cuba diagnosed in Florida, USA	https://www.ncbi.nlm.nih.gov/nuccore/OQ821577.1	Vogels,C.B.F., Breban,M.I., Chaguza,C., Hill,V., Paul,L., Michael,S., Bunch,S., Cano,N., Jaber,R., Morrison,A., Panzera,C., Stryker,I., Vergara,J., Zimler,R., Kopp,E., Herberlein,L., Grubaugh,N.D.
