# Supplementary material for: Dengue and Oropouche virus co-infection in a traveller from Cuba to Portugal
Source: J Travel Med. 2025 Jun 9;32(7):taaf051. doi: 10.1093/jtm/taaf051 (PMC12640871; doi:10.1093/jtm/taaf051)
Supplement: SupplementaryFile_1_3_DENV3_Portugal_2024_genome_taaf051 [file supplementaryfile_1_3_denv3_portugal_2024_genome_taaf051.zip › SupplementaryFile_1_3_DENV3_Portugal_2024_genome_taaf051.json]

{"version": "v2", "meta": {"title": "INSaFLU DENV3 Nextstrain build - DENV3 case Portugal Nov2024 (imported from Cuba)", "updated": "2025-04-03", "build_url": "https://github.com/INSaFLU/dengue", "data_provenance": [{"name": "INSaFLU", "url": "https://insaflu.insa.pt"}], "maintainers": [{"name": "the Nextstrain team", "url": "https://nextstrain.org/team"}, {"name": "INSA", "url": "https://insaflu.insa.pt"}], "display_defaults": {"map_triplicate": true, "color_by": "clade_membership", "tip_label": "strain"}, "genome_annotations": {"nuc": {"end": 10707, "start": 1, "strand": "+", "type": "source", "seqid": "defaults/reference_denv3_genome.gb"}, "2K": {"end": 6820, "seqid": "defaults/reference_denv3_genome.gb", "start": 6752, "strand": "+", "type": "CDS"}, "C": {"end": 436, "seqid": "defaults/reference_denv3_genome.gb", "start": 95, "strand": "+", "type": "CDS"}, "E": {"end": 2413, "seqid": "defaults/reference_denv3_genome.gb", "start": 935, "strand": "+", "type": "CDS"}, "M": {"end": 934, "seqid": "defaults/reference_denv3_genome.gb", "start": 437, "strand": "+", "type": "CDS"}, "NS1": {"end": 3469, "seqid": "defaults/reference_denv3_genome.gb", "start": 2414, "strand": "+", "type": "CDS"}, "NS2A": {"end": 4123, "seqid": "defaults/reference_denv3_genome.gb", "start": 3470, "strand": "+", "type": "CDS"}, "NS2B": {"end": 4513, "seqid": "defaults/reference_denv3_genome.gb", "start": 4124, "strand": "+", "type": "CDS"}, "NS3": {"end": 6370, "seqid": "defaults/reference_denv3_genome.gb", "start": 4514, "strand": "+", "type": "CDS"}, "NS4A": {"end": 6751, "seqid": "defaults/reference_denv3_genome.gb", "start": 6371, "strand": "+", "type": "CDS"}, "NS4B": {"end": 7564, "seqid": "defaults/reference_denv3_genome.gb", "start": 6821, "strand": "+", "type": "CDS"}, "NS5": {"end": 10264, "seqid": "defaults/reference_denv3_genome.gb", "start": 7565, "strand": "+", "type": "CDS"}, "pr": {"end": 709, "seqid": "defaults/reference_denv3_genome.gb", "start": 437, "strand": "+", "type": "CDS"}}, "description": "We gratefully acknowledge the authors, originating and submitting laboratories of the genetic sequences and metadata for sharing their work. Please note that although data generators have generously shared data in an open fashion, that does not mean there should be free license to publish on this data. Data generators should be cited where possible and collaborations should be sought in some circumstances. Please try to avoid scooping someone else's work. Reach out if uncertain.\n\nWe curate sequence data and metadata from NCBI as starting point for our analyses. Curated sequences and metadata are available as flat files at:\n\n* [data.nextstrain.org/files/workflows/dengue/sequences_all.fasta.zst](https://data.nextstrain.org/files/workflows/dengue/sequences_all.fasta.zst)\n* [data.nextstrain.org/files/workflows/dengue/metadata_all.tsv.zst](https://data.nextstrain.org/files/workflows/dengue/metadata_all.tsv.zst)\n* [data.nextstrain.org/files/workflows/dengue/sequences_denv1.fasta.zst](https://data.nextstrain.org/files/workflows/dengue/sequences_denv1.fasta.zst)\n* [data.nextstrain.org/files/workflows/dengue/metadata_denv1.tsv.zst](https://data.nextstrain.org/files/workflows/dengue/metadata_denv1.tsv.zst)\n* [data.nextstrain.org/files/workflows/dengue/sequences_denv2.fasta.zst](https://data.nextstrain.org/files/workflows/dengue/sequences_denv2.fasta.zst)\n* [data.nextstrain.org/files/workflows/dengue/metadata_denv2.tsv.zst](https://data.nextstrain.org/files/workflows/dengue/metadata_denv2.tsv.zst)\n* [data.nextstrain.org/files/workflows/dengue/sequences_denv3.fasta.zst](https://data.nextstrain.org/files/workflows/dengue/sequences_denv3.fasta.zst)\n* [data.nextstrain.org/files/workflows/dengue/metadata_denv3.tsv.zst](https://data.nextstrain.org/files/workflows/dengue/metadata_denv3.tsv.zst)\n* [data.nextstrain.org/files/workflows/dengue/sequences_denv4.fasta.zst](https://data.nextstrain.org/files/workflows/dengue/sequences_denv4.fasta.zst)\n* [data.nextstrain.org/files/workflows/dengue/metadata_denv4.tsv.zst](https://data.nextstrain.org/files/workflows/dengue/metadata_denv4.tsv.zst)\n", "colorings": [{"key": "gt", "title": "Genotype", "type": "categorical"}, {"key": "num_date", "title": "Date", "type": "continuous"}, {"key": "country", "title": "Country", "type": "categorical", "scale": [["India", "#4C24AF"], ["Sri Lanka", "#4334BF"], ["Thailand", "#3E5BD0"], ["China", "#4580CA"], ["Vietnam", "#4B8FC1"], ["Indonesia", "#529BB5"], ["Taiwan", "#5BA5A7"], ["Niger", "#6FB388"], ["Puerto Rico", "#D8AE3E"], ["Angola", "#7CB879"], ["Kenya", "#89BB6B"], ["Somalia", "#97BD5F"], ["Portugal", "#97BD5F"], ["Italy", "#B4BD4C"], ["Bolivia", "#CDB642"], ["Brazil", "#D8AE3E"], ["Peru", "#DFA43B"], ["Colombia", "#E59638"], ["Guatemala", "#E68434"], ["Dominican Republic", "#DB2823"], ["Mexico", "#E2582C"], ["Cuba", "#DB2823"], ["USA", "#E67030"]]}, {"key": "region", "title": "Region", "type": "categorical", "scale": [["Asia", "#447CCD"], ["Africa", "#8ABB6A"], ["Europe", "#BEBB48"], ["South America", "#E29E39"], ["North America", "#E2562B"]]}, {"key": "clade_membership", "title": "Dengue Genotype (Nextstrain)", "type": "categorical"}], "filters": ["country", "region", "author"], "geo_resolutions": [{"key": "country", "demes": {"Portugal": {"latitude": 39.54046, "longitude": -8.174701}, "Vietnam": {"latitude": 16.16667, "longitude": 107.83333}, "Cuba": {"latitude": 23.0131338, "longitude": -80.8328748}, "Thailand": {"latitude": 14.8971921, "longitude": 100.83273}, "India": {"latitude": 21.077353, "longitude": 78.723951}, "Guatemala": {"latitude": 15.6356088, "longitude": -89.8988087}, "Peru": {"latitude": -9.650468, "longitude": -75.328211}, "Mexico": {"latitude": 19.4325301, "longitude": -99.1332101}, "Somalia": {"latitude": 8.3676771, "longitude": 49.083416}, "Dominican Republic": {"latitude": 19.0974031, "longitude": -70.3028026}, "Italy": {"latitude": 43.382775, "longitude": 12.183629}, "Niger": {"latitude": 18.061703, "longitude": 10.145544}, "Taiwan": {"latitude": 23.8169, "longitude": 121.031365}, "Brazil": {"latitude": -10.3333332, "longitude": -53.1999999}, "Indonesia": {"latitude": -0.897599, "longitude": 114.181602}, "Puerto Rico": {"latitude": 18.2247706, "longitude": -66.4858295}, "China": {"latitude": 33.394333, "longitude": 104.689839}, "Colombia": {"latitude": 2.893108, "longitude": -73.7845142}, "Angola": {"latitude": -11.8775768, "longitude": 17.5691241}, "Sri Lanka": {"latitude": 7.8731, "longitude": 80.7718}, "Bolivia": {"latitude": -17.0568696, "longitude": -64.9912286}, "Kenya": {"latitude": 0.0236, "longitude": 37.9062}, "USA": {"latitude": 38.916963, "longitude": -98.891372}}}, {"key": "region", "demes": {"Asia": {"latitude": 35.000074, "longitude": 104.999927}, "North America": {"latitude": 28.2367447, "longitude": -97.738017}, "Europe": {"latitude": 49.646237, "longitude": 10.799454}, "Africa": {"latitude": 4.070194, "longitude": 21.824559}, "South America": {"latitude": -13.083583, "longitude": -58.470721}}}], "panels": ["tree", "map", "entropy", "frequencies"]}, "tree": {"name": "NODE_0000000", "node_attrs": {"div": 0, "num_date": {"value": 1952.388, "confidence": [1950.156, 1955.856]}, "clade_membership": {"value": "unassigned"}, "region": {"value": "Asia", "confidence": {"Asia": 0.953, "Africa": 0.0262, "North America": 0.0102, "South America": 0.00613, "Europe": 0.00432}, "entropy": 0.243}, "country": {"value": "Thailand", "confidence": {"Thailand": 0.0545, "Somalia": 0.0517, "Taiwan": 0.0492, "Sri Lanka": 0.0489, "Bolivia": 0.0486, "Indonesia": 0.0484, "Colombia": 0.0483, "Vietnam": 0.048, "Mexico": 0.0476, "China": 0.0471, "Kenya": 0.0469, "Angola": 0.0453, "India": 0.0439, "Portugal": 0.0431, "Guatemala": 0.0422, "Niger": 0.0409, "Puerto Rico": 0.0373, "Dominican Republic": 0.036, "Peru": 0.0343, "French Guiana": 0.0334, "Italy": 0.0334, "Brazil": 0.0324, "USA": 0.0314, "Cuba": 0.00748}, "entropy": 3.144}}, "branch_attrs": {"mutations": {}}, "children": [{"name": "NODE_0000003", "node_attrs": {"div": 0.0015, "num_date": {"value": 1953.834, "confidence": [1951.731, 1957.312]}, "clade_membership": {"value": "unassigned"}, "region": {"value": "Asia", "confidence": {"Asia": 0.96, "Africa": 0.0227, "North America": 0.00866, "South America": 0.00522, "Europe": 0.00365}, "entropy": 0.214}, "country": {"value": "Thailand", "confidence": {"Thailand": 0.0556, "Somalia": 0.051, "Taiwan": 0.0494, "Sri Lanka": 0.0487, "Bolivia": 0.0485, "Indonesia": 0.0485, "Colombia": 0.0482, "Vietnam": 0.0481, "Mexico": 0.0474, "China": 0.0471, "Kenya": 0.0469, "Angola": 0.0452, "India": 0.0439, "Portugal": 0.0431, "Guatemala": 0.0422, "Niger": 0.0408, "Puerto Rico": 0.0372, "Dominican Republic": 0.036, "Peru": 0.0343, "French Guiana": 0.0334, "Italy": 0.0333, "Brazil": 0.0324, "USA": 0.0314, "Cuba": 0.00748}, "entropy": 3.143}}, "branch_attrs": {"mutations": {"nuc": ["A198G", "C1440T", "G1663A", "T2401C", "T2491C", "G3429A", "A3472G", "A3751G", "C4857T", "A5830C"], "C": ["K35R"], "E": ["A169V"], "NS1": ["S339N"], "NS3": ["T115I"]}, "labels": {"aa": "C: K35R; E: A169V; NS1: S339N; NS3: T115I"}}, "children": [{"name": "NODE_0000012", "node_attrs": {"div": 0.0182, "num_date": {"value": 1977.755, "confidence": [1976.343, 1980.577]}, "clade_membership": {"value": "DENV3/I"}, "region": {"value": "Asia", "confidence": {"Asia": 0.97, "Africa": 0.0145, "North America": 0.00743, "South America": 0.00454, "Europe": 0.00343}, "entropy": 0.171}, "country": {"value": "Taiwan", "confidence": {"Taiwan": 0.0741, "Indonesia": 0.0519, "Thailand": 0.049, "Colombia": 0.0473, "Bolivia": 0.0472, "Sri Lanka": 0.047, "Somalia": 0.0467, "Vietnam": 0.0465, "Mexico": 0.046, "China": 0.0459, "Kenya": 0.0456, "Angola": 0.0445, "India": 0.0428, "Portugal": 0.0424, "Guatemala": 0.0415, "Niger": 0.0402, "Puerto Rico": 0.0367, "Dominican Republic": 0.0354, "Peru": 0.0337, "French Guiana": 0.0328, "Italy": 0.0327, "Brazil": 0.0318, "USA": 0.0308, "Cuba": 0.00733}, "entropy": 3.136}}, "branch_attrs": {"mutations": {"nuc": ["G322A", "A339G", "A384G", "C607T", "A616G", "T646C", "T664C", "C818T", "C838A", "T895C", "T901C", "T976C", "T1069C", "G1096A", "G1108A", "A1136G", "T1144C", "T1159C", "C1298T", "C1304T", "A1327G", "G1453A", "A1522G", "G1626A", "T1681A", "T1729C", "A1743C", "C1759T", "T1789C", "A1841G", "G1876A", "A1945G", "C1990T", "T2035A", "G2203A", "C2213T", "C2248T", "T2284C", "C2350T", "A2407G", "T2530C", "A2590G", "T2608C", "C2686T", "A2776G", "G2836A", "G2933A", "T2956C", "G2989A", "G2995A", "T2998C", "A3055G", "A3154G", "G3190A", "C3283T", "A3310G", "C3427T", "C3487T", "G3670A", "C3688T", "A3700G", "C3718T", "C3727T", "C3854T", "C3875T", "T3902C", "T3923C", "G3992A", "C4099T", "G4159A", "T4198C", "A4300G", "C4406T", "T4430C", "A4441G", "T4489C", "T4522C", "C4588T", "A4591G", "G4609A", "G4636A", "C4648T", "C4657T", "G4786A", "T4861C", "A4879G", "T4978C", "C4996T", "G5011A", "A5167G", "T5347C", "C5374T", "A5464C", "G5527A", "A5644G", "G5713A", "T5776C", "T5824C", "G5836C", "T5848G", "C5868T", "G5929A", "T5950C", "C5956T", "T6079C", "C6205T", "A6292G", "C6364T", "C6461T", "T6484G", "C6536T", "A6635G", "G6724A", "C6766T", "T6868C", "C6946T", "A7069G", "A7099G", "G7135A", "T7156C", "A7168G", "G7318A", "C7387T", "G7390T", "T7456C", "A7591G", "A7615G", "T7720C", "C7894T", "T7936C", "C7990T", "T8047C", "T8056C", "C8086T", "G8293A", "A8341G", "A8344G", "A8406G", "C8494T", "A8497G", "A8548G", "A8593G", "A8605T", "A8620G", "G8668A", "G8749A", "A8752G", "G8827T", "G8842A", "T8863C", "A9022G", "C9049T", "T9115C", "T9130C", "G9419A", "T9586C", "G9622A", "T9640C", "G9739A", "C9754T", "C9760T", "C9764T", "T9823C", "G9852C", "A9946G"], "C": ["K82R", "K97R"], "E": ["I68V", "P124S", "R231K", "N270T", "T303A"], "M": ["L128F"], "NS1": ["V174M"], "NS2A": ["V175I"], "NS3": ["A452V"], "NS4A": ["I89V"], "NS4B": ["L190F"], "NS5": ["K281R", "V619I", "S763T"]}, "labels": {"aa": "C: K82R, K97R; E: I68V, P124S, R231K, N270T, T303A; M: L128F; NS1: V174M; NS2A: V175I; NS3: A452V; NS4A: I89V; NS4B: L190F; NS5: K281R, V619I, S763T", "clade": "DENV3/I"}}, "children": [{"name": "DENV3_CLADE_REP_AY776329.1", "node_attrs": {"div": 0.0384, "num_date": {"value": 2005.999, "confidence": [2005.999, 2005.999]}, "accession": "DENV3_CLADE_REP_AY776329.1", "strain": {"value": "AY776329.1"}, "clade_membership": {"value": "DENV3/I"}, "region": {"value": "Asia", "confidence": {"Asia": 1.0}, "entropy": -1e-12}, "country": {"value": "Taiwan", "confidence": {"Taiwan": 1.0}, "entropy": -1e-12}}, "branch_attrs": {"mutations": {"nuc": ["G2T", "G241C", "C310T", "G388A", "C401T", "C403T", "C502T", "C589T", "T628C", "T667C", "A778G", "A801G", "C1060T", "A1096T", "T1177C", "T1253C", "T1451C", "A1465G", "G1492A", "G1501A", "G1549A", "A1552G", "C1624T", "A1669G", "C1684T", "A1705G", "T1738C", "A1741G", "G1777A", "C1927T", "T1936C", "T1990A", "T2029C", "A2065G", "C2095T", "C2104T", "C2167T", "T2171C", "C2218T", "C2267T", "T2320C", "G2674A", "T2689C", "A2829G", "C3079T", "T3305C", "T3332C", "C3400T", "T3457C", "C3490T", "C3505T", "A3547G", "C3691T", "A3694G", "A3706G", "G3790A", "C3815T", "C3867T", "G3877A", "G3904A", "T3958C", "G3979A", "T4001C", "G4003A", "T4087C", "A4111G", "G4220A", "G4222A", "A4378G", "A4408G", "A4465T", "A4471G", "T4478C", "A4498G", "A4510G", "C4540T", "T4604C", "G4678A", "C4693T", "A4756G", "T5032C", "G5038A", "A5039G", "G5071A", "C5083T", "T5092C", "T5284C", "G5356A", "T5395C", "G5440A", "T5485C", "G5504T", "T5512C", "T5581C", "C5617T", "A5647G", "A5656G", "T5689C", "T5707C", "A5797G", "T5875C", "G5887A", "C5944T", "C6089T", "C6187T", "G6253A", "G6298A", "T6329C", "C6376T", "G6435A", "T6451C", "A6472G", "T6580C", "C6625T", "T6640C", "T6646C", "C6649T", "T6653C", "T6722C", "C6727T", "C6772T", "T6880C", "C6895T", "A6955G", "C7013T", "C7027T", "C7090T", "C7097T", "C7100T", "G7102A", "G7108A", "T7180C", "T7219C", "A7309G", "G7342A", "G7468A", "T7474C", "C7528A", "T7588C", "T7666C", "A7712G", "T7757C", "T7780C", "C7882T", "A7906G", "G7981A", "A8044G", "C8098T", "T8116C", "C8138T", "C8141T", "C8242T", "G8255A", "A8323G", "C8377T", "A8402C", "T8428C", "C8461T", "G8467A", "A8503G", "T8626C", "G8632A", "G8638A", "C8653T", "G8656A", "A8676G", "C8713T", "C8725T", "A8764G", "T8902C", "C8911T", "A8950G", "C9028A", "C9148T", "C9178T", "A9253G", "G9256A", "T9268C", "C9286T", "C9352T", "C9400T", "G9451A", "T9503C", "C9541T", "T9604C", "C9610T", "G9679A", "T9685A", "C9691T", "A9732G", "C9745A", "G9796A", "A9810G", "C10024T", "A10111G", "C10156T", "A10159G", "T10183C", "A10271C", "G10277A", "A10280G", "C10293T", "C10379T", "C10487T", "T10490A"], "C": ["L103F"], "E": ["M205I"], "M": ["K122R"], "NS1": ["N139S"], "NS2A": ["A133V"], "NS2B": ["V33I"], "NS3": ["F31L", "T176A", "A331S"], "NS4A": ["R22K"], "NS5": ["I50V", "F65L", "H192Y", "V231I", "I280L", "K371R", "K723R", "K749R"]}, "labels": {"aa": "C: L103F; E: M205I; M: K122R; NS1: N139S; NS2A: A133V; NS2B: V33I; NS3: F31L, T176A, A331S; NS4A: R22K; NS5: I50V, F65L, H192Y, V231I, I280L, K371R, K723R, K749R"}}}, {"name": "DENV3_CLADE_REP_PP994667.1", "node_attrs": {"div": 0.0486, "num_date": {"value": 2022.793, "confidence": [2022.793, 2022.793]}, "accession": "DENV3_CLADE_REP_PP994667.1", "strain": {"value": "PP994667.1"}, "clade_membership": {"value": "DENV3/I"}, "region": {"value": "Asia", "confidence": {"Asia": 1.0}, "entropy": -1e-12}, "country": {"value": "Indonesia", "confidence": {"Indonesia": 1.0}, "entropy": -1e-12}}, "branch_attrs": {"mutations": {"nuc": ["G62A", "C211T", "A277G", "A286G", "G287A", "C289T", "C307T", "T448C", "G565A", "T574C", "T604C", "C640T", "A655G", "T679C", "A693G", "C703T", "A712G", "T724C", "C727T", "C733T", "A755G", "A760G", "G823A", "T862C", "G1012A", "T1030C", "G1066A", "C1114T", "A1123G", "T1129C", "A1138G", "T1156C", "G1174A", "T1178C", "T1210C", "C1305T", "A1306T", "A1342G", "C1345T", "T1441C", "C1447T", "C1483T", "T1570C", "A1585G", "A1597G", "A1651G", "T1660C", "G1699A", "T1783C", "T1836C", "G1837A", "C1867T", "G1873A", "T1894C", "T1900C", "T1918C", "T1933C", "C2004T", "C2023T", "T2041C", "T2059C", "G2063A", "C2098T", "T2212G", "T2222C", "A2224G", "C2239T", "A2263G", "C2266T", "A2269T", "G2332A", "T2383C", "C2416T", "C2473T", "C2479T", "A2511G", "A2554T", "T2560C", "G2566A", "C2584T", "G2638A", "T2694C", "T2809C", "C2812T", "G2847A", "G2878A", "T2908A", "A2931G", "G2968A", "C2974T", "G2980A", "C3010T", "A3037T", "C3061T", "C3122T", "T3163C", "T3166C", "G3205A", "T3221C", "C3236T", "G3331A", "C3361T", "C3382T", "T3512C", "G3514T", "G3535A", "A3559G", "G3621A", "A3633G", "C3638T", "G3652A", "T3697A", "A3701G", "A3724T", "T3728C", "T3755C", "G3778A", "A3811G", "T3850A", "T3853C", "C3937T", "T3982C", "T4018C", "C4078T", "A4144G", "T4153C", "T4162A", "G4165T", "C4168T", "T4177A", "G4201A", "G4237A", "G4243A", "C4246T", "A4270G", "A4285G", "C4450T", "C4468T", "G4477T", "A4612G", "C4669T", "T4744C", "G4792A", "A4888G", "C4903T", "G4960A", "A5011T", "T5020C", "T5095C", "T5137A", "C5140T", "G5155A", "T5162C", "A5275G", "G5277A", "A5293G", "C5299T", "G5338A", "C5470T", "A5515G", "A5563T", "C5572T", "T5580C", "G5584A", "G5590T", "T5605C", "A5620G", "T5674C", "G5680A", "C5764T", "G5812C", "T5815C", "A5827C", "C5830T", "G5905A", "T5971C", "T5974C", "G5998A", "G6001A", "C6010T", "G6025A", "G6082A", "T6085C", "G6094A", "T6136C", "A6172T", "G6178A", "T6193C", "A6217G", "C6223T", "C6244T", "C6328T", "A6331G", "A6334G", "A6373G", "C6419T", "C6442T", "T6452C", "T6478C", "C6481T", "C6512T", "T6557C", "A6571G", "C6573T", "A6574G", "T6595C", "A6602G", "G6668A", "C6672A", "T6694C", "A6832T", "C6833T", "A6859G", "A6862G", "T6889G", "A6892T", "C6898T", "G6916A", "A6961G", "C7043T", "A7093G", "A7096T", "A7123G", "A7162G", "T7174C", "A7231G", "T7288C", "T7300C", "G7330A", "C7333T", "T7387A", "A7498G", "T7508C", "A7510G", "T7645C", "T7657C", "A7690G", "G7729A", "T7738C", "C7783T", "C7801T", "A7804G", "C7807T", "C7822T", "C7844T", "T7855C", "G7904A", "T7915C", "T7940C", "A7942G", "T7987C", "A8038G", "G8062A", "G8105A", "T8108C", "A8126G", "A8161G", "A8266G", "C8269T", "T8273C", "C8300T", "C8302T", "T8425C", "C8485T", "T8571C", "T8596C", "T8602C", "C8611T", "G8655A", "G8677A", "G8740A", "A8746G", "G8767A", "C8770T", "C8785T", "T8797A", "T8836C", "T8891C", "T8892A", "G8893A", "C8929T", "T8980C", "C8989T", "A9088G", "C9100T", "A9118G", "C9124T", "C9139T", "T9172G", "T9208C", "A9355G", "A9418G", "C9421T", "G9455A", "T9480C", "C9493T", "A9535G", "A9571G", "C9574T", "T9577C", "C9613T", "A9655G", "C9715T", "A9721G", "T9742C", "A9766G", "A9772G", "T9787C", "A9790G", "C9817T", "A9851G", "A9886T", "T9904C", "T9952C", "T9955C", "C10079T", "C10305T", "G10510A", "T10596C"], "C": ["V65I"], "E": ["S124F", "L301S", "T357I", "V377I"], "M": ["H86R", "T107A"], "NS1": ["K33R", "I94T", "S145N", "E173G"], "NS2A": ["R51K", "H55R", "L57F", "I78V"], "NS3": ["R255K", "E350D", "V356A"], "NS4A": ["A68V", "I78V", "V100I", "P101Q"], "NS5": ["V114I", "V181I", "T188A", "H246Y", "M336T", "R364K", "L443Q", "A631T", "L639P", "T763A"], "pr": ["H86R"]}, "labels": {"aa": "C: V65I; E: S124F, L301S, T357I, V377I; M: H86R, T107A; NS1: K33R, I94T, S145N, E173G; NS2A: R51K, H55R, L57F, I78V; NS3: R255K, E350D, V356A; NS4A: A68V, I78V, V100I, P101Q; NS5: V114I, V181I, T188A, H246Y, M336T, R364K, L443Q, A631T, L639P, T763A; pr: H86R"}}}]}, {"name": "NODE_0000006", "node_attrs": {"div": 0.028, "num_date": {"value": 1989.62, "confidence": [1988.622, 1990.215]}, "clade_membership": {"value": "DENV3/II"}, "region": {"value": "Asia", "confidence": {"Asia": 1.0}, "entropy": 0.00174}, "country": {"value": "Thailand", "confidence": {"Thailand": 0.974, "Vietnam": 0.00275, "Somalia": 0.00155, "Kenya": 0.00148, "China": 0.00143, "Taiwan": 0.0014, "Sri Lanka": 0.00139, "Indonesia": 0.00129, "India": 0.00127, "Mexico": 0.00122, "Bolivia": 0.0012, "Colombia": 0.00115, "Angola": 0.001}, "entropy": 0.197}}, "branch_attrs": {"mutations": {"nuc": ["C90T", "G109A", "G319A", "G337A", "C358T", "C386A", "A454T", "A496G", "C520T", "T556C", "A605G", "A688G", "C817T", "G832T", "C847T", "T878C", "C922T", "T943C", "A952G", "A979G", "C1000T", "C1051T", "C1109T", "A1165G", "G1207A", "C1228T", "C1234T", "C1261A", "G1264A", "A1276G", "G1300A", "C1348T", "A1396C", "C1413T", "C1447T", "A1459G", "A1543C", "A1558G", "T1567C", "T1579C", "A1609G", "C1618T", "G1642A", "C1654T", "A1669G", "A1717G", "C1753T", "C1975T", "T2026C", "T2056C", "T2059C", "A2065G", "C2095T", "A2197T", "C2218T", "A2269G", "T2275C", "T2284A", "T2320C", "C2380T", "C2443A", "C2479T", "T2551C", "G2566A", "G2575C", "C2578T", "C2611A", "A2635G", "T2689C", "A2734G", "T2908C", "C2945T", "T2946C", "G2975A", "T2977C", "G2980A", "C3062T", "C3082T", "A3085T", "G3121A", "G3169A", "C3214T", "A3223G", "T3268A", "C3374T", "A3391G", "C3424T", "T3502A", "T3506C", "T3526C", "C3625T", "G3631A", "C3661T", "C3685T", "T3712C", "A3775G", "T3776C", "G3866A", "T3871A", "A3892G", "C3898T", "A3901G", "G3928A", "C3977T", "T3983C", "G4007C", "C4079T", "A4105G", "T4113C", "A4123G", "T4217C", "T4225C", "C4235T", "C4249T", "A4345G", "A4384G", "T4417C", "G4420A", "A4471C", "C4516T", "G4549A", "A4573G", "G4594A", "A4633G", "A4690G", "T4723C", "G4834A", "A4852G", "A4873G", "G4897A", "G4984A", "T5032C", "A5044G", "G5047A", "G5059A", "C5101T", "C5125T", "T5134C", "T5137C", "G5146A", "G5191A", "T5219C", "G5227A", "A5278G", "T5320C", "G5326A", "C5353T", "C5386T", "C5446T", "A5479T", "T5485A", "C5530T", "A5533T", "A5536G", "T5639C", "T5665C", "T5707C", "A5709G", "T5728C", "C5761T", "C5767T", "C5785T", "G5812A", "T5875C", "T5962C", "G6001A", "A6052G", "C6070T", "G6082A", "T6085C", "C6220T", "A6279G", "C6352T", "G6358A", "C6419T", "C6542T", "G6559A", "A6634T", "C6639T", "C6676T", "G6706A", "T6712C", "G6745A", "T6800C", "A6808G", "C6833T", "C6844T", "G6904A", "G6910A", "T7021C", "C7027T", "T7085C", "A7096G", "T7111C", "C7165T", "T7177C", "A7201T", "T7300C", "T7312C", "G7450A", "G7486T", "T7507C", "C7528T", "A7570G", "T7582C", "T7588C", "A7621G", "T7713C", "T7738C", "A7768G", "T7834C", "T7837C", "T7921C", "T7957C", "T7987C", "A8071G", "G8110A", "G8158A", "C8162T", "T8185C", "C8209T", "T8227C", "C8233T", "A8236C", "C8290T", "A8335G", "C8347T", "T8386C", "G8395A", "C8611G", "T8626C", "A8782G", "C8785T", "C8791A", "C8794T", "C8821T", "T8845C", "A8848G", "T8914C", "C9034T", "G9247A", "G9250A", "T9262C", "G9319A", "A9376G", "T9391C", "A9427G", "T9442C", "G9526A", "A9571G", "T9604C", "A9661G", "T9710C", "C9784T", "G9796A", "C9817T", "C9841T", "A9901T", "C9931T", "T9958C", "T10000C", "T10078C", "C10096T", "A10190G", "G10198A", "G10270A", "T10278C", "G10279A", "T10454C"], "E": ["E154D", "A160V"], "M": ["T57A"], "NS1": ["L178S", "V188I", "L217F"], "NS2A": ["A133T", "V180L", "L215P"], "NS3": ["D324E", "K399R", "K589R"], "NS4A": ["A90V"], "NS5": ["I50T", "H200Y", "N876D"], "pr": ["T57A"]}, "labels": {"aa": "E: E154D, A160V; M: T57A; NS1: L178S, V188I, L217F; NS2A: A133T, V180L, L215P; NS3: D324E, K399R, K589R; NS4A: A90V; NS5: I50T, H200Y, N876D; pr: T57A", "clade": "DENV3/II"}}, "children": [{"name": "DENV3_CLADE_REP_MZ857226.1", "node_attrs": {"div": 0.0298, "num_date": {"value": 1991.711, "confidence": [1991.711, 1991.711]}, "accession": "DENV3_CLADE_REP_MZ857226.1", "strain": {"value": "MZ857226.1"}, "clade_membership": {"value": "DENV3/II"}, "region": {"value": "Asia", "confidence": {"Asia": 1.0}, "entropy": -1e-12}, "country": {"value": "Thailand", "confidence": {"Thailand": 1.0}, "entropy": -1e-12}}, "branch_attrs": {"mutations": {"nuc": ["G480C", "A982G", "T1024C", "G2638A", "A4144G", "A4441T", "T5482C", "T6319C", "A6331G", "T6796G", "G6835A", "T7940C", "G8893A", "C9148T", "C9235T", "C9412T", "T10117C"], "M": ["G15A"], "pr": ["G15A"]}, "labels": {"aa": "M: G15A; pr: G15A"}}}, {"name": "NODE_0000007", "node_attrs": {"div": 0.0301, "num_date": {"value": 1992.837, "confidence": [1991.576, 1993.581]}, "clade_membership": {"value": "DENV3/II"}, "region": {"value": "Asia", "confidence": {"Asia": 1.0}, "entropy": 0.000841}, "country": {"value": "Thailand", "confidence": {"Thailand": 0.964, "Vietnam": 0.00507, "Somalia": 0.00212, "Kenya": 0.00202, "China": 0.00196, "Taiwan": 0.00191, "Sri Lanka": 0.00189, "Indonesia": 0.00175, "India": 0.00173, "Mexico": 0.00165, "Bolivia": 0.00163, "Colombia": 0.00156, "Angola": 0.00136, "Portugal": 0.00129, "Guatemala": 0.00127, "Niger": 0.00123, "USA": 0.00117, "Puerto Rico": 0.00112, "Dominican Republic": 0.00108, "Italy": 0.00108, "Peru": 0.00103, "French Guiana": 0.001}, "entropy": 0.265}}, "branch_attrs": {"mutations": {"nuc": ["T454C", "C550T", "C589T", "C754T", "T1030C", "C1328T", "A1448G", "T1498C", "T3332C", "T4771C", "G5308A", "T5494C", "G5836A", "A6169C", "G6748A", "C6820T", "G7228A", "A7560G", "T7936C", "G8566T", "C8689T", "G8730A", "A9775G"], "E": ["H132Y", "I172V"], "NS4B": ["K247R"], "NS5": ["R389K"]}, "labels": {"aa": "E: H132Y, I172V; NS4B: K247R; NS5: R389K"}}, "children": [{"name": "DENV3_CLADE_REP_PV344310.1", "node_attrs": {"div": 0.0481, "num_date": {"value": 2019.212, "confidence": [2019.212, 2019.212]}, "accession": "DENV3_CLADE_REP_PV344310.1", "strain": {"value": "PV344310.1"}, "clade_membership": {"value": "DENV3/II"}, "region": {"value": "Asia", "confidence": {"Asia": 1.0}, "entropy": -1e-12}, "country": {"value": "Thailand", "confidence": {"Thailand": 1.0}, "entropy": -1e-12}}, "branch_attrs": {"mutations": {"nuc": ["T250C", "C289T", "T358C", "C401A", "C409T", "T443C", "A493G", "G613A", "T667C", "G673A", "T832C", "C842T", "T853C", "T898C", "A904T", "T922C", "A925T", "C943T", "G952A", "T964C", "C977T", "T1069C", "A1090G", "A1126G", "T1144C", "T1159C", "A1175G", "C1181T", "T1252C", "C1305T", "G1399A", "A1423G", "A1435T", "C1507T", "A1522G", "T1600C", "T1618C", "A1630G", "G1633A", "A1714G", "G1735A", "C1744T", "A1756G", "T1789C", "G1813A", "C1867T", "T1879C", "T2020C", "T2029A", "T2073C", "C2080T", "T2095A", "T2152G", "C2239T", "C2267T", "C2281T", "C2365T", "A2533G", "C2641T", "A2677G", "T2680G", "G2707A", "C2796T", "T2884C", "G2890T", "G2932A", "T2983C", "G3073A", "C3084T", "A3121G", "G3190A", "C3241T", "T3253C", "T3370C", "C3570T", "G3629A", "G3841A", "G3949A", "C3973T", "T3977C", "G3979A", "C4024T", "T4072C", "G4105A", "A4109G", "G4119A", "C4246T", "C4406T", "A4432G", "G4477A", "C4483T", "A4570G", "A4597G", "G4624A", "C4750T", "C4837T", "C4999T", "A5014G", "A5056G", "C5065T", "T5101C", "C5137T", "C5219T", "T5242C", "C5320A", "C5324T", "T5395C", "A5485G", "T5533C", "T5599C", "C5662T", "C5665T", "T5698C", "G5734A", "C5743T", "C5764T", "A5773G", "A5812G", "C5962T", "C6088T", "C6103T", "G6133A", "T6160C", "T6295C", "C6481T", "T6542C", "G6601A", "T6646C", "C6670T", "C6712T", "C6727T", "C6890T", "A6892T", "T6982C", "C7129T", "T7171C", "T7201C", "T7303C", "A7369G", "C7387A", "C7462T", "T7486G", "G7600A", "A7611G", "T7622C", "C7726T", "C7759T", "C7783A", "A7906G", "C7921T", "A8020T", "C8023T", "A8152G", "C8257T", "A8317G", "G8419A", "C8461T", "C8542T", "T8596C", "G8638A", "G8782A", "C8800T", "A8889G", "G8899A", "C8911T", "A9118G", "T9127C", "T9169C", "T9208C", "G9226A", "A9249G", "A9258G", "A9424G", "A9467G", "T9475C", "C9892T", "T9901C", "T9931C", "T9952C", "C10024T", "C10207T", "G10252A", "T10261C", "A10290G", "C10293A", "T10439C", "G10510A", "C10592T", "A10595G"], "C": ["L103I"], "E": ["I81V", "P83S", "P124L", "I380T"], "NS1": ["T128I", "T224I"], "NS2A": ["A34V", "A54T", "T214A", "R217K"], "NS4B": ["P24S"], "NS5": ["K16R", "I251M", "K442R", "Q562R", "N565S", "N635D"]}, "labels": {"aa": "C: L103I; E: I81V, P83S, P124L, I380T; NS1: T128I, T224I; NS2A: A34V, A54T, T214A, R217K; NS4B: P24S; NS5: K16R, I251M, K442R, Q562R, N565S, N635D"}}}, {"name": "NODE_0000008", "node_attrs": {"div": 0.0304, "num_date": {"value": 1993.206, "confidence": [1992.155, 1994.163]}, "clade_membership": {"value": "DENV3/II"}, "region": {"value": "Asia", "confidence": {"Asia": 1.0}, "entropy": 0.000462}, "country": {"value": "Thailand", "confidence": {"Thailand": 0.963, "Vietnam": 0.00617, "Somalia": 0.00211, "Kenya": 0.002, "China": 0.00194, "Taiwan": 0.00189, "Sri Lanka": 0.00188, "Indonesia": 0.00174, "India": 0.00172, "Mexico": 0.00164, "Bolivia": 0.00162, "Colombia": 0.00155, "Angola": 0.00134, "Portugal": 0.00128, "Guatemala": 0.00125, "Niger": 0.00122, "USA": 0.00115, "Puerto Rico": 0.00111, "Dominican Republic": 0.00107, "Italy": 0.00107, "Peru": 0.00102}, "entropy": 0.268}}, "branch_attrs": {"mutations": {"nuc": ["C1339T", "T4840C", "A5644G"]}}, "children": [{"name": "DENV3_CLADE_REP_PP269977.1", "node_attrs": {"div": 0.0428, "num_date": {"value": 2015.645, "confidence": [2015.645, 2015.645]}, "accession": "DENV3_CLADE_REP_PP269977.1", "strain": {"value": "PP269977.1"}, "clade_membership": {"value": "DENV3/II"}, "region": {"value": "Asia", "confidence": {"Asia": 1.0}, "entropy": -1e-12}, "country": {"value": "Vietnam", "confidence": {"Vietnam": 1.0}, "entropy": -1e-12}}, "branch_attrs": {"mutations": {"nuc": ["T235C", "A319G", "T376A", "T406C", "C431T", "T443C", "C503T", "C625T", "C631T", "C1009T", "C1033T", "G1048A", "T1178C", "G1186A", "C1305T", "G1384A", "G1534A", "C1648T", "A1678G", "C1843T", "T1900C", "T2222C", "C2248T", "C2275T", "T2330C", "T2383C", "T2425C", "T2427C", "A2429G", "C2473T", "C2548T", "T2560G", "C2686T", "C2723T", "C2902T", "C2908T", "T2950C", "T3082C", "C3187T", "C3244T", "G3376A", "C3382T", "C3692T", "C3862T", "T3978C", "C4114A", "C4204T", "C4273T", "A4288G", "G4315A", "C4405T", "G4414A", "C4475T", "T4489C", "C4579T", "G4684A", "C4828T", "A4981G", "C5032T", "C5161T", "A5182T", "T5203C", "C5413T", "A5521G", "T5533C", "G5584A", "C5602A", "C5617T", "T5674C", "G5677A", "T5761C", "A5917G", "A5939G", "T6136A", "T6796A", "G6835A", "T6856C", "T6883C", "T6886C", "G7009A", "T7027C", "A7087G", "G7102A", "C7160T", "T7363C", "C7387A", "A7510G", "A7591G", "C7642T", "T8056C", "C8086T", "C8150T", "C8245T", "G8320A", "T8596C", "T8824C", "C8920T", "T8980C", "C9004T", "C9055T", "T9157C", "C9205T", "G9346A", "A9418G", "C9469T", "G9550A", "C9574T", "A9727C", "T9808C", "G9926A", "T9979C", "T9994A", "T10048C", "G10070A", "C10105T", "A10159G", "C10289T", "T10307C", "G10324C", "A10436G", "A10515G", "G10621A"], "C": ["L113F"], "E": ["P124L"], "NS1": ["V5A", "I6V"], "NS2A": ["L170S"], "NS3": ["T476A"], "NS5": ["V788I", "V836I"]}, "labels": {"aa": "C: L113F; E: P124L; NS1: V5A, I6V; NS2A: L170S; NS3: T476A; NS5: V788I, V836I"}}}, {"name": "NODE_0000009", "node_attrs": {"div": 0.0312, "num_date": {"value": 1994.175, "confidence": [1993.19, 1995.133]}, "clade_membership": {"value": "DENV3/II"}, "region": {"value": "Asia", "confidence": {"Asia": 1.0}, "entropy": 0.000914}, "country": {"value": "Thailand", "confidence": {"Thailand": 0.969, "Vietnam": 0.00446, "Somalia": 0.0018, "Kenya": 0.00171, "China": 0.00166, "Taiwan": 0.00161, "Sri Lanka": 0.0016, "Indonesia": 0.00148, "India": 0.00146, "Mexico": 0.00139, "Bolivia": 0.00137, "Colombia": 0.00131, "Angola": 0.00114, "Portugal": 0.00109, "Guatemala": 0.00106, "Niger": 0.00103}, "entropy": 0.229}}, "branch_attrs": {"mutations": {"nuc": ["T325C", "G799A", "T1176C", "C1979T", "C3727T", "C4276T", "A4525T", "T6796C", "C7582T"], "E": ["I81T"]}, "labels": {"aa": "E: I81T"}}, "children": [{"name": "DENV3_CLADE_REP_MW946863.1", "node_attrs": {"div": 0.0386, "num_date": {"value": 2003.497, "confidence": [2003.497, 2003.497]}, "accession": "DENV3_CLADE_REP_MW946863.1", "strain": {"value": "MW946863.1"}, "clade_membership": {"value": "DENV3/II"}, "region": {"value": "Asia", "confidence": {"Asia": 1.0}, "entropy": -1e-12}, "country": {"value": "Thailand", "confidence": {"Thailand": 1.0}, "entropy": -1e-12}}, "branch_attrs": {"mutations": {"nuc": ["T203C", "T571C", "C835T", "T903C", "A925G", "T1024C", "A1085T", "G1096C", "T1258C", "C1282T", "C1298T", "C1354T", "A1390G", "G1459A", "T1499C", "C1507T", "G1534A", "A1612G", "C1810T", "T1840C", "C1927T", "C1942T", "G2002A", "T2171C", "T2383C", "G2587A", "C3133T", "T3166C", "C3181T", "G3232A", "C3493T", "G3586T", "C3712T", "G3731A", "G3808A", "T3850C", "T3958C", "G4222A", "G4477A", "A4550G", "T4927C", "G5113A", "T5176C", "A5266G", "C5413T", "G5497A", "T5560C", "C5638T", "C5940T", "T5974C", "T6070C", "T6478A", "C6643T", "C6649T", "T6810C", "A6964T", "C7084T", "T7357C", "T7477C", "G7696A", "C7837T", "C8141T", "C8185T", "T8273C", "C8276T", "C8302T", "T8704C", "C8911T", "C8959T", "C9055T", "C9112T", "C9259T", "C9334T", "C9403T", "A9529G", "C9547T", "T9931C"], "2K": ["I20T"], "E": ["T51S"], "M": ["I156T"], "NS2A": ["A88T"], "NS3": ["T13A", "T476M"], "NS4A": ["H36Q"]}, "labels": {"aa": "2K: I20T; E: T51S; M: I156T; NS2A: A88T; NS3: T13A, T476M; NS4A: H36Q"}}}, {"name": "DENV3_CLADE_REP_MW946622.1", "node_attrs": {"div": 0.0414, "num_date": {"value": 2006.497, "confidence": [2006.497, 2006.497]}, "accession": "DENV3_CLADE_REP_MW946622.1", "strain": {"value": "MW946622.1"}, "clade_membership": {"value": "DENV3/II"}, "region": {"value": "Asia", "confidence": {"Asia": 1.0}, "entropy": -1e-12}, "country": {"value": "Thailand", "confidence": {"Thailand": 1.0}, "entropy": -1e-12}}, "branch_attrs": {"mutations": {"nuc": ["T250C", "C373T", "C532T", "C595T", "G673T", "C733T", "C1060T", "C1083T", "G1174A", "G1225A", "A1318G", "G1399A", "T1462C", "C1468T", "A1495T", "T1519C", "G1720C", "T1789C", "C1867T", "C1891T", "C1906T", "T1918C", "G1981A", "C2059T", "C2098T", "A2155G", "T2347C", "G2542A", "T2694C", "A2779G", "T2821C", "T3103C", "A3313G", "A3337T", "T3512A", "T3577C", "T3582C", "C3667T", "T3779C", "G3917C", "G4015A", "T4018C", "G4070C", "T4138C", "A4174G", "C4186T", "G4384A", "C4395G", "T4516C", "C4579T", "A4694C", "C4810T", "C4895T", "T4909C", "A5939G", "C6007T", "T6220C", "C6223T", "T6226C", "C6425T", "C6443T", "T6694C", "G6724A", "C6757T", "T6805C", "T6836C", "T6868C", "T6880C", "A7093G", "T7165C", "C7322T", "G7352T", "C7432T", "A7620T", "A7669G", "G7768A", "G7846A", "A7858G", "A7906G", "C8078T", "T8162C", "A8272G", "A8278G", "A8398T", "A8497G", "A8761G", "T8839G", "C8869T", "T8891C", "T8980C", "C9124T", "G9256A", "A9289G", "C9442T", "T9477A", "C9610T", "C9634T", "G9658A", "G9661A", "T9706C", "C9835T", "T9862C", "T9904C", "T10060C", "A10191G", "T10261C"], "E": ["A50V"], "NS1": ["I94T"], "NS2A": ["L15M", "F38S", "V150L", "V201L"], "NS2B": ["T91S"], "NS3": ["N61H", "T476A"], "NS4A": ["H19Y"], "NS4B": ["A178S"], "NS5": ["Q19L", "Y200H", "E278D", "L638Q", "D876G"]}, "labels": {"aa": "E: A50V; NS1: I94T; NS2A: L15M, F38S, V150L, V201L; NS2B: T91S; NS3: N61H, T476A; NS4A: H19Y; NS4B: A178S; NS5: Q19L, Y200H, E278D, L638Q, D876G"}}}]}]}]}]}]}, {"name": "NODE_0000002", "node_attrs": {"div": 0.0181, "num_date": {"value": 1977.998, "confidence": [1976.868, 1980.521]}, "clade_membership": {"value": "DENV3/III"}, "region": {"value": "Asia", "confidence": {"Asia": 0.909, "Africa": 0.066, "North America": 0.0149, "South America": 0.00785, "Europe": 0.00236}, "entropy": 0.381}, "country": {"value": "Somalia", "confidence": {"Somalia": 0.161, "Sri Lanka": 0.0641, "Mexico": 0.0554, "Bolivia": 0.0503, "Thailand": 0.0457, "Colombia": 0.0421, "Kenya": 0.0421, "China": 0.0407, "Taiwan": 0.0397, "Indonesia": 0.0395, "Vietnam": 0.0384, "India": 0.0374, "Angola": 0.0366, "Portugal": 0.0349, "Guatemala": 0.0342, "Niger": 0.0331, "Puerto Rico": 0.0304, "Italy": 0.0295, "Dominican Republic": 0.0294, "Peru": 0.0281, "French Guiana": 0.0275, "USA": 0.0266, "Brazil": 0.0266, "Cuba": 0.00635}, "entropy": 3.027}}, "branch_attrs": {"mutations": {"nuc": ["T203C", "A217G", "T325C", "T376A", "G418A", "A421G", "A428G", "T600A", "G652A", "A889G", "T1018G", "C1060T", "A1123G", "G1153A", "A1175G", "A1180G", "C1216T", "G1225A", "A1240G", "C1282T", "T1297C", "C1328T", "C1357T", "C1426T", "G1439A", "T1519C", "T1523C", "G1525A", "A1630G", "C1711T", "A1714C", "G1735A", "T1738C", "G1777A", "T1835A", "T1836C", "C1867A", "C1966T", "C2005T", "A2083C", "C2185T", "A2215G", "G2227C", "T2272C", "A2288G", "A2290G", "A2317G", "T2347A", "T2370C", "T2515C", "T2530A", "C2537T", "C2584T", "C2662T", "T2691C", "T2752C", "A2764G", "T2821C", "T2893C", "T2908C", "T2977C", "C3179T", "T3418C", "A3469G", "A3556G", "C3578T", "C3640A", "C3742T", "G3748A", "T3755C", "G3781A", "G3841A", "T3850C", "C3946T", "G4003A", "T4054A", "C4093T", "C4096T", "G4141A", "A4174G", "T4177C", "G4192A", "T4225C", "T4342C", "C4475T", "G4621A", "C4693T", "T4771C", "A4867T", "C4900T", "T5002C", "C5101T", "G5116A", "C5161T", "A5185G", "T5242C", "T5251A", "C5335T", "A5428T", "T5578C", "T5580C", "G5587A", "C5611T", "T5650C", "A5701G", "A5740T", "A5758G", "C5764T", "G5806A", "A5869G", "C6112T", "C6142T", "C6152T", "G6215C", "C6223T", "C6442T", "T6452C", "A6502G", "C6542T", "A6562G", "T6646C", "A6655G", "T6664C", "T6667A", "T6754C", "G6812A", "A6871G", "A6874G", "A6955T", "G6976A", "C6997T", "A7054G", "G7075A", "C7141A", "C7157T", "G7163A", "A7324G", "C7333T", "C7346T", "T7351C", "C7400T", "C7405T", "C7411T", "C7492T", "C7537T", "G7561A", "G7573C", "G7600A", "C7759T", "A7804G", "T7834C", "T7855C", "C7885T", "A7993G", "C8191T", "C8239T", "C8245T", "C8269T", "A8287G", "C8347T", "C8356T", "G8427A", "T8449C", "T8455C", "T8458C", "A8548T", "A8617G", "T8623C", "A8698G", "T8704C", "G8740A", "C8758T", "C8776T", "G8829A", "C8854T", "A9025C", "C9028T", "G9106A", "A9109C", "T9115A", "A9121G", "T9130C", "A9217G", "A9310G", "A9318C", "T9446C", "G9451A", "C9544T", "T9586C", "C9589T", "C9613T", "A9626C", "G9631A", "C9682T", "G9778A", "A9810G", "A9826G", "T9880C", "T9922C", "C9937T", "T10060C", "G10067A", "C10114T", "T10155C", "C10165T", "G10219A", "A10249G", "A10271T", "A10290T", "A10334T", "A10380C"], "2K": ["V21I"], "C": ["M108I", "T112A"], "E": ["I81V", "H132Y", "A169T", "L301T", "K383N", "I452V", "V479A"], "M": ["L55H"], "NS1": ["I93T", "H256Y"], "NS2A": ["L37F"], "NS3": ["V356A", "E568Q"], "NS4A": ["D99E"], "NS4B": ["V115I"], "NS5": ["S288N", "R422K", "K585T", "K749R", "D835N", "L864P"], "pr": ["L55H"]}, "labels": {"aa": "2K: V21I; C: M108I, T112A; E: I81V, H132Y, A169T, L301T, K383N, I452V, V479A; M: L55H; NS1: I93T, H256Y; NS2A: L37F; NS3: V356A, E568Q; NS4A: D99E; NS4B: V115I; NS5: S288N, R422K, K585T, K749R, D835N, L864P; pr: L55H", "clade": "DENV3/III"}}, "children": [{"name": "DENV3_CLADE_REP_KU509283.1", "node_attrs": {"div": 0.037, "num_date": {"value": 2006.497, "confidence": [2006.497, 2006.497]}, "accession": "DENV3_CLADE_REP_KU509283.1", "strain": {"value": "KU509283.1"}, "clade_membership": {"value": "DENV3/III"}, "region": {"value": "Asia", "confidence": {"Asia": 1.0}, "entropy": -1e-12}, "country": {"value": "Sri Lanka", "confidence": {"Sri Lanka": 1.0}, "entropy": -1e-12}}, "branch_attrs": {"mutations": {"nuc": ["A86G", "T328C", "C401T", "A493G", "T557C", "T856C", "T878C", "T901C", "C905T", "C908T", "T976G", "T1069G", "A1225T", "G1264A", "G1402A", "C1507T", "T1567C", "A1589G", "T1765C", "T1783C", "T1789C", "G1813A", "C1822T", "T1879C", "A1908G", "T1936C", "C1939T", "G1973A", "A1996T", "T2056C", "C2080T", "A2113G", "C2134T", "A2149G", "T2152C", "G2203A", "C2248T", "T2257C", "A2269G", "A2341G", "C2428T", "A2440G", "T2470C", "G2542A", "C2578T", "T2612C", "G2638A", "C2665T", "C2686T", "C2918T", "A2922G", "C2974T", "T3013C", "C3082T", "T3106C", "C3112T", "C3152T", "T3166C", "G3169A", "T3250C", "A3280G", "A3282G", "T3370C", "C3400T", "T3511C", "C3583T", "T3649C", "G3665A", "T3698C", "C3705A", "A3754G", "A3916G", "C3976T", "G4021A", "A4081T", "C4114T", "C4252T", "A4270G", "A4324G", "G4420A", "C4450T", "T4489C", "G4501A", "C4507T", "C4523T", "C4531T", "C4579T", "C4726T", "C4750T", "T4766C", "A4783G", "T4819A", "A4870T", "C4936T", "C4996T", "G5050A", "T5077C", "A5080G", "T5137A", "T5170C", "C5171T", "G5317A", "T5395C", "G5410A", "G5440A", "T5452C", "T5491C", "C5503T", "T5512C", "T5746C", "T5848C", "T5974C", "C6028A", "G6178A", "A6196G", "A6214G", "C6328A", "C6364T", "C6418T", "G6433A", "C6466T", "C6490T", "C6550T", "T6637C", "C6670T", "T6836C", "T6856C", "A7093G", "A7144T", "A7150G", "C7154T", "T7180C", "G7198A", "T7210C", "A7222G", "G7258A", "A7294G", "G7318A", "T7357C", "T7363C", "T7367C", "G7450T", "T7456C", "C7528T", "T7697C", "A7711G", "T7713C", "A7733C", "C7741T", "T7750C", "G7765A", "A7778G", "T7948C", "T7963C", "T7969C", "T8005C", "A8038G", "T8095C", "A8107T", "T8227C", "A8266G", "C8380T", "T8548C", "T8596C", "A8650G", "G8656A", "C8785T", "G8899A", "C8917T", "G8941A", "A9063C", "C9124T", "C9222T", "A9265G", "T9268C", "T9278A", "C9334T", "C9337T", "A9358G", "G9370A", "T9385C", "T9449A", "C9817T", "A9874G", "C9884T", "C9928T", "T9994C", "C10024A", "C10105T", "T10201C", "G10240A", "C10248T", "A10352C"], "C": ["L103F"], "E": ["T219A", "K325R", "G347S"], "NS1": ["K170R", "N290S"], "NS2A": ["D66N", "A79E"], "NS3": ["M268I"], "NS4B": ["L112F"], "NS5": ["I50T", "I72V", "E500A", "T553I", "I567M", "Y572N", "S629T", "D820E", "S895L"]}, "labels": {"aa": "C: L103F; E: T219A, K325R, G347S; NS1: K170R, N290S; NS2A: D66N, A79E; NS3: M268I; NS4B: L112F; NS5: I50T, I72V, E500A, T553I, I567M, Y572N, S629T, D820E, S895L"}}}, {"name": "NODE_0000019", "node_attrs": {"div": 0.0209, "num_date": {"value": 1981.898, "confidence": [1980.756, 1984.02]}, "clade_membership": {"value": "DENV3/III"}, "region": {"value": "Asia", "confidence": {"Asia": 0.858, "Africa": 0.103, "North America": 0.024, "South America": 0.0121, "Europe": 0.0025}, "entropy": 0.524}, "country": {"value": "Somalia", "confidence": {"Somalia": 0.239, "Mexico": 0.0613, "Bolivia": 0.052, "Sri Lanka": 0.0494, "Thailand": 0.0425, "Kenya": 0.0397, "Colombia": 0.0386, "China": 0.0373, "Taiwan": 0.0349, "Indonesia": 0.0346, "India": 0.0339, "Vietnam": 0.0336, "Angola": 0.0318, "Portugal": 0.0304, "Guatemala": 0.0298, "Niger": 0.0289, "Italy": 0.0274, "Puerto Rico": 0.0266, "Dominican Republic": 0.0258, "Peru": 0.0246, "French Guiana": 0.0243, "USA": 0.0242, "Brazil": 0.0234, "Cuba": 0.00578}, "entropy": 2.89}}, "branch_attrs": {"mutations": {"nuc": ["G65A", "A112G", "T556C", "T1729C", "G2119T", "C2311T", "T2482C", "G2713A", "T3791C", "C3796T", "G3917A", "C3937T", "T4039C", "C4045T", "A4144G", "C4402T", "A4789G", "C5140T", "A5467G", "T5605C", "T5815C", "T5816C", "G6668A", "C6727T", "C6844T", "C7106T", "A8737G", "C8911T", "T9480C", "C9493T", "G9562A", "A10018C", "C10054T"], "NS2A": ["V150I"], "NS4A": ["V100I"], "NS5": ["L639P"]}, "labels": {"aa": "NS2A: V150I; NS4A: V100I; NS5: L639P"}}, "children": [{"name": "NODE_0000020", "node_attrs": {"div": 0.0222, "num_date": {"value": 1983.301, "confidence": [1982.224, 1985.17]}, "clade_membership": {"value": "DENV3/III"}, "region": {"value": "Asia", "confidence": {"Asia": 0.693, "Africa": 0.201, "North America": 0.0642, "South America": 0.034, "Europe": 0.00718}, "entropy": 0.903}, "country": {"value": "Somalia", "confidence": {"Somalia": 0.28, "Mexico": 0.0646, "Bolivia": 0.0531, "Sri Lanka": 0.0445, "Thailand": 0.0398, "Colombia": 0.0371, "Kenya": 0.0362, "China": 0.0344, "Taiwan": 0.0326, "Indonesia": 0.0323, "India": 0.0313, "Vietnam": 0.0312, "Angola": 0.0296, "Portugal": 0.0283, "Guatemala": 0.0277, "Niger": 0.0269, "Italy": 0.0261, "Puerto Rico": 0.0247, "Dominican Republic": 0.024, "Peru": 0.0229, "French Guiana": 0.0226, "USA": 0.0224, "Brazil": 0.0218, "Cuba": 0.00536}, "entropy": 2.8}}, "branch_attrs": {"mutations": {"nuc": ["C529T", "G2995A", "C5350T", "T5689C", "T5728C", "C6010T", "C6187T", "A8685G", "C9148T", "C9841T", "T10000C"], "NS5": ["E374G"]}, "labels": {"aa": "NS5: E374G"}}, "children": [{"name": "DENV3_CLADE_REP_OK605766.1", "node_attrs": {"div": 0.0302, "num_date": {"value": 1993.497, "confidence": [1993.497, 1993.497]}, "accession": "DENV3_CLADE_REP_OK605766.1", "strain": {"value": "OK605766.1"}, "clade_membership": {"value": "DENV3/III"}, "region": {"value": "Africa", "confidence": {"Africa": 1.0}, "entropy": -1e-12}, "country": {"value": "Somalia", "confidence": {"Somalia": 1.0}, "entropy": -1e-12}}, "branch_attrs": {"mutations": {"nuc": ["A76G", "G208A", "T250C", "G428A", "C431T", "G559A", "C1000T", "T1060C", "C1348T", "C1351T", "A1423T", "C1437T", "C1519T", "A1756G", "C1969T", "C2248T", "C2260T", "C2393T", "A2536G", "A2728G", "A2761G", "T2884C", "A2896G", "C2941T", "C3062T", "T3179C", "C3418T", "G3553A", "C3727T", "G3736A", "A4081G", "A4436G", "A4441G", "C4468T", "T4604C", "C4657T", "G4768A", "G4954A", "C4999T", "C5230T", "A5272G", "T5320C", "T5452C", "T5512C", "C5530T", "C5572T", "G5869A", "C5908T", "C6004T", "C6028T", "C6103T", "T6325C", "C6466T", "C6625T", "C6643T", "C6685T", "A6862G", "A7093G", "A7420G", "C7489T", "T7625A", "A7714T", "A8182G", "A8236G", "G8320A", "C8380T", "G8409A", "T8680C", "G8722A", "T8980C", "C9124T", "C9163T", "T9364C", "C9547T", "T9556C", "T9589C", "T9640C", "G9649A", "T9734C", "T9994C", "A10184T", "G10279C", "T10334A"], "C": ["A112T", "L113F"], "E": ["T168I"], "NS1": ["L217F", "Y256H"], "NS2B": ["I105V"], "NS3": ["F31L"], "NS5": ["S21T", "R282K", "I874L"]}, "labels": {"aa": "C: A112T, L113F; E: T168I; NS1: L217F, Y256H; NS2B: I105V; NS3: F31L; NS5: S21T, R282K, I874L"}}}, {"name": "NODE_0000021", "node_attrs": {"div": 0.0297, "num_date": {"value": 1994.16, "confidence": [1992.332, 1995.258]}, "clade_membership": {"value": "DENV3/III"}, "region": {"value": "North America", "confidence": {"North America": 0.481, "South America": 0.422, "Asia": 0.0419, "Europe": 0.0397, "Africa": 0.0159}, "entropy": 1.043}, "country": {"value": "Mexico", "confidence": {"Mexico": 0.191, "Bolivia": 0.131, "Somalia": 0.0811, "Colombia": 0.0509, "Italy": 0.0369, "Thailand": 0.0361, "Sri Lanka": 0.0349, "Kenya": 0.0317, "Taiwan": 0.0316, "Indonesia": 0.0315, "China": 0.0313, "Vietnam": 0.0305, "Angola": 0.0291, "India": 0.029, "Portugal": 0.0278, "Guatemala": 0.0272, "Niger": 0.0264, "Puerto Rico": 0.0242, "Dominican Republic": 0.0234, "USA": 0.0228, "French Guiana": 0.0225, "Peru": 0.0223, "Brazil": 0.0212, "Cuba": 0.00558}, "entropy": 2.883}}, "branch_attrs": {"mutations": {"nuc": ["A790G", "C1055T", "T1246A", "T1357C", "A1606G", "C1648T", "C1718T", "T1900C", "G2290A", "T2308A", "A2407G", "C2428T", "T2470C", "T2612C", "A2650G", "C2691T", "C3100T", "T3103C", "C3112T", "A3202G", "A3208G", "C3220T", "G3232A", "G3334A", "C3397T", "A3571G", "C3661A", "T3763C", "G3904A", "G3910A", "C4078T", "G4201A", "T4279C", "C4447A", "C4669T", "C4691T", "A5017G", "G5047A", "T5321C", "T5347C", "G5371A", "T5569A", "G5704A", "A6046G", "G6094A", "T6148C", "C6427T", "A6520G", "G6586A", "C6833T", "G6904A", "C7090A", "A7096C", "T7156C", "A7162G", "A7222G", "C7351T", "A7612G", "T7915C", "A8083G", "T8249G", "T8273C", "G8305A", "A8317T", "C8485T", "C8657T", "G8668A", "G8730A", "T8824C", "A8848G", "A9064G", "A9082G", "C9112T", "G9319A", "G9373A", "G9419A", "T9601C", "T9877C", "T9979C", "C10231T", "C10305A"], "NS1": ["T93I"], "NS3": ["H60Y"], "NS5": ["S229A", "P365S", "R389K", "V619I"]}, "labels": {"aa": "NS1: T93I; NS3: H60Y; NS5: S229A, P365S, R389K, V619I"}}, "children": [{"name": "DENV3_CLADE_REP_FJ898442.1", "node_attrs": {"div": 0.04, "num_date": {"value": 2007.497, "confidence": [2007.497, 2007.497]}, "accession": "DENV3_CLADE_REP_FJ898442.1", "strain": {"value": "FJ898442.1"}, "clade_membership": {"value": "DENV3/III"}, "region": {"value": "North America", "confidence": {"North America": 1.0}, "entropy": -1e-12}, "country": {"value": "Mexico", "confidence": {"Mexico": 1.0}, "entropy": -1e-12}}, "branch_attrs": {"mutations": {"nuc": ["A86G", "C211A", "C364T", "T475C", "A496G", "G559A", "T619C", "C625T", "A649G", "T694C", "T784C", "T862C", "G1072A", "A1102G", "T1156C", "T1159C", "A1225G", "G1319A", "G1411A", "C1437T", "A1522G", "G1758C", "G1792A", "A1978G", "C1984T", "T2005A", "G2008A", "A2243G", "T2418C", "C2443T", "T2537C", "C2744T", "C2899T", "T2998C", "G3046A", "A3147G", "T3151C", "T3163C", "C3241T", "C3355T", "C3400T", "A3460G", "A3472G", "C3487T", "C3685T", "T3697C", "A3822C", "C3862T", "C4024T", "C4074A", "T4318C", "A4774G", "T4804C", "A4894G", "A4912G", "T4978C", "T5095C", "T5611A", "C6103T", "T6136C", "C6220A", "T6232C", "C6259T", "G6268A", "C6685T", "T6844C", "G6852A", "C6890T", "T7021C", "T7117C", "C7663T", "T7666C", "A7669G", "A7681G", "G7699A", "T7750C", "T7759C", "C7822T", "C7844T", "G7947C", "T7994C", "C8098T", "T8101C", "C8140T", "C8150T", "A8322G", "T8738C", "A8752G", "A8890G", "A8965G", "A9132C", "T9148A", "C9322A", "G9325A", "A9367G", "C9574T", "C9580T", "T9625C", "C9634T", "C9764T", "C9824T", "C9919T", "G9986A", "T10048C", "A10228G", "G10237A", "A10318G", "C10561T"], "C": ["N39K"], "E": ["V129M", "T168I", "S275T", "I437V"], "NS1": ["M2T", "K245R"], "NS2A": ["E118A", "P202Q"], "NS4B": ["R11K", "P24S"], "NS5": ["S128T", "K253R", "K523T", "D808N"]}, "labels": {"aa": "C: N39K; E: V129M, T168I, S275T, I437V; NS1: M2T, K245R; NS2A: E118A, P202Q; NS4B: R11K, P24S; NS5: S128T, K253R, K523T, D808N"}}}, {"name": "NODE_0000022", "node_attrs": {"div": 0.0309, "num_date": {"value": 1995.899, "confidence": [1994.247, 1997.274]}, "clade_membership": {"value": "DENV3/III"}, "region": {"value": "South America", "confidence": {"South America": 0.503, "North America": 0.421, "Europe": 0.0449, "Asia": 0.0224, "Africa": 0.00872}, "entropy": 0.976}, "country": {"value": "Bolivia", "confidence": {"Bolivia": 0.16, "Mexico": 0.157, "Somalia": 0.0705, "Colombia": 0.0561, "Italy": 0.0414, "Thailand": 0.0362, "Sri Lanka": 0.0347, "Taiwan": 0.032, "Indonesia": 0.0319, "Kenya": 0.0318, "China": 0.0316, "Vietnam": 0.0309, "Angola": 0.0295, "India": 0.0293, "Portugal": 0.0282, "Guatemala": 0.0276, "Niger": 0.0268, "Puerto Rico": 0.0245, "Dominican Republic": 0.0237, "USA": 0.0234, "French Guiana": 0.023, "Peru": 0.0226, "Brazil": 0.0215, "Cuba": 0.00566}, "entropy": 2.904}}, "branch_attrs": {"mutations": {"nuc": ["T685C", "T1129C", "A1666G", "C2104T", "T4478C", "A5653G", "T6886C", "C7528T", "T7987C", "G8092A", "A8676G", "A8851T", "T10054C", "C10289T"], "NS5": ["K371R", "E429D"]}, "labels": {"aa": "NS5: K371R, E429D"}}, "children": [{"name": "DENV3_CLADE_REP_PQ851506.1", "node_attrs": {"div": 0.0514, "num_date": {"value": 2024.545, "confidence": [2024.545, 2024.545]}, "accession": "DENV3_CLADE_REP_PQ851506.1", "strain": {"value": "PQ851506.1"}, "clade_membership": {"value": "DENV3/III"}, "region": {"value": "South America", "confidence": {"South America": 1.0}, "entropy": -1e-12}, "country": {"value": "Colombia", "confidence": {"Colombia": 1.0}, "entropy": -1e-12}}, "branch_attrs": {"mutations": {"nuc": ["C346T", "G425A", "T436C", "T619A", "T646C", "A678G", "C703T", "C743T", "C748T", "C763T", "A781G", "A907G", "C922T", "T976A", "T1030C", "G1075A", "G1096A", "T1159C", "T1183C", "G1198A", "T1253C", "C1261T", "C1351T", "T1504C", "T1636G", "A1657C", "C1684T", "A1690G", "A1705T", "A1801G", "G1804A", "T1894C", "G1897A", "C1920T", "T1936C", "G2014A", "T2056C", "C2146T", "G2173A", "T2311C", "G2317A", "G2329T", "T2383C", "T2418C", "A2455G", "C2482T", "G2485A", "C2596T", "C2629T", "A2671G", "A2677T", "A2713G", "A2716G", "A2778G", "C2806T", "C2821T", "G2824A", "G2847A", "G2849A", "C2938T", "G2986A", "A2995G", "C3122T", "C3142T", "T3166C", "G3184A", "C3214T", "A3256C", "A3313G", "T3349C", "G3442A", "A3479G", "C3505T", "T3512C", "A3544G", "G3592A", "C3625T", "G3652A", "C3658T", "T3662A", "C3685T", "C3727T", "A3832G", "T3871C", "A3881T", "T3946C", "C3988T", "G3997A", "C4024T", "C4073T", "G4102A", "T4162A", "T4183C", "C4406T", "C4459T", "C4531T", "C4543T", "T4603C", "A4611G", "C4651T", "T4669C", "C4717T", "T4819C", "A4831G", "C4846T", "T4909C", "C4930T", "G4942A", "A4957G", "G4976A", "T4978C", "G5011A", "G5038A", "A5122G", "A5164G", "T5177C", "G5185A", "C5242T", "A5293G", "T5395C", "G5401T", "G5440A", "T5452A", "T5494C", "T5599C", "C5635T", "T5639C", "T5716C", "C5728T", "A5737G", "G5869A", "G5872A", "T5950C", "G6133A", "G6238A", "T6307C", "C6310T", "T6316C", "C6376A", "T6413A", "C6424T", "C6425T", "G6486A", "A6565T", "A6635G", "A6650T", "C6685A", "T6694C", "A6742G", "T6800C", "T6805A", "C6898T", "C6946T", "A6976G", "C7013T", "A7099G", "T7111C", "G7135A", "T7177C", "T7210C", "G7258A", "G7318A", "T7405C", "G7486A", "T7531C", "A7558G", "A7579G", "A7591G", "A7669G", "C7741T", "T7759C", "C7795T", "T7940C", "C8098T", "A8126G", "T8227C", "T8230C", "A8254G", "G8329A", "T8443C", "T8548C", "G8685A", "A8687G", "G8722A", "T8776C", "C8791A", "C8794T", "T8891C", "C8929T", "G9064T", "C9104T", "C9139T", "G9202T", "A9214G", "C9235A", "G9310A", "C9334T", "G9370A", "T9416C", "C9511T", "T9544C", "T9556C", "G9733A", "A9793G", "C9868T", "C9895T", "T9952C", "T9958C", "C10042T", "C10155T", "T10290G", "C10293T", "C10304T", "C10487T", "A10511G", "G10621A"], "C": ["A111T"], "E": ["A329V"], "M": ["N81S"], "NS1": ["M2T", "K122R", "S145N", "A146T", "E281D"], "NS2A": ["K4E", "S65T", "T138S", "P202S"], "NS3": ["K33R", "V155I"], "NS4A": ["S15T", "H19Y", "R39K", "I89V", "M94L"], "NS5": ["T188A", "G374E", "I375V", "E500D", "D557E", "P864L"], "pr": ["N81S"]}, "labels": {"aa": "C: A111T; E: A329V; M: N81S; NS1: M2T, K122R, S145N, A146T, E281D; NS2A: K4E, S65T, T138S, P202S; NS3: K33R, V155I; NS4A: S15T, H19Y, R39K, I89V, M94L; NS5: T188A, G374E, I375V, E500D, D557E, P864L; pr: N81S"}}}, {"name": "NODE_0000023", "node_attrs": {"div": 0.032, "num_date": {"value": 1997.487, "confidence": [1995.872, 1998.934]}, "clade_membership": {"value": "DENV3/III"}, "region": {"value": "South America", "confidence": {"South America": 0.53, "North America": 0.388, "Europe": 0.0567, "Asia": 0.0177, "Africa": 0.00734}, "entropy": 0.974}, "country": {"value": "Bolivia", "confidence": {"Bolivia": 0.193, "Mexico": 0.131, "Somalia": 0.0624, "Colombia": 0.052, "Italy": 0.0461, "Thailand": 0.0359, "Sri Lanka": 0.0343, "Taiwan": 0.032, "Indonesia": 0.0319, "Kenya": 0.0317, "China": 0.0315, "Vietnam": 0.031, "Angola": 0.0296, "India": 0.0292, "Portugal": 0.0282, "Guatemala": 0.0277, "Niger": 0.0268, "Puerto Rico": 0.0246, "Dominican Republic": 0.0238, "USA": 0.0238, "French Guiana": 0.0232, "Peru": 0.0227, "Brazil": 0.0216, "Cuba": 0.00571}, "entropy": 2.893}}, "branch_attrs": {"mutations": {"nuc": ["C1375T", "A2065G", "T3179C", "T4297C", "G4298A", "A5419G", "C6220T", "C6943T", "C7012T", "T7357C", "C8260T"], "NS1": ["Y256H"], "NS2B": ["V59I"]}, "labels": {"aa": "NS1: Y256H; NS2B: V59I"}}, "children": [{"name": "DENV3_CLADE_REP_MH888333.1", "node_attrs": {"div": 0.0425, "num_date": {"value": 2011.001, "confidence": [2011.001, 2011.001]}, "accession": "DENV3_CLADE_REP_MH888333.1", "strain": {"value": "MH888333.1"}, "clade_membership": {"value": "DENV3/III"}, "region": {"value": "South America", "confidence": {"South America": 1.0}, "entropy": -1e-12}, "country": {"value": "Bolivia", "confidence": {"Bolivia": 1.0}, "entropy": -1e-12}}, "branch_attrs": {"mutations": {"nuc": ["A340G", "A410G", "T511C", "T529C", "T667C", "A693G", "C842T", "A850T", "T874A", "T878C", "G970A", "C1051A", "C1091T", "G1108A", "A1165G", "T1216C", "C1298T", "A1327G", "G1406A", "G1417A", "T1639C", "A1678G", "G1720A", "C1759T", "G1768A", "C1774T", "A1777G", "A1858G", "A1908G", "T1924C", "T2029C", "C2083T", "C2098T", "G2110A", "C2227T", "T2299C", "G2309A", "G2422A", "A2545T", "T2662C", "T2689C", "A2827G", "C2899T", "C2974T", "C3133T", "C3355T", "C3418T", "T3426C", "T3577G", "G3629A", "G3736A", "C3826T", "T3943G", "T3955C", "G3979A", "A4052G", "A4219G", "A4267G", "C4433T", "A4448G", "T4744C", "G4811A", "T4927C", "G5038A", "A5116G", "G5138A", "C5446T", "T5494C", "A5521G", "T5665C", "C5772T", "T5875C", "C6013T", "C6089T", "G6298A", "T6712C", "G6745A", "T6796C", "C6820T", "T6902C", "G7126A", "T7180C", "G7453A", "C7504T", "G7612A", "T7618C", "G7672A", "C7882T", "A8044G", "G8083A", "C8218T", "T8239C", "A8278G", "A8398G", "A8605T", "C8623T", "T8680C", "T8738C", "T8758C", "G8848A", "T8878G", "T8891C", "C9205T", "A9529G", "G9658A", "A9676G", "A9763G", "C9895T", "G10472A", "T10558C", "T10596C"], "C": ["M106V"], "E": ["V158I", "K325R", "V459I"], "M": ["H86R"], "NS1": ["I338T"], "NS2A": ["A54T", "I158M", "T195A"], "NS2B": ["I109V"], "NS3": ["V100I", "V209I", "A420V"], "pr": ["H86R"]}, "labels": {"aa": "C: M106V; E: V158I, K325R, V459I; M: H86R; NS1: I338T; NS2A: A54T, I158M, T195A; NS2B: I109V; NS3: V100I, V209I, A420V; pr: H86R"}}}, {"name": "DENV3_CLADE_REP_PQ110285.1", "node_attrs": {"div": 0.0475, "num_date": {"value": 2023.716, "confidence": [2023.716, 2023.716]}, "accession": "DENV3_CLADE_REP_PQ110285.1", "strain": {"value": "PQ110285.1"}, "clade_membership": {"value": "DENV3/III"}, "region": {"value": "Europe", "confidence": {"Europe": 1.0}, "entropy": -1e-12}, "country": {"value": "Italy", "confidence": {"Italy": 1.0}, "entropy": -1e-12}}, "branch_attrs": {"mutations": {"nuc": ["C203T", "C289T", "T328C", "C407T", "C431T", "T448C", "A517G", "A531G", "C583T", "T604C", "C1357T", "A1360G", "A1522G", "G1627A", "G1642T", "T1648C", "T1660C", "A1756T", "T1783C", "T2059C", "T2209C", "T2335C", "G2503A", "C2515T", "G2650A", "T2669C", "G2674A", "C2686T", "A2690G", "G2698C", "C2752T", "T2753A", "A2815C", "T2866C", "T2934C", "C2938T", "A3037G", "A3049G", "C3061T", "T3106C", "G3208A", "C3214A", "A3265G", "C3274T", "C3374T", "T3397C", "G3454A", "C4351T", "T4402C", "C4405T", "G4420A", "C4468T", "T4489C", "G4501A", "A4564G", "G4624A", "A4630G", "C4654T", "C4657T", "T4693C", "G4708A", "A4732G", "A4951G", "C4966T", "G4976A", "T5020C", "A5154G", "T5203A", "A5218G", "T5219C", "T5263C", "C5291T", "C5311T", "T5341C", "T5377C", "T5485C", "C5578T", "C5602T", "A5614G", "C5635T", "C5662T", "T5707C", "A5773T", "T5878C", "A5921G", "C5977T", "G6082A", "G6178A", "T6223C", "C6352A", "T6427C", "G6454A", "G6463A", "C6466T", "A6635G", "T6636C", "A6679G", "C6700T", "C6763T", "T6800C", "A6808G", "T6836C", "T6856C", "T6901C", "C6919T", "G7009A", "T7021C", "T7111A", "G7324A", "T7363C", "T7411C", "T7534C", "T7549A", "A7552G", "T7622C", "G7636C", "C7716T", "G7729A", "C7894T", "A7972T", "T8116C", "C8140T", "T8191C", "T8227C", "G8293A", "C8689T", "A8692T", "C8725T", "C8734T", "A8740G", "A8764G", "A8773G", "G9058A", "T9105C", "T9148C", "T9169C", "A9418G", "C9479T", "G9484A", "A9499G", "C9784T", "G9810A", "G9829A", "C9919T", "C10006T", "A10157G", "T10165C"], "C": ["L105F", "L113F"], "M": ["N32S"], "NS1": ["I93V", "S114T", "V174A"], "NS3": ["V155I", "K214R", "N470D", "D613E"], "NS4A": ["I89A"], "NS5": ["E24D", "T51I", "L514P", "P639S", "R749K", "T865A"], "pr": ["N32S"]}, "labels": {"aa": "C: L105F, L113F; M: N32S; NS1: I93V, S114T, V174A; NS3: V155I, K214R, N470D, D613E; NS4A: I89A; NS5: E24D, T51I, L514P, P639S, R749K, T865A; pr: N32S"}}}]}]}]}]}, {"name": "NODE_0000025", "node_attrs": {"div": 0.0331, "num_date": {"value": 1998.416, "confidence": [1997.247, 2000.592]}, "clade_membership": {"value": "DENV3/III"}, "region": {"value": "Asia", "confidence": {"Asia": 0.958, "Africa": 0.0358, "North America": 0.00497, "South America": 0.00125}, "entropy": 0.199}, "country": {"value": "Kenya", "confidence": {"Kenya": 0.0967, "China": 0.071, "Thailand": 0.067, "India": 0.0603, "Somalia": 0.0579, "USA": 0.0471, "Mexico": 0.04, "Sri Lanka": 0.0393, "Bolivia": 0.0391, "Vietnam": 0.0377, "Taiwan": 0.0375, "Colombia": 0.0374, "Indonesia": 0.0372, "Angola": 0.0348, "Portugal": 0.0337, "Guatemala": 0.0333, "Niger": 0.0326, "Dominican Republic": 0.0317, "Puerto Rico": 0.0317, "Italy": 0.0315, "French Guiana": 0.0307, "Peru": 0.0302, "Brazil": 0.0298, "Cuba": 0.0118}, "entropy": 3.101}}, "branch_attrs": {"mutations": {"nuc": ["C203T", "T250C", "C256T", "A265G", "C289T", "T295C", "T874C", "A952G", "A979G", "C1009A", "T1030C", "T1216C", "A1306G", "A1423G", "C1438T", "T1555C", "C1618T", "T1636C", "C1654T", "A1780G", "T1900C", "T2026C", "C2083T", "T2383C", "C2452T", "T2458C", "A2506G", "A2521G", "C2524T", "G2566A", "T2689C", "C2945A", "A2947G", "T3115C", "C3142T", "A3313G", "G3328A", "C3373T", "C3400T", "G3484A", "C3691T", "T3728C", "T3776C", "G3790A", "T3853C", "C3875T", "G3904A", "T3946C", "G3997A", "T4072C", "T4087C", "T4198C", "C4276T", "T4279A", "C4405T", "A4423G", "C4447T", "C4519T", "T4604C", "G4636A", "T4858A", "A4921G", "G4960A", "T4990C", "A5041G", "T5134C", "A5272G", "T5320C", "T5404C", "A5461G", "T5581C", "T5611C", "A5647G", "A5653G", "G5713A", "C5803A", "C5996T", "A6016T", "G6025A", "G6082A", "G6100A", "T6160C", "A6217G", "T6223C", "G6241A", "G6289A", "G6559A", "T6560C", "A6634G", "T6653C", "A6817G", "C6895T", "C7165T", "T7193C", "G7273A", "T7333C", "T7363G", "C7406T", "C7462T", "A7576T", "A7615G", "A7654G", "T7713C", "C7741T", "T7802C", "A7906G", "T7915A", "T7987C", "A8080G", "A8126G", "T8128C", "T8164C", "T8269C", "C8276T", "T8479C", "C8485T", "A8497G", "C8542T", "C8659T", "T8776C", "A9249T", "C9397T", "G9484A", "T9592C", "T9670C", "A9676G", "C9824T", "A9889G", "C9895T", "T9979C", "T10078C", "T10596C"], "NS1": ["L178M"], "NS3": ["F31L"], "NS4B": ["M151I"], "NS5": ["I50T", "T188A", "Q562L"]}, "labels": {"aa": "NS1: L178M; NS3: F31L; NS4B: M151I; NS5: I50T, T188A, Q562L"}}, "children": [{"name": "NODE_0000026", "node_attrs": {"div": 0.0345, "num_date": {"value": 2000.544, "confidence": [1999.273, 2002.511]}, "clade_membership": {"value": "DENV3/III"}, "region": {"value": "Asia", "confidence": {"Asia": 0.943, "Africa": 0.0499, "North America": 0.00514, "South America": 0.00155}, "entropy": 0.247}, "country": {"value": "Kenya", "confidence": {"Kenya": 0.118, "China": 0.0829, "Thailand": 0.0608, "India": 0.0538, "Somalia": 0.0527, "USA": 0.0402, "Mexico": 0.0393, "Sri Lanka": 0.039, "Bolivia": 0.0388, "Vietnam": 0.0376, "Taiwan": 0.0376, "Colombia": 0.0375, "Indonesia": 0.0373, "Angola": 0.0349, "Portugal": 0.0337, "Guatemala": 0.0332, "Niger": 0.0325, "Puerto Rico": 0.0311, "Dominican Republic": 0.0309, "Italy": 0.0303, "French Guiana": 0.0297, "Peru": 0.0294, "Brazil": 0.0288, "Cuba": 0.00995}, "entropy": 3.076}}, "branch_attrs": {"mutations": {"nuc": ["T475C", "T1159C", "C1261T", "C2548T", "G2764A", "T4867C", "C5843T", "C6754T", "A8143G", "A8605T", "C8791T", "T9035C", "G9526A", "C10123T", "C10210T"]}}, "children": [{"name": "DENV3_CLADE_REP_PQ084661.1", "node_attrs": {"div": 0.0508, "num_date": {"value": 2023.774, "confidence": [2023.774, 2023.774]}, "accession": "DENV3_CLADE_REP_PQ084661.1", "strain": {"value": "PQ084661.1"}, "clade_membership": {"value": "DENV3/III"}, "region": {"value": "Asia", "confidence": {"Asia": 1.0}, "entropy": -1e-12}, "country": {"value": "China", "confidence": {"China": 1.0}, "entropy": -1e-12}}, "branch_attrs": {"mutations": {"nuc": ["T150C", "G322A", "C346T", "C358T", "C364T", "A384G", "T448C", "C529T", "T664C", "T820C", "A961G", "G991A", "T1156C", "T1249C", "T1252C", "A1342G", "C1345T", "A1459G", "G1474A", "A1480G", "T1504C", "C1617T", "G1693A", "T1775C", "G1837A", "A1867G", "T1879C", "C2023T", "C2140T", "C2218T", "T2284C", "C2389T", "T2401A", "G2404A", "T2491C", "T2560C", "A2623G", "G2627A", "T2648C", "C2659T", "C2665T", "A2668G", "A2704G", "A2713G", "C2899T", "G2920A", "A3292G", "A3319T", "C3355T", "T3370C", "C3409T", "C3490T", "T3512C", "G3590A", "C3603T", "C3667T", "T3742C", "A3766G", "A3769G", "A3803G", "T3809A", "G3856A", "C3862T", "C3894T", "T3902C", "T3923C", "T3943C", "G3949A", "T3955C", "G4007A", "T4018C", "C4172T", "A4330G", "T4396C", "A4408G", "A4511C", "C4523T", "A4561G", "A4573G", "C4691T", "T4723C", "A4981G", "G5206A", "G5308T", "A5314G", "G5326A", "C5380T", "T5422C", "G5526A", "T5551C", "T5569C", "C5611T", "A5614G", "T5707C", "C5866T", "C5868T", "G5998A", "C6157T", "T6557C", "A6607G", "G6610A", "A6619T", "T6631C", "G6688A", "G6817A", "G6835T", "A6937G", "T6955C", "C7133T", "C7340T", "T7346C", "C7351T", "T7399C", "T7411C", "C7504T", "T7537C", "A7591G", "T7613C", "A7735G", "C7894T", "A7900G", "T7957C", "T7975C", "T8005C", "T8014C", "G8105A", "A8146G", "C8233T", "C8257T", "T8273C", "T8276C", "C8311T", "A8341G", "T8356C", "C8377T", "A8406G", "C8518T", "C8533T", "A8599T", "C8623T", "T8679C", "A8740G", "C8760T", "T8833C", "C8884G", "T8891C", "G8953A", "A9037G", "T9070C", "C9124T", "T9172C", "G9233A", "G9247A", "T9268C", "C9361T", "G9388A", "C9450T", "G9676A", "C9700T", "C9838T", "C9868T", "C9928A", "C9979T", "A10030C", "A10039G", "T10054C", "C10154T", "G10204A", "T10217G", "C10304T", "T10306C"], "C": ["V19A", "K97R"], "E": ["T228I"], "NS1": ["A72T"], "NS2A": ["V41M", "S45L", "T112A", "L114I", "T142I", "V180M"], "NS3": ["H60Y", "R338K", "A452V"], "NS5": ["V181I", "K281R", "V372A", "T399I", "D557N", "S629L", "P864S", "S885A"]}, "labels": {"aa": "C: V19A, K97R; E: T228I; NS1: A72T; NS2A: V41M, S45L, T112A, L114I, T142I, V180M; NS3: H60Y, R338K, A452V; NS5: V181I, K281R, V372A, T399I, D557N, S629L, P864S, S885A"}}}, {"name": "DENV3_CLADE_REP_PQ218498.1", "node_attrs": {"div": 0.0478, "num_date": {"value": 2019.374, "confidence": [2019.374, 2019.374]}, "accession": "DENV3_CLADE_REP_PQ218498.1", "strain": {"value": "PQ218498.1"}, "clade_membership": {"value": "DENV3/III"}, "region": {"value": "Africa", "confidence": {"Africa": 1.0}, "entropy": -1e-12}, "country": {"value": "Kenya", "confidence": {"Kenya": 1.0}, "entropy": -1e-12}}, "branch_attrs": {"mutations": {"nuc": ["C334A", "T511C", "C550T", "T604C", "C607T", "C733A", "C763T", "T862C", "C871T", "G892A", "T901C", "T941G", "C1000T", "T1039C", "T1069C", "C1084T", "T1129C", "T1328C", "C1348T", "A1378G", "G1387A", "T1456A", "C1555T", "A1597G", "A1678G", "A1732G", "T1924A", "A1945G", "G1953A", "A1954G", "T2119G", "T2206A", "T2209C", "A2224G", "A2269G", "T2308C", "C2365T", "C2458T", "T2608C", "C2611T", "C2641T", "C2644T", "C2821T", "G2836A", "A3229G", "G3313A", "G3322A", "A3415G", "T3502C", "T3550C", "C3601T", "A3616G", "G3670A", "G3808A", "A3811G", "C3898T", "C3919T", "T3937C", "T4063C", "C4072T", "T4090C", "A4132G", "G4243A", "C4249T", "G4480A", "T4489C", "G4678A", "C4717T", "T4807C", "T4891C", "T4927C", "G5041A", "G5071A", "A5122G", "C5230T", "G5285A", "T5698C", "G6094A", "C6115T", "A6282G", "A6289G", "C6310A", "C6364T", "T6382C", "T6385C", "T6413A", "T6499C", "G6601T", "C6646T", "G6691A", "C6772T", "G6784A", "T6836C", "T6844C", "T7111C", "G7147A", "T7157C", "G7468A", "A7510G", "C7663T", "C7726A", "T7741C", "C7783T", "A7849G", "T8068C", "G8080A", "T8185C", "C8209T", "T8239C", "T8245C", "A8266G", "G8275A", "A8427G", "A8431G", "C8458T", "C8545T", "T8596C", "G8722A", "C8800T", "G8827A", "A8848G", "T8911C", "G8938A", "C9019T", "C9049T", "G9103A", "C9112T", "C9244T", "A9490G", "A9499G", "A9562G", "C9817T", "T10126C", "T10183C", "C10207T", "G10243A", "C10248T"], "E": ["C3G", "Y132H", "G340E"], "NS3": ["V258I", "K590R"], "NS4A": ["S15T"], "NS5": ["N288S", "S895L"]}, "labels": {"aa": "E: C3G, Y132H, G340E; NS3: V258I, K590R; NS4A: S15T; NS5: N288S, S895L"}}}]}, {"name": "NODE_0000027", "node_attrs": {"div": 0.0337, "num_date": {"value": 1999.433, "confidence": [1998.23, 2001.515]}, "clade_membership": {"value": "DENV3/III"}, "region": {"value": "Asia", "confidence": {"Asia": 0.964, "Africa": 0.0278, "North America": 0.00629, "South America": 0.00149}, "entropy": 0.181}, "country": {"value": "Kenya", "confidence": {"Kenya": 0.0855, "Thailand": 0.0722, "India": 0.0659, "China": 0.0647, "Somalia": 0.054, "USA": 0.0536, "Mexico": 0.0394, "Sri Lanka": 0.0389, "Bolivia": 0.0386, "Vietnam": 0.0379, "Taiwan": 0.0374, "Colombia": 0.0372, "Indonesia": 0.0371, "Angola": 0.0347, "Portugal": 0.0338, "Guatemala": 0.0334, "Niger": 0.0328, "Italy": 0.0324, "Dominican Republic": 0.0323, "Puerto Rico": 0.0321, "French Guiana": 0.0315, "Peru": 0.0308, "Brazil": 0.0306, "Cuba": 0.0135}, "entropy": 3.111}}, "branch_attrs": {"mutations": {"nuc": ["T235C", "G2371A", "C3283T", "C3815T", "T4861C", "T6250C", "C6670T"]}}, "children": [{"name": "DENV3_CLADE_REP_PQ203301.1", "node_attrs": {"div": 0.0516, "num_date": {"value": 2023.755, "confidence": [2023.755, 2023.755]}, "accession": "DENV3_CLADE_REP_PQ203301.1", "strain": {"value": "PQ203301.1"}, "clade_membership": {"value": "DENV3/III"}, "region": {"value": "Asia", "confidence": {"Asia": 1.0}, "entropy": -1e-12}, "country": {"value": "Thailand", "confidence": {"Thailand": 1.0}, "entropy": -1e-12}}, "branch_attrs": {"mutations": {"nuc": ["A199G", "A351G", "C529T", "C577T", "C583T", "C595T", "T604C", "C607T", "C796T", "G799A", "C928T", "T943C", "G946A", "C958T", "C1051T", "G1174A", "C1216T", "C1305T", "C1348T", "A1459G", "C1483T", "A1576G", "C1580T", "C1624T", "G1699A", "G1720A", "C1744T", "T1745A", "G1780A", "T1789C", "C1810T", "G1813A", "C2023T", "A2065G", "T2068C", "T2073C", "G2107A", "A2113C", "A2269G", "T2311C", "T2315C", "T2320C", "C2400T", "A2518G", "C2611T", "G2620A", "A2746G", "C2821T", "G2849A", "A2854G", "G2890A", "T2956C", "C2974T", "A3030G", "C3079T", "T3157C", "T3163C", "C3214T", "C3236T", "C3291T", "G3358A", "G3442A", "G3481A", "C3523T", "A3559G", "C3562T", "C3655T", "C3658T", "C3667T", "C3682T", "C3732G", "T3796C", "T3809C", "C3862T", "A3913T", "A3940G", "C4073T", "C4108T", "T4180C", "G4399A", "G4420A", "C4450T", "G4501A", "C4506A", "C4537A", "A4591G", "T4603C", "C4726T", "G4729A", "A4813G", "G4822A", "G4834A", "A4894T", "G4954A", "T5287A", "T5347C", "C5350T", "G5371A", "T5422C", "G5441A", "C5578T", "T5689A", "T5728C", "T5776C", "A5794G", "G5887A", "A5890G", "C5902T", "A5920G", "G6094A", "T6097A", "G6118A", "A6175G", "C6313T", "A6373C", "T6631C", "C6700G", "G6784A", "T6844C", "T6868C", "G6871A", "T6955G", "A6988T", "C7100T", "C7133T", "C7282T", "A7294G", "A7297G", "C7333T", "T7367C", "C7387T", "T7400C", "A7414G", "C7489T", "T7537C", "A7608G", "G7672A", "G7699A", "C7732G", "T7963C", "T8047C", "A8197G", "T8239C", "G8320A", "T8356C", "T8386A", "T8608C", "T8680C", "A8740G", "T8839A", "C8869T", "C8884T", "G8893A", "A8965G", "A8977G", "A9001G", "A9037G", "G9103A", "C9200T", "C9220T", "A9283G", "T9364C", "A9424G", "C9479T", "T9493C", "A9530C", "G9622A", "C9688T", "C9715T", "C9760T", "C9805T", "T9937C", "A9982G", "C10105T", "T10114C", "G10142T", "C10144T", "C10154T", "C10207T", "G10234A", "G10237A", "G10240C", "T10271C", "G10288A", "C10293T", "C10380T", "T10539C"], "C": ["K86R"], "E": ["P124L", "S271T", "I380T", "A489V"], "NS1": ["A146T", "K206R", "T293I"], "NS2A": ["A88G", "P202S"], "NS2B": ["T128N"], "NS3": ["A310T", "D392E"], "NS4B": ["I159M"], "NS5": ["K15R", "D274E", "P639S", "K656Q", "A860S", "P864S", "E892D"]}, "labels": {"aa": "C: K86R; E: P124L, S271T, I380T, A489V; NS1: A146T, K206R, T293I; NS2A: A88G, P202S; NS2B: T128N; NS3: A310T, D392E; NS4B: I159M; NS5: K15R, D274E, P639S, K656Q, A860S, P864S, E892D"}}}, {"name": "NODE_0000028", "node_attrs": {"div": 0.0389, "num_date": {"value": 2006.378, "confidence": [2005.33, 2008.679]}, "clade_membership": {"value": "DENV3/III"}, "region": {"value": "Asia", "confidence": {"Asia": 0.92, "North America": 0.0464, "Africa": 0.0213, "South America": 0.00875, "Europe": 0.00387}, "entropy": 0.364}, "country": {"value": "USA", "confidence": {"USA": 0.122, "India": 0.111, "Kenya": 0.0494, "Thailand": 0.0476, "China": 0.0424, "Somalia": 0.0384, "Italy": 0.0358, "French Guiana": 0.0346, "Dominican Republic": 0.0342, "Mexico": 0.0342, "Brazil": 0.0339, "Sri Lanka": 0.0333, "Bolivia": 0.0332, "Puerto Rico": 0.0327, "Taiwan": 0.0327, "Colombia": 0.0326, "Indonesia": 0.0326, "Peru": 0.0325, "Vietnam": 0.0325, "Angola": 0.0314, "Portugal": 0.0313, "Guatemala": 0.0313, "Niger": 0.0312, "Cuba": 0.0295}, "entropy": 3.068}}, "branch_attrs": {"mutations": {"nuc": ["C334T", "C358T", "G565A", "C826T", "C1228T", "G1321A", "G1406A", "T1504C", "C2098T", "G2317A", "C2393T", "C2578T", "T2662C", "T2695C", "T2791A", "T3013C", "C3340T", "T3373C", "G3910A", "C3961T", "G4030A", "G4159A", "C4468A", "A4471G", "A4642C", "C4828T", "T4840C", "A5173G", "T5452C", "T5719C", "T5996C", "T6142C", "C6187T", "A6196G", "C6913T", "C6946T", "A7735G", "G7765A", "A7768G", "A7786G", "G7939A", "A7972G", "A8152G", "C8311T", "T8527C", "G8563A", "T8758C", "T8833C", "C9337T", "T9503C", "G10052A", "A10090G", "A10291G", "G10472A", "C10487T"], "E": ["V158I"], "NS3": ["E43D"], "NS5": ["V830I"]}, "labels": {"aa": "E: V158I; NS3: E43D; NS5: V830I"}}, "children": [{"name": "DENV3_CLADE_REP_PQ780164.1", "node_attrs": {"div": 0.0511, "num_date": {"value": 2024.673, "confidence": [2024.673, 2024.673]}, "accession": "DENV3_CLADE_REP_PQ780164.1", "strain": {"value": "PQ780164.1"}, "clade_membership": {"value": "DENV3/III"}, "region": {"value": "Asia", "confidence": {"Asia": 1.0}, "entropy": -1e-12}, "country": {"value": "India", "confidence": {"India": 1.0}, "entropy": -1e-12}}, "branch_attrs": {"mutations": {"nuc": ["G112A", "G241T", "C307T", "T448C", "A460G", "C848T", "T976C", "T1069C", "C1114T", "C1132T", "G1189A", "G1349A", "C1408T", "C1447T", "T1687C", "T1933C", "C1939T", "G1960A", "C1979T", "T2005C", "T2059C", "G2158A", "C2213T", "A2224G", "T2310C", "C2344T", "C2476T", "C2548T", "C2596T", "A2677G", "G2707A", "C2723T", "A2725G", "C2737T", "C3187T", "G3313A", "C3394T", "C3424T", "C3493T", "C3505T", "G3721A", "G3856A", "A3883G", "C4012T", "T4045C", "A4048T", "G4070A", "C4246T", "G4315C", "A4564G", "G4687A", "G4789A", "A4813G", "A4843G", "A5039G", "G5206A", "A5224G", "A5407G", "C5500T", "G5526A", "A5644G", "G5647A", "T5671C", "T5683C", "G5758A", "T5974C", "G6178A", "A6235G", "A6271G", "A6274G", "C6346T", "T6499C", "C6536T", "T6631C", "G6784A", "T6800A", "G6835A", "T6857C", "G6874A", "G6959T", "T6994C", "T6997C", "C7013T", "A7072T", "A7163G", "T7288C", "C7351T", "C7387T", "G7453A", "T7462C", "T7589C", "T7720C", "C7882T", "T7936C", "C7987T", "A8020C", "A8197G", "C8257T", "G8395A", "T8548C", "A8599G", "C8653T", "T8679C", "G8695A", "A8851G", "C8887T", "A9005C", "G9007A", "T9070C", "C9073T", "G9097A", "C9148T", "C9199T", "A9229G", "C9259T", "T9391C", "T9416C", "T9442C", "A9529G", "C9605T", "A9781G", "T9824C", "T9865C", "A9934T", "T10000C", "C10105T", "C10269T", "C10293T", "C10379T"], "2K": ["L17M"], "E": ["V139I", "V459A"], "NS2A": ["V201I"], "NS2B": ["E64D"], "NS3": ["T176A", "R338K"], "NS4B": ["V47L", "I115V"], "NS5": ["V372A"]}, "labels": {"aa": "2K: L17M; E: V139I, V459A; NS2A: V201I; NS2B: E64D; NS3: T176A, R338K; NS4B: V47L, I115V; NS5: V372A"}}}, {"name": "NODE_0000030", "node_attrs": {"div": 0.0471, "num_date": {"value": 2018.178, "confidence": [2017.149, 2018.644]}, "clade_membership": {"value": "DENV3/III"}, "region": {"value": "North America", "confidence": {"North America": 0.994, "South America": 0.00267, "Asia": 0.00224}, "entropy": 0.0427}, "country": {"value": "USA", "confidence": {"USA": 0.953, "Cuba": 0.0387}, "entropy": 0.235}}, "branch_attrs": {"mutations": {"nuc": ["G322T", "C469G", "A496G", "C676T", "T679C", "A781G", "C958T", "G1411A", "T1426C", "C1573T", "T1600C", "A1603G", "C1759T", "C1810T", "T1840C", "T1918C", "T2073C", "C2146T", "T2401C", "A2624G", "C2701T", "A2713G", "G2878A", "T2983C", "C3409T", "A3421G", "T3458C", "T3581C", "G3590A", "G3817A", "C3976T", "C3988T", "A4025T", "A4192G", "C4717T", "T4804C", "T4807C", "C5040T", "T5161C", "C5269T", "G5461A", "T5689A", "C5767T", "G5839A", "C5944T", "T6226C", "C6364T", "T6484C", "G6544A", "C6625T", "C6646T", "T6997A", "A7036G", "A7093G", "T7106C", "A7144T", "T7165C", "T7180C", "C7193T", "G7249A", "C7480A", "C7732T", "T7921C", "T7999C", "T8108C", "C8233T", "G8264A", "C8623T", "A8635G", "T8659C", "C8743T", "A8851T", "C8896T", "C9046T", "G9310A", "G9319A", "T9364C", "T9625C", "G9658A", "C9760T", "G9826A", "C9931T", "A9946G", "A9985G", "C10018T", "C10154T", "A10572T"], "E": ["I380T"], "NS1": ["I71V"], "NS2A": ["F38L", "V41M", "M186L"], "NS3": ["T176M", "D392E"], "NS5": ["V234I", "E429D", "P864S"]}, "labels": {"aa": "E: I380T; NS1: I71V; NS2A: F38L, V41M, M186L; NS3: T176M, D392E; NS5: V234I, E429D, P864S"}}, "children": [{"name": "NODE_0000031", "node_attrs": {"div": 0.0489, "num_date": {"value": 2019.687, "confidence": [2019.062, 2020.183]}, "clade_membership": {"value": "DENV3/III"}, "region": {"value": "North America", "confidence": {"North America": 1.0}, "entropy": 0.00417}, "country": {"value": "USA", "confidence": {"USA": 0.979, "Cuba": 0.021}, "entropy": 0.106}}, "branch_attrs": {"mutations": {"nuc": ["A1589G", "C4072T", "C4087T", "T4402C", "T4405C", "G4420A", "G4423A", "T6810C", "G6817A", "T6836C", "T6844C", "T6856C", "C7289T", "A7299T", "G7318A", "C7333T", "T9385C", "T9397C", "T9449A"], "2K": ["I20T"], "E": ["T219A"], "NS4B": ["P157S", "Y160F"], "NS5": ["S629T"]}, "labels": {"aa": "2K: I20T; E: T219A; NS4B: P157S, Y160F; NS5: S629T"}}, "children": [{"name": "DENV3_3III_B_3_2_OQ445911.1", "node_attrs": {"div": 0.0502, "num_date": {"value": 2022.596, "confidence": [2022.596, 2022.596]}, "accession": "DENV3_3III_B_3_2_OQ445911.1", "strain": {"value": "OQ445911.1"}, "clade_membership": {"value": "DENV3/III"}, "region": {"value": "North America", "confidence": {"North America": 1.0}, "entropy": -1e-12}, "country": {"value": "USA", "confidence": {"USA": 1.0}, "entropy": -1e-12}}, "branch_attrs": {"mutations": {"nuc": ["G1036A", "C2227T", "C3728T", "T3844C", "C4450T", "A6214G", "C6573T", "T6637C", "T6895C", "T6913C", "T6946C", "A6997T", "G7036A", "G9370A"], "E": ["M34I"], "NS4A": ["A68V"]}, "labels": {"aa": "E: M34I; NS4A: A68V"}}}, {"name": "NODE_0000032", "node_attrs": {"div": 0.0493, "num_date": {"value": 2019.94, "confidence": [2019.41, 2020.431]}, "clade_membership": {"value": "DENV3/III"}, "region": {"value": "North America", "confidence": {"North America": 1.0}, "entropy": 0.00101}, "country": {"value": "USA", "confidence": {"USA": 0.988, "Cuba": 0.0116}, "entropy": 0.0638}}, "branch_attrs": {"mutations": {"nuc": ["A3848G", "C3853T", "A4081T"], "NS2A": ["I127V"]}, "labels": {"aa": "NS2A: I127V"}}, "children": [{"name": "NODE_0000033", "node_attrs": {"div": 0.0503, "num_date": {"value": 2020.879, "confidence": [2020.45, 2021.278]}, "clade_membership": {"value": "DENV3/III"}, "region": {"value": "North America", "confidence": {"North America": 1.0}, "entropy": 0.00104}, "country": {"value": "USA", "confidence": {"USA": 0.993, "Cuba": 0.00679}, "entropy": 0.0415}}, "branch_attrs": {"mutations": {"nuc": ["G1402A", "A1411G", "T4447C", "C4450T", "T7210C", "A7222G", "A7273G", "C9385T", "T9391C", "C9480T", "T9493C"], "NS4B": ["I151M"], "NS5": ["P639L"]}, "labels": {"aa": "NS4B: I151M; NS5: P639L"}}, "children": [{"name": "DENV3_3III_B_3_2_OQ445906.1", "node_attrs": {"div": 0.0521, "num_date": {"value": 2022.588, "confidence": [2022.588, 2022.588]}, "accession": "DENV3_3III_B_3_2_OQ445906.1", "strain": {"value": "OQ445906.1"}, "clade_membership": {"value": "DENV3/III"}, "region": {"value": "North America", "confidence": {"North America": 1.0}, "entropy": -1e-12}, "country": {"value": "USA", "confidence": {"USA": 1.0}, "entropy": -1e-12}}, "branch_attrs": {"mutations": {"nuc": ["A451G", "G466A", "C2401T", "T2560C", "C3355T", "C6376T", "C6856T", "T6857C", "G7198A", "A7249G", "G7258A", "T7357C", "G7363C", "T7367C", "C8302T", "A8620G", "T9076C", "A9484G"]}}}, {"name": "DENV3_3III_B_3_2_OQ445895.1", "node_attrs": {"div": 0.0517, "num_date": {"value": 2022.582, "confidence": [2022.582, 2022.582]}, "accession": "DENV3_3III_B_3_2_OQ445895.1", "strain": {"value": "OQ445895.1"}, "clade_membership": {"value": "DENV3/III"}, "region": {"value": "North America", "confidence": {"North America": 1.0}, "entropy": -1e-12}, "country": {"value": "USA", "confidence": {"USA": 1.0}, "entropy": -1e-12}}, "branch_attrs": {"mutations": {"nuc": ["A1406G", "G2017A", "C2314T", "C2458T", "A3484G", "T4072C", "T4090C", "A4468C", "G6634A", "T6646C", "A6668G", "T6727C", "T6913C", "G7735A", "T9865C", "T10054C"], "E": ["I158V"], "NS4A": ["I100V"]}, "labels": {"aa": "E: I158V; NS4A: I100V"}}}]}, {"name": "NODE_0000034", "node_attrs": {"div": 0.0495, "num_date": {"value": 2020.408, "confidence": [2019.94, 2020.895]}, "clade_membership": {"value": "DENV3/III"}, "region": {"value": "North America", "confidence": {"North America": 1.0}, "entropy": 0.00181}, "country": {"value": "USA", "confidence": {"USA": 0.989, "Cuba": 0.011}, "entropy": 0.0622}}, "branch_attrs": {"mutations": {"nuc": ["G2017A", "C7042T", "G7093A", "G9371C"], "NS5": ["V603L"]}, "labels": {"aa": "NS5: V603L"}}, "children": [{"name": "DENV3_3III_B_3_2_OQ445925.1", "node_attrs": {"div": 0.0513, "num_date": {"value": 2022.703, "confidence": [2022.703, 2022.703]}, "accession": "DENV3_3III_B_3_2_OQ445925.1", "strain": {"value": "OQ445925.1"}, "clade_membership": {"value": "DENV3/III"}, "region": {"value": "North America", "confidence": {"North America": 1.0}, "entropy": -1e-12}, "country": {"value": "USA", "confidence": {"USA": 1.0}, "entropy": -1e-12}}, "branch_attrs": {"mutations": {"nuc": ["A451G", "C522T", "C1051T", "T3875C", "A3904G", "A3910G", "C4402T", "C4405T", "A4468C", "C5078T", "C6226T", "C6250T", "C7106T", "T7210C", "T7357C", "G7363C", "T7367C", "T7732C", "C9480T"], "M": ["S29F"], "NS5": ["P639L"], "pr": ["S29F"]}, "labels": {"aa": "M: S29F; NS5: P639L; pr: S29F"}}}, {"name": "DENV3_3III_B_3_2_OQ445929.1", "node_attrs": {"div": 0.0514, "num_date": {"value": 2022.733, "confidence": [2022.733, 2022.733]}, "accession": "DENV3_3III_B_3_2_OQ445929.1", "strain": {"value": "OQ445929.1"}, "clade_membership": {"value": "DENV3/III"}, "region": {"value": "North America", "confidence": {"North America": 1.0}, "entropy": -1e-12}, "country": {"value": "USA", "confidence": {"USA": 1.0}, "entropy": -1e-12}}, "branch_attrs": {"mutations": {"nuc": ["C1348A", "G2203A", "C2314T", "T4090C", "A4324G", "T6625C", "T6727C", "A7273G", "T7299A", "A7318G", "T7333C", "C7351T", "A7733C", "C8300T", "A9358G", "C9364T", "G9370A", "T9493C", "T9865C", "T10054C"], "NS4B": ["I151M", "F160Y"], "NS5": ["H246Y"]}, "labels": {"aa": "NS4B: I151M, F160Y; NS5: H246Y"}}}]}]}]}, {"name": "NODE_0000069", "node_attrs": {"div": 0.0483, "num_date": {"value": 2021.122, "confidence": [2020.536, 2021.727]}, "clade_membership": {"value": "DENV3/III"}, "region": {"value": "North America", "confidence": {"North America": 1.0}, "entropy": 0.000116}, "country": {"value": "USA", "confidence": {"USA": 0.995, "Cuba": 0.00459}, "entropy": 0.0294}}, "branch_attrs": {"mutations": {"nuc": ["A451G", "T3844C", "T4090C", "T4659G", "T6800A", "G6835A", "T6857C", "G6874A", "C7042T", "T7288C", "C7351T", "T9391C", "C9400T"], "2K": ["L17M"], "NS3": ["M49R"]}, "labels": {"aa": "2K: L17M; NS3: M49R"}}, "children": [{"name": "NODE_0000071", "node_attrs": {"div": 0.0484, "num_date": {"value": 2021.392, "confidence": [2020.919, 2021.923]}, "clade_membership": {"value": "DENV3/III"}, "region": {"value": "North America", "confidence": {"North America": 1.0}, "entropy": 0.000731}, "country": {"value": "USA", "confidence": {"USA": 0.996, "Cuba": 0.0041}, "entropy": 0.0272}}, "branch_attrs": {"mutations": {"nuc": ["C3728T"]}}, "children": [{"name": "DENV3_3III_B_3_2_OQ445940.1", "node_attrs": {"div": 0.0491, "num_date": {"value": 2022.519, "confidence": [2022.519, 2022.519]}, "accession": "DENV3_3III_B_3_2_OQ445940.1", "strain": {"value": "OQ445940.1"}, "clade_membership": {"value": "DENV3/III"}, "region": {"value": "North America", "confidence": {"North America": 1.0}, "entropy": -1e-12}, "country": {"value": "USA", "confidence": {"USA": 1.0}, "entropy": -1e-12}}, "branch_attrs": {"mutations": {"nuc": ["T262C", "T976C", "C2227T", "G4070C", "C4110T", "T5671C", "A6730T"], "NS2A": ["V201L", "T214I"]}, "labels": {"aa": "NS2A: V201L, T214I"}}}, {"name": "NODE_0000072", "node_attrs": {"div": 0.0488, "num_date": {"value": 2022.114, "confidence": [2021.762, 2022.264]}, "clade_membership": {"value": "DENV3/III"}, "region": {"value": "North America", "confidence": {"North America": 1.0}, "entropy": 3.7e-05}, "country": {"value": "USA", "confidence": {"USA": 0.999}, "entropy": 0.00747}}, "branch_attrs": {"mutations": {"nuc": ["T3662A", "T4819C", "A9886G", "T9958C"], "NS2A": ["S65T"]}, "labels": {"aa": "NS2A: S65T"}}, "children": [{"name": "DENV3_3III_B_3_2_OQ445962.1", "node_attrs": {"div": 0.0491, "num_date": {"value": 2022.489, "confidence": [2022.489, 2022.489]}, "accession": "DENV3_3III_B_3_2_OQ445962.1", "strain": {"value": "OQ445962.1"}, "clade_membership": {"value": "DENV3/III"}, "region": {"value": "North America", "confidence": {"North America": 1.0}, "entropy": -1e-12}, "country": {"value": "USA", "confidence": {"USA": 1.0}, "entropy": -1e-12}}, "branch_attrs": {"mutations": {"nuc": ["C3661A", "A7900G", "C9988T"]}}}, {"name": "DENV3_3III_B_3_2_OQ445944.1", "node_attrs": {"div": 0.0493, "num_date": {"value": 2022.555, "confidence": [2022.555, 2022.555]}, "accession": "DENV3_3III_B_3_2_OQ445944.1", "strain": {"value": "OQ445944.1"}, "clade_membership": {"value": "DENV3/III"}, "region": {"value": "North America", "confidence": {"North America": 1.0}, "entropy": -1e-12}, "country": {"value": "USA", "confidence": {"USA": 1.0}, "entropy": -1e-12}}, "branch_attrs": {"mutations": {"nuc": ["G6377A", "A7402G", "C9479T", "T9685C", "T9734C"], "NS4A": ["A3T"], "NS5": ["P639S"]}, "labels": {"aa": "NS4A: A3T; NS5: P639S"}}}, {"name": "DENV3_3III_B_3_2_OQ445956.1", "node_attrs": {"div": 0.0497, "num_date": {"value": 2022.511, "confidence": [2022.511, 2022.511]}, "accession": "DENV3_3III_B_3_2_OQ445956.1", "strain": {"value": "OQ445956.1"}, "clade_membership": {"value": "DENV3/III"}, "region": {"value": "North America", "confidence": {"North America": 1.0}, "entropy": -1e-12}, "country": {"value": "USA", "confidence": {"USA": 1.0}, "entropy": -1e-12}}, "branch_attrs": {"mutations": {"nuc": ["T328C", "C640T", "T784C", "C883T", "G4061T", "T4492C", "C5789T", "G6130A", "G6487A", "C9034T"], "NS2A": ["A198S"], "NS3": ["P426S"]}, "labels": {"aa": "NS2A: A198S; NS3: P426S"}}}]}]}, {"name": "NODE_0000029", "node_attrs": {"div": 0.0483, "num_date": {"value": 2021.388, "confidence": [2020.936, 2021.981]}, "clade_membership": {"value": "DENV3/III"}, "region": {"value": "North America", "confidence": {"North America": 1.0}, "entropy": 0.000785}, "country": {"value": "USA", "confidence": {"USA": 0.994, "Cuba": 0.00618}, "entropy": 0.0382}}, "branch_attrs": {"mutations": {}}, "children": [{"name": "NODE_0000078", "node_attrs": {"div": 0.0487, "num_date": {"value": 2022.118, "confidence": [2021.795, 2022.323]}, "clade_membership": {"value": "DENV3/III"}, "region": {"value": "North America", "confidence": {"North America": 1.0}, "entropy": 0.000806}, "country": {"value": "USA", "confidence": {"USA": 0.994, "Cuba": 0.00592}, "entropy": 0.0369}}, "branch_attrs": {"mutations": {"nuc": ["C3427T", "A3590G", "T4000C", "T6709C"], "NS2A": ["M41V"]}, "labels": {"aa": "NS2A: M41V"}}, "children": [{"name": "NODE_0000079", "node_attrs": {"div": 0.0489, "num_date": {"value": 2022.451, "confidence": [2022.293, 2022.501]}, "clade_membership": {"value": "DENV3/III"}, "region": {"value": "North America", "confidence": {"North America": 1.0}, "entropy": 0.000754}, "country": {"value": "USA", "confidence": {"USA": 0.996, "Cuba": 0.00414}, "entropy": 0.0274}}, "branch_attrs": {"mutations": {"nuc": ["A1702G", "T2056C"]}}, "children": [{"name": "DENV3_3III_B_3_2_OQ445953.1", "node_attrs": {"div": 0.049, "num_date": {"value": 2022.53, "confidence": [2022.53, 2022.53]}, "accession": "DENV3_3III_B_3_2_OQ445953.1", "strain": {"value": "OQ445953.1"}, "clade_membership": {"value": "DENV3/III"}, "region": {"value": "North America", "confidence": {"North America": 1.0}, "entropy": -1e-12}, "country": {"value": "USA", "confidence": {"USA": 1.0}, "entropy": -1e-12}}, "branch_attrs": {"mutations": {"nuc": ["C9988T"]}}}, {"name": "DENV3_3III_B_3_2_OQ445952.1", "node_attrs": {"div": 0.049, "num_date": {"value": 2022.522, "confidence": [2022.522, 2022.522]}, "accession": "DENV3_3III_B_3_2_OQ445952.1", "strain": {"value": "OQ445952.1"}, "clade_membership": {"value": "DENV3/III"}, "region": {"value": "North America", "confidence": {"North America": 1.0}, "entropy": -1e-12}, "country": {"value": "USA", "confidence": {"USA": 1.0}, "entropy": -1e-12}}, "branch_attrs": {"mutations": {"nuc": ["T3712C"]}}}]}, {"name": "NODE_0000080", "node_attrs": {"div": 0.049, "num_date": {"value": 2022.277, "confidence": [2022.135, 2022.44]}, "clade_membership": {"value": "DENV3/III"}, "region": {"value": "North America", "confidence": {"North America": 1.0}, "entropy": 0.000754}, "country": {"value": "USA", "confidence": {"USA": 0.996, "Cuba": 0.00414}, "entropy": 0.0274}}, "branch_attrs": {"mutations": {"nuc": ["C6452T", "T7720C", "T8680C"]}}, "children": [{"name": "DENV3_3III_B_3_2_OQ445939.1", "node_attrs": {"div": 0.0492, "num_date": {"value": 2022.555, "confidence": [2022.555, 2022.555]}, "accession": "DENV3_3III_B_3_2_OQ445939.1", "strain": {"value": "OQ445939.1"}, "clade_membership": {"value": "DENV3/III"}, "region": {"value": "North America", "confidence": {"North America": 1.0}, "entropy": -1e-12}, "country": {"value": "USA", "confidence": {"USA": 1.0}, "entropy": -1e-12}}, "branch_attrs": {"mutations": {"nuc": ["C520A", "T8896C"]}}}, {"name": "DENV3_3III_B_3_2_OQ445938.1", "node_attrs": {"div": 0.0496, "num_date": {"value": 2022.552, "confidence": [2022.552, 2022.552]}, "accession": "DENV3_3III_B_3_2_OQ445938.1", "strain": {"value": "OQ445938.1"}, "clade_membership": {"value": "DENV3/III"}, "region": {"value": "North America", "confidence": {"North America": 1.0}, "entropy": -1e-12}, "country": {"value": "USA", "confidence": {"USA": 1.0}, "entropy": -1e-12}}, "branch_attrs": {"mutations": {"nuc": ["C1087T", "C1437T", "C3692T", "T4026C", "T5269C", "G5272A", "C5650T"], "E": ["T168I"], "NS2A": ["L186S"]}, "labels": {"aa": "E: T168I; NS2A: L186S"}}}]}]}, {"name": "NODE_0000035", "node_attrs": {"div": 0.0483, "num_date": {"value": 2021.786, "confidence": [2021.266, 2022.24]}, "clade_membership": {"value": "DENV3/III"}, "region": {"value": "North America", "confidence": {"North America": 1.0}, "entropy": 0.00078}, "country": {"value": "USA", "confidence": {"USA": 0.995, "Cuba": 0.00514}, "entropy": 0.0328}}, "branch_attrs": {"mutations": {}}, "children": [{"name": "DENV3_3III_B_3_2_OQ445943.1", "node_attrs": {"div": 0.0491, "num_date": {"value": 2022.547, "confidence": [2022.547, 2022.547]}, "accession": "DENV3_3III_B_3_2_OQ445943.1", "strain": {"value": "OQ445943.1"}, "clade_membership": {"value": "DENV3/III"}, "region": {"value": "North America", "confidence": {"North America": 1.0}, "entropy": -1e-12}, "country": {"value": "USA", "confidence": {"USA": 1.0}, "entropy": -1e-12}}, "branch_attrs": {"mutations": {"nuc": ["G484A", "T1069C", "C2272T", "C4290T", "T5728C", "A7256G", "T9196C", "C10180T"], "NS2B": ["A56V"], "NS4B": ["T146A"]}, "labels": {"aa": "NS2B: A56V; NS4B: T146A"}}}, {"name": "NODE_0000036", "node_attrs": {"div": 0.0483, "num_date": {"value": 2022.112, "confidence": [2021.429, 2022.265]}, "clade_membership": {"value": "DENV3/III"}, "region": {"value": "North America", "confidence": {"North America": 1.0}, "entropy": 0.000779}, "country": {"value": "USA", "confidence": {"USA": 0.995, "Cuba": 0.00478}, "entropy": 0.0309}}, "branch_attrs": {"mutations": {}}, "children": [{"name": "DENV3_3III_B_3_2_OQ445937.1", "node_attrs": {"div": 0.0489, "num_date": {"value": 2022.555, "confidence": [2022.555, 2022.555]}, "accession": "DENV3_3III_B_3_2_OQ445937.1", "strain": {"value": "OQ445937.1"}, "clade_membership": {"value": "DENV3/III"}, "region": {"value": "North America", "confidence": {"North America": 1.0}, "entropy": -1e-12}, "country": {"value": "USA", "confidence": {"USA": 1.0}, "entropy": -1e-12}}, "branch_attrs": {"mutations": {"nuc": ["G3385A", "A3472G", "G4298A", "A5056G", "T7525G", "A8967G"], "NS1": ["M324I"], "NS2B": ["V59I"], "NS5": ["K468R"]}, "labels": {"aa": "NS1: M324I; NS2B: V59I; NS5: K468R"}}}, {"name": "NODE_0000077", "node_attrs": {"div": 0.0484, "num_date": {"value": 2022.252, "confidence": [2022.089, 2022.4]}, "clade_membership": {"value": "DENV3/III"}, "region": {"value": "North America", "confidence": {"North America": 1.0}, "entropy": 0.000753}, "country": {"value": "USA", "confidence": {"USA": 0.996, "Cuba": 0.00395}, "entropy": 0.0264}}, "branch_attrs": {"mutations": {"nuc": ["T6595C"]}}, "children": [{"name": "DENV3_3III_B_3_2_OQ445947.1", "node_attrs": {"div": 0.0485, "num_date": {"value": 2022.593, "confidence": [2022.593, 2022.593]}, "accession": "DENV3_3III_B_3_2_OQ445947.1", "strain": {"value": "OQ445947.1"}, "clade_membership": {"value": "DENV3/III"}, "region": {"value": "North America", "confidence": {"North America": 1.0}, "entropy": -1e-12}, "country": {"value": "USA", "confidence": {"USA": 1.0}, "entropy": -1e-12}}, "branch_attrs": {"mutations": {"nuc": ["A7611G"], "NS5": ["K16R"]}, "labels": {"aa": "NS5: K16R"}}}, {"name": "DENV3_3III_B_3_2_OQ445955.1", "node_attrs": {"div": 0.0489, "num_date": {"value": 2022.519, "confidence": [2022.519, 2022.519]}, "accession": "DENV3_3III_B_3_2_OQ445955.1", "strain": {"value": "OQ445955.1"}, "clade_membership": {"value": "DENV3/III"}, "region": {"value": "North America", "confidence": {"North America": 1.0}, "entropy": -1e-12}, "country": {"value": "USA", "confidence": {"USA": 1.0}, "entropy": -1e-12}}, "branch_attrs": {"mutations": {"nuc": ["A1307G", "T5203C", "C6067T", "T9787C", "T9904C"], "E": ["I125V"]}, "labels": {"aa": "E: I125V"}}}]}]}]}]}, {"name": "NODE_0000081", "node_attrs": {"div": 0.0485, "num_date": {"value": 2021.353, "confidence": [2020.888, 2021.892]}, "clade_membership": {"value": "DENV3/III"}, "region": {"value": "North America", "confidence": {"North America": 1.0}, "entropy": 0.000786}, "country": {"value": "USA", "confidence": {"USA": 0.994, "Cuba": 0.00613}, "entropy": 0.0379}}, "branch_attrs": {"mutations": {"nuc": ["G2017A", "G2203A"]}}, "children": [{"name": "NODE_0000039", "node_attrs": {"div": 0.0485, "num_date": {"value": 2021.759, "confidence": [2021.206, 2022.252]}, "clade_membership": {"value": "DENV3/III"}, "region": {"value": "North America", "confidence": {"North America": 1.0}, "entropy": 0.00078}, "country": {"value": "USA", "confidence": {"USA": 0.995, "Cuba": 0.00513}, "entropy": 0.0327}}, "branch_attrs": {"mutations": {}}, "children": [{"name": "DENV3_3III_B_3_2_OQ445942.1", "node_attrs": {"div": 0.0493, "num_date": {"value": 2022.555, "confidence": [2022.555, 2022.555]}, "accession": "DENV3_3III_B_3_2_OQ445942.1", "strain": {"value": "OQ445942.1"}, "clade_membership": {"value": "DENV3/III"}, "region": {"value": "North America", "confidence": {"North America": 1.0}, "entropy": -1e-12}, "country": {"value": "USA", "confidence": {"USA": 1.0}, "entropy": -1e-12}}, "branch_attrs": {"mutations": {"nuc": ["T1026G", "T1890C", "A4885G", "A4888G", "T5219C", "T6886C", "G8678A", "C9670T"], "E": ["V31G", "L319P"], "NS5": ["V372I"]}, "labels": {"aa": "E: V31G, L319P; NS5: V372I"}}}, {"name": "NODE_0000040", "node_attrs": {"div": 0.0485, "num_date": {"value": 2022.1, "confidence": [2021.757, 2022.308]}, "clade_membership": {"value": "DENV3/III"}, "region": {"value": "North America", "confidence": {"North America": 1.0}, "entropy": 0.000779}, "country": {"value": "USA", "confidence": {"USA": 0.995, "Cuba": 0.00478}, "entropy": 0.0309}}, "branch_attrs": {"mutations": {}}, "children": [{"name": "DENV3_3III_B_3_2_OQ445954.1", "node_attrs": {"div": 0.049, "num_date": {"value": 2022.516, "confidence": [2022.516, 2022.516]}, "accession": "DENV3_3III_B_3_2_OQ445954.1", "strain": {"value": "OQ445954.1"}, "clade_membership": {"value": "DENV3/III"}, "region": {"value": "North America", "confidence": {"North America": 1.0}, "entropy": -1e-12}, "country": {"value": "USA", "confidence": {"USA": 1.0}, "entropy": -1e-12}}, "branch_attrs": {"mutations": {"nuc": ["G3683A", "C5616T", "A7294G", "C7771T", "C8200T"], "NS2A": ["V72I"], "NS3": ["A368V"]}, "labels": {"aa": "NS2A: V72I; NS3: A368V"}}}, {"name": "NODE_0000041", "node_attrs": {"div": 0.0485, "num_date": {"value": 2022.218, "confidence": [2021.958, 2022.336]}, "clade_membership": {"value": "DENV3/III"}, "region": {"value": "North America", "confidence": {"North America": 1.0}, "entropy": 0.000753}, "country": {"value": "USA", "confidence": {"USA": 0.996, "Cuba": 0.00395}, "entropy": 0.0264}}, "branch_attrs": {"mutations": {}}, "children": [{"name": "DENV3_3III_B_3_2_OQ445959.1", "node_attrs": {"div": 0.0489, "num_date": {"value": 2022.492, "confidence": [2022.492, 2022.492]}, "accession": "DENV3_3III_B_3_2_OQ445959.1", "strain": {"value": "OQ445959.1"}, "clade_membership": {"value": "DENV3/III"}, "region": {"value": "North America", "confidence": {"North America": 1.0}, "entropy": -1e-12}, "country": {"value": "USA", "confidence": {"USA": 1.0}, "entropy": -1e-12}}, "branch_attrs": {"mutations": {"nuc": ["C2314T", "A8676G", "T9865C", "T10054C"], "NS5": ["K371R"]}, "labels": {"aa": "NS5: K371R"}}}, {"name": "DENV3_3III_B_3_2_OQ445961.1", "node_attrs": {"div": 0.0487, "num_date": {"value": 2022.388, "confidence": [2022.388, 2022.388]}, "accession": "DENV3_3III_B_3_2_OQ445961.1", "strain": {"value": "OQ445961.1"}, "clade_membership": {"value": "DENV3/III"}, "region": {"value": "North America", "confidence": {"North America": 1.0}, "entropy": -1e-12}, "country": {"value": "USA", "confidence": {"USA": 1.0}, "entropy": -1e-12}}, "branch_attrs": {"mutations": {"nuc": ["A4731G", "A7900G"], "NS3": ["K73R"]}, "labels": {"aa": "NS3: K73R"}}}]}]}]}, {"name": "NODE_0000085", "node_attrs": {"div": 0.0486, "num_date": {"value": 2021.466, "confidence": [2021.069, 2021.927]}, "clade_membership": {"value": "DENV3/III"}, "region": {"value": "North America", "confidence": {"North America": 1.0}, "entropy": 0.000827}, "country": {"value": "USA", "confidence": {"USA": 0.994, "Cuba": 0.00569}, "entropy": 0.0357}}, "branch_attrs": {"mutations": {"nuc": ["G886A"]}}, "children": [{"name": "NODE_0000086", "node_attrs": {"div": 0.049, "num_date": {"value": 2022.126, "confidence": [2022.024, 2022.277]}, "clade_membership": {"value": "DENV3/III"}, "region": {"value": "North America", "confidence": {"North America": 1.0}, "entropy": 2.06e-06}, "country": {"value": "USA", "confidence": {"USA": 1.0}, "entropy": 0.00392}}, "branch_attrs": {"mutations": {"nuc": ["T2056C", "A3643G", "G7267A", "C8218T"], "NS2A": ["I58M"]}, "labels": {"aa": "NS2A: I58M"}}, "children": [{"name": "DENV3_3III_B_3_2_OQ445958.1", "node_attrs": {"div": 0.0494, "num_date": {"value": 2022.489, "confidence": [2022.489, 2022.489]}, "accession": "DENV3_3III_B_3_2_OQ445958.1", "strain": {"value": "OQ445958.1"}, "clade_membership": {"value": "DENV3/III"}, "region": {"value": "North America", "confidence": {"North America": 1.0}, "entropy": -1e-12}, "country": {"value": "USA", "confidence": {"USA": 1.0}, "entropy": -1e-12}}, "branch_attrs": {"mutations": {"nuc": ["G3334A", "T3568A", "T8101C", "T8560C"]}}}, {"name": "NODE_0000088", "node_attrs": {"div": 0.0491, "num_date": {"value": 2022.242, "confidence": [2022.122, 2022.329]}, "clade_membership": {"value": "DENV3/III"}, "region": {"value": "North America", "confidence": {"North America": 1.0}, "entropy": 0.000726}, "country": {"value": "USA", "confidence": {"USA": 0.997, "Cuba": 0.00323}, "entropy": 0.0223}}, "branch_attrs": {"mutations": {"nuc": ["T6193C"]}}, "children": [{"name": "DENV3_3III_B_3_2_OQ445946.1", "node_attrs": {"div": 0.0503, "num_date": {"value": 2022.604, "confidence": [2022.604, 2022.604]}, "accession": "DENV3_3III_B_3_2_OQ445946.1", "strain": {"value": "OQ445946.1"}, "clade_membership": {"value": "DENV3/III"}, "region": {"value": "North America", "confidence": {"North America": 1.0}, "entropy": -1e-12}, "country": {"value": "USA", "confidence": {"USA": 1.0}, "entropy": -1e-12}}, "branch_attrs": {"mutations": {"nuc": ["T4276C", "A4279C", "G4298A", "T4405C", "G4423A", "A4468C", "G4471A", "T4478C", "T4519C", "A4573G", "C4604T", "A4885G", "A4888G"], "NS2B": ["V59I"], "NS3": ["L31F"]}, "labels": {"aa": "NS2B: V59I; NS3: L31F"}}}, {"name": "DENV3_3III_B_3_2_OQ445948.1", "node_attrs": {"div": 0.0492, "num_date": {"value": 2022.574, "confidence": [2022.574, 2022.574]}, "accession": "DENV3_3III_B_3_2_OQ445948.1", "strain": {"value": "OQ445948.1"}, "clade_membership": {"value": "DENV3/III"}, "region": {"value": "North America", "confidence": {"North America": 1.0}, "entropy": -1e-12}, "country": {"value": "USA", "confidence": {"USA": 1.0}, "entropy": -1e-12}}, "branch_attrs": {"mutations": {"nuc": ["A3557G"], "NS2A": ["K30E"]}, "labels": {"aa": "NS2A: K30E"}}}]}, {"name": "NODE_0000093", "node_attrs": {"div": 0.0491, "num_date": {"value": 2022.217, "confidence": [2022.112, 2022.32]}, "clade_membership": {"value": "DENV3/III"}, "region": {"value": "North America", "confidence": {"North America": 1.0}, "entropy": 0.000726}, "country": {"value": "USA", "confidence": {"USA": 0.997, "Cuba": 0.00323}, "entropy": 0.0223}}, "branch_attrs": {"mutations": {"nuc": ["G4659T"], "NS3": ["R49M"]}, "labels": {"aa": "NS3: R49M"}}, "children": [{"name": "DENV3_3III_B_3_2_OQ445907.1", "node_attrs": {"div": 0.0503, "num_date": {"value": 2022.588, "confidence": [2022.588, 2022.588]}, "accession": "DENV3_3III_B_3_2_OQ445907.1", "strain": {"value": "OQ445907.1"}, "clade_membership": {"value": "DENV3/III"}, "region": {"value": "North America", "confidence": {"North America": 1.0}, "entropy": -1e-12}, "country": {"value": "USA", "confidence": {"USA": 1.0}, "entropy": -1e-12}}, "branch_attrs": {"mutations": {"nuc": ["A693G", "C700T", "T1568C", "C6115T", "T6866A", "T6938C", "T9201C", "C9334T", "T9397C", "T9400C", "T9449A", "A9484G", "A9781G"], "E": ["F212L"], "M": ["H86R"], "NS4B": ["S16T"], "NS5": ["L546P", "S629T"], "pr": ["H86R"]}, "labels": {"aa": "E: F212L; M: H86R; NS4B: S16T; NS5: L546P, S629T; pr: H86R"}}}, {"name": "DENV3_3III_B_3_2_OQ445945.1", "node_attrs": {"div": 0.0493, "num_date": {"value": 2022.541, "confidence": [2022.541, 2022.541]}, "accession": "DENV3_3III_B_3_2_OQ445945.1", "strain": {"value": "OQ445945.1"}, "clade_membership": {"value": "DENV3/III"}, "region": {"value": "North America", "confidence": {"North America": 1.0}, "entropy": -1e-12}, "country": {"value": "USA", "confidence": {"USA": 1.0}, "entropy": -1e-12}}, "branch_attrs": {"mutations": {"nuc": ["C2636T", "G6167A"], "NS3": ["A552T"]}, "labels": {"aa": "NS3: A552T"}}}]}, {"name": "NODE_0000046", "node_attrs": {"div": 0.049, "num_date": {"value": 2022.217, "confidence": [2022.116, 2022.319]}, "clade_membership": {"value": "DENV3/III"}, "region": {"value": "North America", "confidence": {"North America": 1.0}, "entropy": 0.000779}, "country": {"value": "USA", "confidence": {"USA": 0.995, "Cuba": 0.00483}, "entropy": 0.0311}}, "branch_attrs": {"mutations": {}}, "children": [{"name": "NODE_0000095", "node_attrs": {"div": 0.0493, "num_date": {"value": 2022.468, "confidence": [2022.381, 2022.53]}, "clade_membership": {"value": "DENV3/III"}, "region": {"value": "North America", "confidence": {"North America": 1.0}, "entropy": 0.000753}, "country": {"value": "USA", "confidence": {"USA": 0.996, "Cuba": 0.00396}, "entropy": 0.0264}}, "branch_attrs": {"mutations": {"nuc": ["T901C", "T8311C", "C9200T"]}}, "children": [{"name": "DENV3_3III_B_3_2_OQ445949.1", "node_attrs": {"div": 0.0493, "num_date": {"value": 2022.536, "confidence": [2022.536, 2022.536]}, "accession": "DENV3_3III_B_3_2_OQ445949.1", "strain": {"value": "OQ445949.1"}, "clade_membership": {"value": "DENV3/III"}, "region": {"value": "North America", "confidence": {"North America": 1.0}, "entropy": -1e-12}, "country": {"value": "USA", "confidence": {"USA": 1.0}, "entropy": -1e-12}}, "branch_attrs": {"mutations": {}}}, {"name": "DENV3_3III_B_3_2_OQ445941.1", "node_attrs": {"div": 0.0494, "num_date": {"value": 2022.552, "confidence": [2022.552, 2022.552]}, "accession": "DENV3_3III_B_3_2_OQ445941.1", "strain": {"value": "OQ445941.1"}, "clade_membership": {"value": "DENV3/III"}, "region": {"value": "North America", "confidence": {"North America": 1.0}, "entropy": -1e-12}, "country": {"value": "USA", "confidence": {"USA": 1.0}, "entropy": -1e-12}}, "branch_attrs": {"mutations": {"nuc": ["G319T", "T8425C"]}}}]}, {"name": "NODE_0000048", "node_attrs": {"div": 0.049, "num_date": {"value": 2022.277, "confidence": [2022.194, 2022.374]}, "clade_membership": {"value": "DENV3/III"}, "region": {"value": "North America", "confidence": {"North America": 1.0}, "entropy": 0.00078}, "country": {"value": "USA", "confidence": {"USA": 0.995, "Cuba": 0.00487}, "entropy": 0.0314}}, "branch_attrs": {"mutations": {}}, "children": [{"name": "DENV3_3III_B_3_2_OQ445957.1", "node_attrs": {"div": 0.0493, "num_date": {"value": 2022.481, "confidence": [2022.481, 2022.481]}, "accession": "DENV3_3III_B_3_2_OQ445957.1", "strain": {"value": "OQ445957.1"}, "clade_membership": {"value": "DENV3/III"}, "region": {"value": "North America", "confidence": {"North America": 1.0}, "entropy": -1e-12}, "country": {"value": "USA", "confidence": {"USA": 1.0}, "entropy": -1e-12}}, "branch_attrs": {"mutations": {"nuc": ["C4076T", "T4232C", "C5725T"], "NS2A": ["P203S"]}, "labels": {"aa": "NS2A: P203S"}}}, {"name": "NODE_0000049", "node_attrs": {"div": 0.049, "num_date": {"value": 2022.354, "confidence": [2022.227, 2022.441]}, "clade_membership": {"value": "DENV3/III"}, "region": {"value": "North America", "confidence": {"North America": 1.0}, "entropy": 0.000779}, "country": {"value": "USA", "confidence": {"USA": 0.995, "Cuba": 0.00473}, "entropy": 0.0306}}, "branch_attrs": {"mutations": {}}, "children": [{"name": "DENV3_3III_B_3_2_OQ445936.1", "node_attrs": {"div": 0.0491, "num_date": {"value": 2022.566, "confidence": [2022.566, 2022.566]}, "accession": "DENV3_3III_B_3_2_OQ445936.1", "strain": {"value": "OQ445936.1"}, "clade_membership": {"value": "DENV3/III"}, "region": {"value": "North America", "confidence": {"North America": 1.0}, "entropy": -1e-12}, "country": {"value": "USA", "confidence": {"USA": 1.0}, "entropy": -1e-12}}, "branch_attrs": {"mutations": {"nuc": ["T3591C"], "NS2A": ["M41T"]}, "labels": {"aa": "NS2A: M41T"}}}, {"name": "NODE_0000090", "node_attrs": {"div": 0.0491, "num_date": {"value": 2022.451, "confidence": [2022.338, 2022.519]}, "clade_membership": {"value": "DENV3/III"}, "region": {"value": "North America", "confidence": {"North America": 1.0}, "entropy": 0.000753}, "country": {"value": "USA", "confidence": {"USA": 0.996, "Cuba": 0.00394}, "entropy": 0.0263}}, "branch_attrs": {"mutations": {"nuc": ["G1501A"]}}, "children": [{"name": "DENV3_3III_B_3_2_OQ445951.1", "node_attrs": {"div": 0.0492, "num_date": {"value": 2022.519, "confidence": [2022.519, 2022.519]}, "accession": "DENV3_3III_B_3_2_OQ445951.1", "strain": {"value": "OQ445951.1"}, "clade_membership": {"value": "DENV3/III"}, "region": {"value": "North America", "confidence": {"North America": 1.0}, "entropy": -1e-12}, "country": {"value": "USA", "confidence": {"USA": 1.0}, "entropy": -1e-12}}, "branch_attrs": {"mutations": {"nuc": ["C3505T"]}}}, {"name": "DENV3_3III_B_3_2_OQ445950.1", "node_attrs": {"div": 0.0493, "num_date": {"value": 2022.519, "confidence": [2022.519, 2022.519]}, "accession": "DENV3_3III_B_3_2_OQ445950.1", "strain": {"value": "OQ445950.1"}, "clade_membership": {"value": "DENV3/III"}, "region": {"value": "North America", "confidence": {"North America": 1.0}, "entropy": -1e-12}, "country": {"value": "USA", "confidence": {"USA": 1.0}, "entropy": -1e-12}}, "branch_attrs": {"mutations": {"nuc": ["C1900T", "T9493C"]}}}]}]}]}]}]}, {"name": "NODE_0000096", "node_attrs": {"div": 0.0487, "num_date": {"value": 2021.638, "confidence": [2021.297, 2021.935]}, "clade_membership": {"value": "DENV3/III"}, "region": {"value": "North America", "confidence": {"North America": 1.0}, "entropy": 0.00183}, "country": {"value": "USA", "confidence": {"USA": 0.993, "Cuba": 0.00707}, "entropy": 0.0428}}, "branch_attrs": {"mutations": {"nuc": ["T1579C"]}}, "children": [{"name": "DENV3_3III_B_3_2_OQ445960.1", "node_attrs": {"div": 0.0488, "num_date": {"value": 2022.47, "confidence": [2022.47, 2022.47]}, "accession": "DENV3_3III_B_3_2_OQ445960.1", "strain": {"value": "OQ445960.1"}, "clade_membership": {"value": "DENV3/III"}, "region": {"value": "North America", "confidence": {"North America": 1.0}, "entropy": -1e-12}, "country": {"value": "USA", "confidence": {"USA": 1.0}, "entropy": -1e-12}}, "branch_attrs": {"mutations": {"nuc": ["C5446A"]}}}, {"name": "NODE_0000097", "node_attrs": {"div": 0.0496, "num_date": {"value": 2022.077, "confidence": [2021.816, 2022.161]}, "clade_membership": {"value": "DENV3/III"}, "region": {"value": "North America", "confidence": {"North America": 0.997, "South America": 0.0028}, "entropy": 0.0193}, "country": {"value": "USA", "confidence": {"USA": 0.984, "Cuba": 0.0153}, "entropy": 0.0829}}, "branch_attrs": {"mutations": {"nuc": ["G4659T", "G7093A", "C7106T", "G7135A", "T7144A", "A7163G", "C7165T", "A7168G", "T7177C", "C7180T"], "NS3": ["R49M"], "NS4B": ["I115V"]}, "labels": {"aa": "NS3: R49M; NS4B: I115V"}}, "children": [{"name": "NODE_0000098", "node_attrs": {"div": 0.0497, "num_date": {"value": 2022.118, "confidence": [2021.91, 2022.352]}, "clade_membership": {"value": "DENV3/III"}, "region": {"value": "North America", "confidence": {"North America": 0.968, "South America": 0.0322}, "entropy": 0.144}, "country": {"value": "USA", "confidence": {"USA": 0.972, "Cuba": 0.0141, "Peru": 0.0126}, "entropy": 0.156}}, "branch_attrs": {"mutations": {"nuc": ["T2056C"]}}, "children": [{"name": "DENV3_3III_B_3_2_PQ467856.1", "node_attrs": {"div": 0.0514, "num_date": {"value": 2024.184, "confidence": [2024.184, 2024.184]}, "accession": "DENV3_3III_B_3_2_PQ467856.1", "strain": {"value": "PQ467856.1"}, "clade_membership": {"value": "DENV3/III"}, "region": {"value": "South America", "confidence": {"South America": 1.0}, "entropy": -1e-12}, "country": {"value": "Peru", "confidence": {"Peru": 1.0}, "entropy": -1e-12}}, "branch_attrs": {"mutations": {"nuc": ["T375C", "T1176C", "A1841T", "G2847A", "G3535A", "T3598C", "T4000G", "C4807T", "T5485C", "T5707C", "A6983G", "A7570G", "T7576C", "A8761G", "T9076C", "G9211A", "T9337C", "G9406A"], "C": ["I94T"], "E": ["V81A", "T303S"], "NS1": ["S145N"], "NS4B": ["T55A"], "NS5": ["M614I"]}, "labels": {"aa": "C: I94T; E: V81A, T303S; NS1: S145N; NS4B: T55A; NS5: M614I"}}}, {"name": "NODE_0000099", "node_attrs": {"div": 0.0506, "num_date": {"value": 2022.625, "confidence": [2022.502, 2022.711]}, "clade_membership": {"value": "DENV3/III"}, "region": {"value": "North America", "confidence": {"North America": 0.999, "South America": 0.00136}, "entropy": 0.0105}, "country": {"value": "USA", "confidence": {"USA": 0.994, "Cuba": 0.00556}, "entropy": 0.0375}}, "branch_attrs": {"mutations": {"nuc": ["A1321G", "C3013T", "T3591C", "A3643G", "C4339T", "G7267A", "A7770G", "A7891G", "A8406G"], "NS2A": ["M41T", "I58M"], "NS5": ["N69S", "K281R"]}, "labels": {"aa": "NS2A: M41T, I58M; NS5: N69S, K281R"}}, "children": [{"name": "DENV3_3III_B_3_2_OQ857507.1", "node_attrs": {"div": 0.0507, "num_date": {"value": 2022.851, "confidence": [2022.851, 2022.851]}, "accession": "DENV3_3III_B_3_2_OQ857507.1", "strain": {"value": "OQ857507.1"}, "clade_membership": {"value": "DENV3/III"}, "region": {"value": "North America", "confidence": {"North America": 1.0}, "entropy": -1e-12}, "country": {"value": "USA", "confidence": {"USA": 1.0}, "entropy": -1e-12}}, "branch_attrs": {"mutations": {"nuc": ["T5284C"]}}}, {"name": "DENV3_3III_B_3_2_OQ857506.1", "node_attrs": {"div": 0.0509, "num_date": {"value": 2022.76, "confidence": [2022.76, 2022.76]}, "accession": "DENV3_3III_B_3_2_OQ857506.1", "strain": {"value": "OQ857506.1"}, "clade_membership": {"value": "DENV3/III"}, "region": {"value": "North America", "confidence": {"North America": 1.0}, "entropy": -1e-12}, "country": {"value": "USA", "confidence": {"USA": 1.0}, "entropy": -1e-12}}, "branch_attrs": {"mutations": {"nuc": ["G451A", "T4025A", "A4888G"], "NS2A": ["L186M"]}, "labels": {"aa": "NS2A: L186M"}}}]}]}, {"name": "NODE_0000101", "node_attrs": {"div": 0.0505, "num_date": {"value": 2022.59, "confidence": [2022.419, 2023.058]}, "clade_membership": {"value": "DENV3/III"}, "region": {"value": "North America", "confidence": {"North America": 0.934, "South America": 0.0656}, "entropy": 0.244}, "country": {"value": "USA", "confidence": {"USA": 0.953, "Peru": 0.0292, "Cuba": 0.0159}, "entropy": 0.235}}, "branch_attrs": {"mutations": {"nuc": ["G802A", "T2315C", "T2335C", "C3352T", "C5650T", "T6364C", "T8608C", "A9484G", "C9919T"]}}, "children": [{"name": "DENV3_3III_B_3_2_PV001654.1", "node_attrs": {"div": 0.0524, "num_date": {"value": 2024.884, "confidence": [2024.884, 2024.884]}, "accession": "DENV3_3III_B_3_2_PV001654.1", "strain": {"value": "PV001654.1"}, "clade_membership": {"value": "DENV3/III"}, "region": {"value": "North America", "confidence": {"North America": 1.0}, "entropy": -1e-12}, "country": {"value": "USA", "confidence": {"USA": 1.0}, "entropy": -1e-12}}, "branch_attrs": {"mutations": {"nuc": ["C858G", "A1138G", "G1699A", "G1912A", "C1918T", "G4333A", "T4606C", "G5059C", "A5080G", "T5203C", "G6055A", "C6763T", "T7193C", "C8119T", "C8500T", "C8917T", "A9037G", "T9061C", "A10414G", "A10470G"], "E": ["I68M"], "M": ["A141G"], "NS3": ["E182D"]}, "labels": {"aa": "E: I68M; M: A141G; NS3: E182D"}}}, {"name": "NODE_0000102", "node_attrs": {"div": 0.0518, "num_date": {"value": 2023.747, "confidence": [2023.532, 2023.968]}, "clade_membership": {"value": "DENV3/III"}, "region": {"value": "South America", "confidence": {"South America": 0.999}, "entropy": 0.00746}, "country": {"value": "Peru", "confidence": {"Peru": 1.0}, "entropy": 0.00201}}, "branch_attrs": {"mutations": {"nuc": ["A1390G", "T1850C", "T2701C", "G2847A", "C3001T", "G4070C", "C4648T", "G5526A", "T6712C", "T7576A", "T7618C", "A9063G", "T9400C", "G9889A"], "NS1": ["S145N"], "NS2A": ["V201L"], "NS3": ["R338K"], "NS5": ["E500G"]}, "labels": {"aa": "NS1: S145N; NS2A: V201L; NS3: R338K; NS5: E500G"}}, "children": [{"name": "DENV3_3III_B_3_2_PQ467859.1", "node_attrs": {"div": 0.052, "num_date": {"value": 2024.157, "confidence": [2024.157, 2024.157]}, "accession": "DENV3_3III_B_3_2_PQ467859.1", "strain": {"value": "PQ467859.1"}, "clade_membership": {"value": "DENV3/III"}, "region": {"value": "South America", "confidence": {"South America": 1.0}, "entropy": -1e-12}, "country": {"value": "Peru", "confidence": {"Peru": 1.0}, "entropy": -1e-12}}, "branch_attrs": {"mutations": {"nuc": ["T7157C", "T8980A"]}}}, {"name": "DENV3_3III_B_3_2_PQ467863.1", "node_attrs": {"div": 0.0523, "num_date": {"value": 2024.258, "confidence": [2024.258, 2024.258]}, "accession": "DENV3_3III_B_3_2_PQ467863.1", "strain": {"value": "PQ467863.1"}, "clade_membership": {"value": "DENV3/III"}, "region": {"value": "South America", "confidence": {"South America": 1.0}, "entropy": -1e-12}, "country": {"value": "Peru", "confidence": {"Peru": 1.0}, "entropy": -1e-12}}, "branch_attrs": {"mutations": {"nuc": ["T2035C", "C7353T", "C7686A", "A9631G", "C9670T"], "NS4B": ["A178V"], "NS5": ["A41D"]}, "labels": {"aa": "NS4B: A178V; NS5: A41D"}}}, {"name": "NODE_0000051", "node_attrs": {"div": 0.0518, "num_date": {"value": 2023.852, "confidence": [2023.607, 2024.069]}, "clade_membership": {"value": "DENV3/III"}, "region": {"value": "South America", "confidence": {"South America": 1.0}, "entropy": 0.000766}, "country": {"value": "Peru", "confidence": {"Peru": 1.0}, "entropy": 0.000214}}, "branch_attrs": {"mutations": {}}, "children": [{"name": "DENV3_3III_B_3_2_PQ467860.1", "node_attrs": {"div": 0.0519, "num_date": {"value": 2024.184, "confidence": [2024.184, 2024.184]}, "accession": "DENV3_3III_B_3_2_PQ467860.1", "strain": {"value": "PQ467860.1"}, "clade_membership": {"value": "DENV3/III"}, "region": {"value": "South America", "confidence": {"South America": 1.0}, "entropy": -1e-12}, "country": {"value": "Peru", "confidence": {"Peru": 1.0}, "entropy": -1e-12}}, "branch_attrs": {"mutations": {"nuc": ["C5083T"]}}}, {"name": "NODE_0000052", "node_attrs": {"div": 0.0518, "num_date": {"value": 2023.91, "confidence": [2023.738, 2024.081]}, "clade_membership": {"value": "DENV3/III"}, "region": {"value": "South America", "confidence": {"South America": 1.0}, "entropy": 0.000504}, "country": {"value": "Peru", "confidence": {"Peru": 1.0}, "entropy": 0.00018}}, "branch_attrs": {"mutations": {}}, "children": [{"name": "DENV3_3III_B_3_2_PQ467861.1", "node_attrs": {"div": 0.0519, "num_date": {"value": 2024.195, "confidence": [2024.195, 2024.195]}, "accession": "DENV3_3III_B_3_2_PQ467861.1", "strain": {"value": "PQ467861.1"}, "clade_membership": {"value": "DENV3/III"}, "region": {"value": "South America", "confidence": {"South America": 1.0}, "entropy": -1e-12}, "country": {"value": "Peru", "confidence": {"Peru": 1.0}, "entropy": -1e-12}}, "branch_attrs": {"mutations": {"nuc": ["T3726C"], "NS2A": ["F86S"]}, "labels": {"aa": "NS2A: F86S"}}}, {"name": "NODE_0000057", "node_attrs": {"div": 0.0518, "num_date": {"value": 2023.991, "confidence": [2023.849, 2024.098]}, "clade_membership": {"value": "DENV3/III"}, "region": {"value": "South America", "confidence": {"South America": 1.0}, "entropy": 0.000508}, "country": {"value": "Peru", "confidence": {"Peru": 1.0}, "entropy": 0.000181}}, "branch_attrs": {"mutations": {}}, "children": [{"name": "NODE_0000105", "node_attrs": {"div": 0.0519, "num_date": {"value": 2024.182, "confidence": [2024.04, 2024.198]}, "clade_membership": {"value": "DENV3/III"}, "region": {"value": "South America", "confidence": {"South America": 1.0}, "entropy": 0.000481}, "country": {"value": "Peru", "confidence": {"Peru": 1.0}, "entropy": 0.000177}}, "branch_attrs": {"mutations": {"nuc": ["T3875C"]}}, "children": [{"name": "DENV3_3III_B_3_2_PQ467864.1", "node_attrs": {"div": 0.052, "num_date": {"value": 2024.283, "confidence": [2024.283, 2024.283]}, "accession": "DENV3_3III_B_3_2_PQ467864.1", "strain": {"value": "PQ467864.1"}, "clade_membership": {"value": "DENV3/III"}, "region": {"value": "South America", "confidence": {"South America": 1.0}, "entropy": -1e-12}, "country": {"value": "Peru", "confidence": {"Peru": 1.0}, "entropy": -1e-12}}, "branch_attrs": {"mutations": {"nuc": ["A4534G"]}}}, {"name": "DENV3_3III_B_3_2_PQ467862.1", "node_attrs": {"div": 0.0519, "num_date": {"value": 2024.198, "confidence": [2024.198, 2024.198]}, "accession": "DENV3_3III_B_3_2_PQ467862.1", "strain": {"value": "PQ467862.1"}, "clade_membership": {"value": "DENV3/III"}, "region": {"value": "South America", "confidence": {"South America": 1.0}, "entropy": -1e-12}, "country": {"value": "Peru", "confidence": {"Peru": 1.0}, "entropy": -1e-12}}, "branch_attrs": {"mutations": {}}}]}, {"name": "NODE_0000059", "node_attrs": {"div": 0.0518, "num_date": {"value": 2024.105, "confidence": [2023.972, 2024.105]}, "clade_membership": {"value": "DENV3/III"}, "region": {"value": "South America", "confidence": {"South America": 1.0}, "entropy": 0.000481}, "country": {"value": "Peru", "confidence": {"Peru": 1.0}, "entropy": 0.000177}}, "branch_attrs": {"mutations": {}}, "children": [{"name": "DENV3_3III_B_3_2_PQ467857.1", "node_attrs": {"div": 0.0518, "num_date": {"value": 2024.105, "confidence": [2024.105, 2024.105]}, "accession": "DENV3_3III_B_3_2_PQ467857.1", "strain": {"value": "PQ467857.1"}, "clade_membership": {"value": "DENV3/III"}, "region": {"value": "South America", "confidence": {"South America": 1.0}, "entropy": -1e-12}, "country": {"value": "Peru", "confidence": {"Peru": 1.0}, "entropy": -1e-12}}, "branch_attrs": {"mutations": {}}}, {"name": "DENV3_3III_B_3_2_PQ467858.1", "node_attrs": {"div": 0.0518, "num_date": {"value": 2024.138, "confidence": [2024.138, 2024.138]}, "accession": "DENV3_3III_B_3_2_PQ467858.1", "strain": {"value": "PQ467858.1"}, "clade_membership": {"value": "DENV3/III"}, "region": {"value": "South America", "confidence": {"South America": 1.0}, "entropy": -1e-12}, "country": {"value": "Peru", "confidence": {"Peru": 1.0}, "entropy": -1e-12}}, "branch_attrs": {"mutations": {}}}]}]}]}]}]}]}, {"name": "NODE_0000109", "node_attrs": {"div": 0.0497, "num_date": {"value": 2022.091, "confidence": [2021.912, 2022.185]}, "clade_membership": {"value": "DENV3/III"}, "region": {"value": "North America", "confidence": {"North America": 1.0}, "entropy": 0.000109}, "country": {"value": "USA", "confidence": {"USA": 0.906, "Cuba": 0.0941}, "entropy": 0.312}}, "branch_attrs": {"mutations": {"nuc": ["T7193C"]}}, "children": [{"name": "NODE_0000167", "node_attrs": {"div": 0.0498, "num_date": {"value": 2022.262, "confidence": [2022.094, 2022.49]}, "clade_membership": {"value": "DENV3/III"}, "region": {"value": "North America", "confidence": {"North America": 1.0}, "entropy": 0.000899}, "country": {"value": "USA", "confidence": {"USA": 0.892, "Cuba": 0.108}, "entropy": 0.344}}, "branch_attrs": {"mutations": {"nuc": ["C4895T"]}}, "children": [{"name": "DENV3_3III_B_3_2_PQ155005.1", "node_attrs": {"div": 0.0514, "num_date": {"value": 2024.001, "confidence": [2024.001, 2024.001]}, "accession": "DENV3_3III_B_3_2_PQ155005.1", "strain": {"value": "PQ155005.1"}, "clade_membership": {"value": "DENV3/III"}, "region": {"value": "North America", "confidence": {"North America": 1.0}, "entropy": -1e-12}, "country": {"value": "USA", "confidence": {"USA": 1.0}, "entropy": -1e-12}}, "branch_attrs": {"mutations": {"nuc": ["A493G", "A1171G", "C1216T", "T1789C", "C3196T", "T4000C", "A4498G", "A6235G", "C7771T", "A8104G", "C8113T", "A8222G", "C8290T", "G8419A", "T9895C", "C10289T", "T10439C"], "NS5": ["I220V"]}, "labels": {"aa": "NS5: I220V"}}}, {"name": "NODE_0000168", "node_attrs": {"div": 0.0505, "num_date": {"value": 2022.89, "confidence": [2022.72, 2022.94]}, "clade_membership": {"value": "DENV3/III"}, "region": {"value": "North America", "confidence": {"North America": 1.0}, "entropy": 0.000757}, "country": {"value": "USA", "confidence": {"USA": 0.748, "Cuba": 0.252}, "entropy": 0.566}}, "branch_attrs": {"mutations": {"nuc": ["A1439G", "C3291T", "A3640G", "G4007T", "A4573G", "T6955C", "A9269G"], "E": ["T169A"], "NS1": ["T293I"], "NS2A": ["V180L"], "NS5": ["K569E"]}, "labels": {"aa": "E: T169A; NS1: T293I; NS2A: V180L; NS5: K569E"}}, "children": [{"name": "DENV3_3III_B_3_2_OR150746.1", "node_attrs": {"div": 0.0506, "num_date": {"value": 2022.963, "confidence": [2022.963, 2022.963]}, "accession": "DENV3_3III_B_3_2_OR150746.1", "strain": {"value": "OR150746.1"}, "clade_membership": {"value": "DENV3/III"}, "region": {"value": "North America", "confidence": {"North America": 1.0}, "entropy": -1e-12}, "country": {"value": "USA", "confidence": {"USA": 1.0}, "entropy": -1e-12}}, "branch_attrs": {"mutations": {"nuc": ["T5395C"]}}}, {"name": "DENV3_3III_B_3_2_OQ821596.1", "node_attrs": {"div": 0.0506, "num_date": {"value": 2022.963, "confidence": [2022.963, 2022.963]}, "accession": "DENV3_3III_B_3_2_OQ821596.1", "strain": {"value": "OQ821596.1"}, "clade_membership": {"value": "DENV3/III"}, "region": {"value": "North America", "confidence": {"North America": 1.0}, "entropy": -1e-12}, "country": {"value": "Cuba", "confidence": {"Cuba": 1.0}, "entropy": -1e-12}}, "branch_attrs": {"mutations": {"nuc": ["C6754T"]}}}]}]}, {"name": "NODE_0000063", "node_attrs": {"div": 0.0499, "num_date": {"value": 2022.277, "confidence": [2022.065, 2022.491]}, "clade_membership": {"value": "DENV3/III"}, "region": {"value": "North America", "confidence": {"North America": 1.0}, "entropy": 0.000786}, "country": {"value": "USA", "confidence": {"USA": 0.935, "Cuba": 0.0654}, "entropy": 0.242}}, "branch_attrs": {"mutations": {"nuc": ["G2A", "T3C"]}}, "children": [{"name": "NODE_0000111", "node_attrs": {"div": 0.0502, "num_date": {"value": 2022.548, "confidence": [2022.326, 2022.859]}, "clade_membership": {"value": "DENV3/III"}, "region": {"value": "North America", "confidence": {"North America": 1.0}, "entropy": 0.000822}, "country": {"value": "USA", "confidence": {"USA": 0.982, "Cuba": 0.0182}, "entropy": 0.0916}}, "branch_attrs": {"mutations": {"nuc": ["C3271T", "C3603T", "T7165C"], "NS2A": ["S45L"]}, "labels": {"aa": "NS2A: S45L"}}, "children": [{"name": "DENV3_3III_B_3_2_PP708028.1", "node_attrs": {"div": 0.0513, "num_date": {"value": 2024.056, "confidence": [2024.056, 2024.056]}, "accession": "DENV3_3III_B_3_2_PP708028.1", "strain": {"value": "PP708028.1"}, "clade_membership": {"value": "DENV3/III"}, "region": {"value": "North America", "confidence": {"North America": 1.0}, "entropy": -1e-12}, "country": {"value": "USA", "confidence": {"USA": 1.0}, "entropy": -1e-12}}, "branch_attrs": {"mutations": {"nuc": ["C2812T", "C3580T", "T4251C", "T5665C", "G6349A", "G6487A", "T7492A", "A7778G", "T8679C", "A8977G", "C9259T", "G10171A"], "NS2B": ["V43A"], "NS5": ["I72V", "V372A"]}, "labels": {"aa": "NS2B: V43A; NS5: I72V, V372A"}}}, {"name": "NODE_0000112", "node_attrs": {"div": 0.0506, "num_date": {"value": 2022.911, "confidence": [2022.635, 2023.28]}, "clade_membership": {"value": "DENV3/III"}, "region": {"value": "North America", "confidence": {"North America": 1.0}, "entropy": 0.000937}, "country": {"value": "USA", "confidence": {"USA": 0.991, "Cuba": 0.00889}, "entropy": 0.0516}}, "branch_attrs": {"mutations": {"nuc": ["C3061T", "G5836A", "C9928T", "T10572A"]}}, "children": [{"name": "DENV3_3III_B_3_2_PQ617132.1", "node_attrs": {"div": 0.0515, "num_date": {"value": 2024.663, "confidence": [2024.663, 2024.663]}, "accession": "DENV3_3III_B_3_2_PQ617132.1", "strain": {"value": "PQ617132.1"}, "clade_membership": {"value": "DENV3/III"}, "region": {"value": "North America", "confidence": {"North America": 1.0}, "entropy": -1e-12}, "country": {"value": "USA", "confidence": {"USA": 1.0}, "entropy": -1e-12}}, "branch_attrs": {"mutations": {"nuc": ["T225C", "T676C", "C2080T", "A3439G", "G3508A", "A3822G", "A4030G", "C5617T", "G6377A", "C6481T"], "C": ["M44T"], "NS2A": ["E118G"], "NS4A": ["A3T"]}, "labels": {"aa": "C: M44T; NS2A: E118G; NS4A: A3T"}}}, {"name": "NODE_0000113", "node_attrs": {"div": 0.0507, "num_date": {"value": 2023.142, "confidence": [2022.88, 2023.322]}, "clade_membership": {"value": "DENV3/III"}, "region": {"value": "North America", "confidence": {"North America": 1.0}, "entropy": 0.000786}, "country": {"value": "USA", "confidence": {"USA": 0.994, "Cuba": 0.0057}, "entropy": 0.0357}}, "branch_attrs": {"mutations": {"nuc": ["C4807T"]}}, "children": [{"name": "DENV3_3III_B_3_2_OR977096.1", "node_attrs": {"div": 0.0516, "num_date": {"value": 2023.873, "confidence": [2023.873, 2023.873]}, "accession": "DENV3_3III_B_3_2_OR977096.1", "strain": {"value": "OR977096.1"}, "clade_membership": {"value": "DENV3/III"}, "region": {"value": "North America", "confidence": {"North America": 1.0}, "entropy": -1e-12}, "country": {"value": "USA", "confidence": {"USA": 1.0}, "entropy": -1e-12}}, "branch_attrs": {"mutations": {"nuc": ["A1963G", "C3244T", "C4110T", "A4444T", "T5095C", "T5671C", "G5758A", "C6028T", "C7748T", "C9595T"], "NS2A": ["T214I"], "NS5": ["L62F"]}, "labels": {"aa": "NS2A: T214I; NS5: L62F"}}}, {"name": "NODE_0000114", "node_attrs": {"div": 0.0508, "num_date": {"value": 2023.29, "confidence": [2023.073, 2023.464]}, "clade_membership": {"value": "DENV3/III"}, "region": {"value": "North America", "confidence": {"North America": 1.0}, "entropy": 0.000779}, "country": {"value": "USA", "confidence": {"USA": 0.995, "Cuba": 0.00499}, "entropy": 0.032}}, "branch_attrs": {"mutations": {"nuc": ["T8743C"]}}, "children": [{"name": "NODE_0000115", "node_attrs": {"div": 0.0509, "num_date": {"value": 2023.892, "confidence": [2023.664, 2023.892]}, "clade_membership": {"value": "DENV3/III"}, "region": {"value": "North America", "confidence": {"North America": 1.0}, "entropy": 0.000753}, "country": {"value": "USA", "confidence": {"USA": 0.996, "Cuba": 0.00399}, "entropy": 0.0266}}, "branch_attrs": {"mutations": {"nuc": ["C928T", "T4693C"]}}, "children": [{"name": "DENV3_3III_B_3_2_PP709323.1", "node_attrs": {"div": 0.0509, "num_date": {"value": 2023.892, "confidence": [2023.892, 2023.892]}, "accession": "DENV3_3III_B_3_2_PP709323.1", "strain": {"value": "PP709323.1"}, "clade_membership": {"value": "DENV3/III"}, "region": {"value": "North America", "confidence": {"North America": 1.0}, "entropy": -1e-12}, "country": {"value": "USA", "confidence": {"USA": 1.0}, "entropy": -1e-12}}, "branch_attrs": {"mutations": {}}}, {"name": "DENV3_3III_B_3_2_PP709321.1", "node_attrs": {"div": 0.0509, "num_date": {"value": 2023.892, "confidence": [2023.892, 2023.892]}, "accession": "DENV3_3III_B_3_2_PP709321.1", "strain": {"value": "PP709321.1"}, "clade_membership": {"value": "DENV3/III"}, "region": {"value": "North America", "confidence": {"North America": 1.0}, "entropy": -1e-12}, "country": {"value": "USA", "confidence": {"USA": 1.0}, "entropy": -1e-12}}, "branch_attrs": {"mutations": {}}}]}, {"name": "NODE_0000116", "node_attrs": {"div": 0.0509, "num_date": {"value": 2023.454, "confidence": [2023.272, 2023.554]}, "clade_membership": {"value": "DENV3/III"}, "region": {"value": "North America", "confidence": {"North America": 1.0}, "entropy": 2.06e-06}, "country": {"value": "USA", "confidence": {"USA": 1.0}, "entropy": 0.00384}}, "branch_attrs": {"mutations": {"nuc": ["A10572T", "G10621A"]}}, "children": [{"name": "DENV3_3III_B_3_2_PQ241322.1", "node_attrs": {"div": 0.0514, "num_date": {"value": 2024.501, "confidence": [2024.501, 2024.501]}, "accession": "DENV3_3III_B_3_2_PQ241322.1", "strain": {"value": "PQ241322.1"}, "clade_membership": {"value": "DENV3/III"}, "region": {"value": "North America", "confidence": {"North America": 1.0}, "entropy": -1e-12}, "country": {"value": "USA", "confidence": {"USA": 1.0}, "entropy": -1e-12}}, "branch_attrs": {"mutations": {"nuc": ["T1894C", "A2828G", "C3854T", "A4052G", "T6856C"], "NS1": ["N139D"], "NS2A": ["T195A"]}, "labels": {"aa": "NS1: N139D; NS2A: T195A"}}}, {"name": "NODE_0000117", "node_attrs": {"div": 0.0511, "num_date": {"value": 2023.612, "confidence": [2023.434, 2023.806]}, "clade_membership": {"value": "DENV3/III"}, "region": {"value": "North America", "confidence": {"North America": 1.0}, "entropy": 0.000726}, "country": {"value": "USA", "confidence": {"USA": 0.997, "Cuba": 0.00323}, "entropy": 0.0223}}, "branch_attrs": {"mutations": {"nuc": ["T967C", "T9493C"]}}, "children": [{"name": "DENV3_3III_B_3_2_PQ340842.1", "node_attrs": {"div": 0.0522, "num_date": {"value": 2024.616, "confidence": [2024.616, 2024.616]}, "accession": "DENV3_3III_B_3_2_PQ340842.1", "strain": {"value": "PQ340842.1"}, "clade_membership": {"value": "DENV3/III"}, "region": {"value": "North America", "confidence": {"North America": 1.0}, "entropy": -1e-12}, "country": {"value": "USA", "confidence": {"USA": 1.0}, "entropy": -1e-12}}, "branch_attrs": {"mutations": {"nuc": ["A65G", "G287A", "G2014A", "A2295G", "G3607A", "A4498G", "C4615T", "T5485C", "C7177T", "T8626C", "C9547T"], "C": ["V65I"], "E": ["K454R"]}, "labels": {"aa": "C: V65I; E: K454R"}}}, {"name": "DENV3_3III_B_3_2_PV001652.1", "node_attrs": {"div": 0.0521, "num_date": {"value": 2024.881, "confidence": [2024.881, 2024.881]}, "accession": "DENV3_3III_B_3_2_PV001652.1", "strain": {"value": "PV001652.1"}, "clade_membership": {"value": "DENV3/III"}, "region": {"value": "North America", "confidence": {"North America": 1.0}, "entropy": -1e-12}, "country": {"value": "USA", "confidence": {"USA": 1.0}, "entropy": -1e-12}}, "branch_attrs": {"mutations": {"nuc": ["A377G", "C631T", "A2371T", "T4258C", "T4626C", "C8128T", "C8791T", "T9613C", "G10279A", "A10383T"], "C": ["I95V"], "NS3": ["V38A"]}, "labels": {"aa": "C: I95V; NS3: V38A"}}}]}, {"name": "NODE_0000119", "node_attrs": {"div": 0.0511, "num_date": {"value": 2023.57, "confidence": [2023.418, 2023.747]}, "clade_membership": {"value": "DENV3/III"}, "region": {"value": "North America", "confidence": {"North America": 1.0}, "entropy": 0.000753}, "country": {"value": "USA", "confidence": {"USA": 0.996, "Cuba": 0.004}, "entropy": 0.0267}}, "branch_attrs": {"mutations": {"nuc": ["C5866T", "C6070T"]}}, "children": [{"name": "DENV3_3III_B_3_2_PQ617115.1", "node_attrs": {"div": 0.0517, "num_date": {"value": 2024.663, "confidence": [2024.663, 2024.663]}, "accession": "DENV3_3III_B_3_2_PQ617115.1", "strain": {"value": "PQ617115.1"}, "clade_membership": {"value": "DENV3/III"}, "region": {"value": "North America", "confidence": {"North America": 1.0}, "entropy": -1e-12}, "country": {"value": "USA", "confidence": {"USA": 1.0}, "entropy": -1e-12}}, "branch_attrs": {"mutations": {"nuc": ["A1360G", "C3658T", "C8440T", "A10325G", "T10391A", "T10572A"]}}}, {"name": "NODE_0000120", "node_attrs": {"div": 0.0513, "num_date": {"value": 2023.728, "confidence": [2023.538, 2023.923]}, "clade_membership": {"value": "DENV3/III"}, "region": {"value": "North America", "confidence": {"North America": 1.0}, "entropy": 0.000778}, "country": {"value": "USA", "confidence": {"USA": 0.995, "Cuba": 0.00456}, "entropy": 0.0297}}, "branch_attrs": {"mutations": {"nuc": ["C2812T", "A7078G"]}}, "children": [{"name": "DENV3_3III_B_3_2_PQ868278.1", "node_attrs": {"div": 0.0521, "num_date": {"value": 2024.81, "confidence": [2024.81, 2024.81]}, "accession": "DENV3_3III_B_3_2_PQ868278.1", "strain": {"value": "PQ868278.1"}, "clade_membership": {"value": "DENV3/III"}, "region": {"value": "North America", "confidence": {"North America": 1.0}, "entropy": -1e-12}, "country": {"value": "USA", "confidence": {"USA": 1.0}, "entropy": -1e-12}}, "branch_attrs": {"mutations": {"nuc": ["C529T", "A1317G", "A3272G", "A3701G", "T3937C", "T5800C", "T6882C", "T7909C"], "E": ["K128R"], "NS1": ["I287V"], "NS2A": ["I78V"], "NS4B": ["V21A"]}, "labels": {"aa": "E: K128R; NS1: I287V; NS2A: I78V; NS4B: V21A"}}}, {"name": "NODE_0000121", "node_attrs": {"div": 0.0516, "num_date": {"value": 2023.993, "confidence": [2023.721, 2024.217]}, "clade_membership": {"value": "DENV3/III"}, "region": {"value": "North America", "confidence": {"North America": 1.0}, "entropy": 0.000753}, "country": {"value": "USA", "confidence": {"USA": 0.996, "Cuba": 0.00392}, "entropy": 0.0262}}, "branch_attrs": {"mutations": {"nuc": ["A1307G", "T5176C", "C10138T"], "E": ["I125V"]}, "labels": {"aa": "E: I125V"}}, "children": [{"name": "DENV3_3III_B_3_2_PV001658.1", "node_attrs": {"div": 0.0527, "num_date": {"value": 2024.908, "confidence": [2024.908, 2024.908]}, "accession": "DENV3_3III_B_3_2_PV001658.1", "strain": {"value": "PV001658.1"}, "clade_membership": {"value": "DENV3/III"}, "region": {"value": "North America", "confidence": {"North America": 1.0}, "entropy": -1e-12}, "country": {"value": "USA", "confidence": {"USA": 1.0}, "entropy": -1e-12}}, "branch_attrs": {"mutations": {"nuc": ["A1103T", "G1699A", "C2239T", "C2941A", "G3551T", "C6139T", "C7282T", "C9129T", "T9604C", "T9706C", "C9784T", "A10537T"], "E": ["R57W"], "NS2A": ["G28W"], "NS5": ["S522F"]}, "labels": {"aa": "E: R57W; NS2A: G28W; NS5: S522F"}}}, {"name": "DENV3_3III_B_3_2_PQ565657.1", "node_attrs": {"div": 0.0522, "num_date": {"value": 2024.745, "confidence": [2024.745, 2024.745]}, "accession": "DENV3_3III_B_3_2_PQ565657.1", "strain": {"value": "PQ565657.1"}, "clade_membership": {"value": "DENV3/III"}, "region": {"value": "North America", "confidence": {"North America": 1.0}, "entropy": -1e-12}, "country": {"value": "USA", "confidence": {"USA": 1.0}, "entropy": -1e-12}}, "branch_attrs": {"mutations": {"nuc": ["C1746T", "T2044C", "C3685T", "T5767C", "A9494G", "T10509C"], "E": ["S271L"], "NS5": ["T644A"]}, "labels": {"aa": "E: S271L; NS5: T644A"}}}]}]}]}, {"name": "NODE_0000123", "node_attrs": {"div": 0.051, "num_date": {"value": 2023.52, "confidence": [2023.371, 2023.671]}, "clade_membership": {"value": "DENV3/III"}, "region": {"value": "North America", "confidence": {"North America": 1.0}, "entropy": 0.000754}, "country": {"value": "USA", "confidence": {"USA": 0.996, "Cuba": 0.00423}, "entropy": 0.0279}}, "branch_attrs": {"mutations": {"nuc": ["G1699A"]}}, "children": [{"name": "NODE_0000124", "node_attrs": {"div": 0.0513, "num_date": {"value": 2023.871, "confidence": [2023.613, 2024.076]}, "clade_membership": {"value": "DENV3/III"}, "region": {"value": "North America", "confidence": {"North America": 1.0}, "entropy": 0.000778}, "country": {"value": "USA", "confidence": {"USA": 0.995, "Cuba": 0.0046}, "entropy": 0.03}}, "branch_attrs": {"mutations": {"nuc": ["A7144G", "C8920T", "T8956C"]}}, "children": [{"name": "DENV3_3III_B_3_2_PQ868281.1", "node_attrs": {"div": 0.0521, "num_date": {"value": 2024.777, "confidence": [2024.777, 2024.777]}, "accession": "DENV3_3III_B_3_2_PQ868281.1", "strain": {"value": "PQ868281.1"}, "clade_membership": {"value": "DENV3/III"}, "region": {"value": "North America", "confidence": {"North America": 1.0}, "entropy": -1e-12}, "country": {"value": "USA", "confidence": {"USA": 1.0}, "entropy": -1e-12}}, "branch_attrs": {"mutations": {"nuc": ["A693G", "G1048A", "T2936C", "C6310T", "C6352T", "T8276C", "C9034T", "T9589C"], "M": ["H86R"], "NS1": ["Y175H"], "pr": ["H86R"]}, "labels": {"aa": "M: H86R; NS1: Y175H; pr: H86R"}}}, {"name": "NODE_0000125", "node_attrs": {"div": 0.0514, "num_date": {"value": 2024.135, "confidence": [2023.818, 2024.317]}, "clade_membership": {"value": "DENV3/III"}, "region": {"value": "North America", "confidence": {"North America": 1.0}, "entropy": 0.000753}, "country": {"value": "USA", "confidence": {"USA": 0.996, "Cuba": 0.00392}, "entropy": 0.0262}}, "branch_attrs": {"mutations": {"nuc": ["T2427C"], "NS1": ["V5A"]}, "labels": {"aa": "NS1: V5A"}}, "children": [{"name": "DENV3_3III_B_3_2_PQ241323.1", "node_attrs": {"div": 0.0517, "num_date": {"value": 2024.515, "confidence": [2024.515, 2024.515]}, "accession": "DENV3_3III_B_3_2_PQ241323.1", "strain": {"value": "PQ241323.1"}, "clade_membership": {"value": "DENV3/III"}, "region": {"value": "North America", "confidence": {"North America": 1.0}, "entropy": -1e-12}, "country": {"value": "USA", "confidence": {"USA": 1.0}, "entropy": -1e-12}}, "branch_attrs": {"mutations": {"nuc": ["A1090G", "C4225T", "A7543G"]}}}, {"name": "DENV3_3III_B_3_2_PQ868282.1", "node_attrs": {"div": 0.0518, "num_date": {"value": 2024.775, "confidence": [2024.775, 2024.775]}, "accession": "DENV3_3III_B_3_2_PQ868282.1", "strain": {"value": "PQ868282.1"}, "clade_membership": {"value": "DENV3/III"}, "region": {"value": "North America", "confidence": {"North America": 1.0}, "entropy": -1e-12}, "country": {"value": "USA", "confidence": {"USA": 1.0}, "entropy": -1e-12}}, "branch_attrs": {"mutations": {"nuc": ["C871T", "A1103T", "C1234T", "G3683A"], "E": ["R57W"], "NS2A": ["V72I"]}, "labels": {"aa": "E: R57W; NS2A: V72I"}}}]}]}, {"name": "NODE_0000126", "node_attrs": {"div": 0.0512, "num_date": {"value": 2023.632, "confidence": [2023.532, 2023.923]}, "clade_membership": {"value": "DENV3/III"}, "region": {"value": "North America", "confidence": {"North America": 1.0}, "entropy": 3.85e-05}, "country": {"value": "USA", "confidence": {"USA": 0.999, "Cuba": 0.00113}, "entropy": 0.00879}}, "branch_attrs": {"mutations": {"nuc": ["A3316C", "T6796C"]}}, "children": [{"name": "DENV3_3III_B_3_2_PV001651.1", "node_attrs": {"div": 0.0519, "num_date": {"value": 2024.873, "confidence": [2024.873, 2024.873]}, "accession": "DENV3_3III_B_3_2_PV001651.1", "strain": {"value": "PV001651.1"}, "clade_membership": {"value": "DENV3/III"}, "region": {"value": "North America", "confidence": {"North America": 1.0}, "entropy": -1e-12}, "country": {"value": "USA", "confidence": {"USA": 1.0}, "entropy": -1e-12}}, "branch_attrs": {"mutations": {"nuc": ["A430G", "T5767C", "A6598G", "T7156C", "A7610C", "C7726T", "C8140T"], "NS5": ["K16Q"]}, "labels": {"aa": "NS5: K16Q"}}}, {"name": "DENV3_3III_B_3_2_PV001653.1", "node_attrs": {"div": 0.052, "num_date": {"value": 2024.881, "confidence": [2024.881, 2024.881]}, "accession": "DENV3_3III_B_3_2_PV001653.1", "strain": {"value": "PV001653.1"}, "clade_membership": {"value": "DENV3/III"}, "region": {"value": "North America", "confidence": {"North America": 1.0}, "entropy": -1e-12}, "country": {"value": "USA", "confidence": {"USA": 1.0}, "entropy": -1e-12}}, "branch_attrs": {"mutations": {"nuc": ["G421A", "A1721T", "C1729T", "C2659T", "C4936T", "T6557A", "T6836C", "T9710C"], "E": ["T263S"], "NS4A": ["L63I"]}, "labels": {"aa": "E: T263S; NS4A: L63I"}}}, {"name": "NODE_0000128", "node_attrs": {"div": 0.0514, "num_date": {"value": 2023.903, "confidence": [2023.712, 2024.188]}, "clade_membership": {"value": "DENV3/III"}, "region": {"value": "North America", "confidence": {"North America": 1.0}, "entropy": 0.000727}, "country": {"value": "USA", "confidence": {"USA": 0.997, "Cuba": 0.00334}, "entropy": 0.023}}, "branch_attrs": {"mutations": {"nuc": ["T511C", "C1918T"]}}, "children": [{"name": "DENV3_3III_B_3_2_PQ565658.1", "node_attrs": {"div": 0.0521, "num_date": {"value": 2024.706, "confidence": [2024.706, 2024.706]}, "accession": "DENV3_3III_B_3_2_PQ565658.1", "strain": {"value": "PQ565658.1"}, "clade_membership": {"value": "DENV3/III"}, "region": {"value": "North America", "confidence": {"North America": 1.0}, "entropy": -1e-12}, "country": {"value": "USA", "confidence": {"USA": 1.0}, "entropy": -1e-12}}, "branch_attrs": {"mutations": {"nuc": ["A4288G", "A5907G", "A6271G", "C6466T", "T7400C", "C10512T", "A10621G"], "NS3": ["N465S"]}, "labels": {"aa": "NS3: N465S"}}}, {"name": "DENV3_3III_B_3_2_PQ868284.1", "node_attrs": {"div": 0.052, "num_date": {"value": 2024.766, "confidence": [2024.766, 2024.766]}, "accession": "DENV3_3III_B_3_2_PQ868284.1", "strain": {"value": "PQ868284.1"}, "clade_membership": {"value": "DENV3/III"}, "region": {"value": "North America", "confidence": {"North America": 1.0}, "entropy": -1e-12}, "country": {"value": "USA", "confidence": {"USA": 1.0}, "entropy": -1e-12}}, "branch_attrs": {"mutations": {"nuc": ["C3922T", "C6781T", "C7716T", "A8368G", "A9037G", "C9817T"], "NS5": ["T51I"]}, "labels": {"aa": "NS5: T51I"}}}]}]}]}]}]}]}]}]}, {"name": "NODE_0000082", "node_attrs": {"div": 0.0499, "num_date": {"value": 2022.343, "confidence": [2022.19, 2022.483]}, "clade_membership": {"value": "DENV3/III"}, "region": {"value": "North America", "confidence": {"North America": 1.0}, "entropy": 0.00081}, "country": {"value": "USA", "confidence": {"USA": 0.9, "Cuba": 0.1}, "entropy": 0.326}}, "branch_attrs": {"mutations": {}}, "children": [{"name": "NODE_0000130", "node_attrs": {"div": 0.05, "num_date": {"value": 2022.514, "confidence": [2022.356, 2022.802]}, "clade_membership": {"value": "DENV3/III"}, "region": {"value": "North America", "confidence": {"North America": 1.0}, "entropy": 0.000781}, "country": {"value": "USA", "confidence": {"USA": 0.976, "Cuba": 0.0244}, "entropy": 0.115}}, "branch_attrs": {"mutations": {"nuc": ["T9268C"]}}, "children": [{"name": "NODE_0000131", "node_attrs": {"div": 0.0509, "num_date": {"value": 2023.525, "confidence": [2023.349, 2023.525]}, "clade_membership": {"value": "DENV3/III"}, "region": {"value": "North America", "confidence": {"North America": 1.0}, "entropy": 3.85e-05}, "country": {"value": "USA", "confidence": {"USA": 0.998, "Cuba": 0.00222}, "entropy": 0.0158}}, "branch_attrs": {"mutations": {"nuc": ["C922T", "T1159C", "T2005C", "A2728G", "T2804A", "G5179A", "C6556T", "C7129T", "G9810A"], "NS1": ["S131T"], "NS5": ["R749K"]}, "labels": {"aa": "NS1: S131T; NS5: R749K"}}, "children": [{"name": "DENV3_3III_B_3_2_OR821932.1", "node_attrs": {"div": 0.0509, "num_date": {"value": 2023.525, "confidence": [2023.525, 2023.525]}, "accession": "DENV3_3III_B_3_2_OR821932.1", "strain": {"value": "OR821932.1"}, "clade_membership": {"value": "DENV3/III"}, "region": {"value": "North America", "confidence": {"North America": 1.0}, "entropy": -1e-12}, "country": {"value": "USA", "confidence": {"USA": 1.0}, "entropy": -1e-12}}, "branch_attrs": {"mutations": {}}}, {"name": "DENV3_3III_B_3_2_PP709308.1", "node_attrs": {"div": 0.0512, "num_date": {"value": 2023.875, "confidence": [2023.875, 2023.875]}, "accession": "DENV3_3III_B_3_2_PP709308.1", "strain": {"value": "PP709308.1"}, "clade_membership": {"value": "DENV3/III"}, "region": {"value": "North America", "confidence": {"North America": 1.0}, "entropy": -1e-12}, "country": {"value": "USA", "confidence": {"USA": 1.0}, "entropy": -1e-12}}, "branch_attrs": {"mutations": {"nuc": ["G4687A", "T6478A", "A6751G", "G9649T"], "NS4A": ["H36Q"], "NS5": ["Q695H"]}, "labels": {"aa": "NS4A: H36Q; NS5: Q695H"}}}, {"name": "NODE_0000133", "node_attrs": {"div": 0.0517, "num_date": {"value": 2024.155, "confidence": [2023.979, 2024.255]}, "clade_membership": {"value": "DENV3/III"}, "region": {"value": "North America", "confidence": {"North America": 1.0}, "entropy": 0.000727}, "country": {"value": "USA", "confidence": {"USA": 0.996, "Cuba": 0.00353}, "entropy": 0.024}}, "branch_attrs": {"mutations": {"nuc": ["T719C", "C1354T", "G1699A", "G2839A", "C5743T", "A6961G", "T7994C", "T9556C", "T10572A"]}}, "children": [{"name": "DENV3_3III_B_3_2_PQ155018.1", "node_attrs": {"div": 0.0519, "num_date": {"value": 2024.302, "confidence": [2024.302, 2024.302]}, "accession": "DENV3_3III_B_3_2_PQ155018.1", "strain": {"value": "PQ155018.1"}, "clade_membership": {"value": "DENV3/III"}, "region": {"value": "North America", "confidence": {"North America": 1.0}, "entropy": -1e-12}, "country": {"value": "USA", "confidence": {"USA": 1.0}, "entropy": -1e-12}}, "branch_attrs": {"mutations": {"nuc": ["C9694T", "C9841T"]}}}, {"name": "DENV3_3III_B_3_2_PQ155017.1", "node_attrs": {"div": 0.0518, "num_date": {"value": 2024.302, "confidence": [2024.302, 2024.302]}, "accession": "DENV3_3III_B_3_2_PQ155017.1", "strain": {"value": "PQ155017.1"}, "clade_membership": {"value": "DENV3/III"}, "region": {"value": "North America", "confidence": {"North America": 1.0}, "entropy": -1e-12}, "country": {"value": "USA", "confidence": {"USA": 1.0}, "entropy": -1e-12}}, "branch_attrs": {"mutations": {"nuc": ["T5728C"]}}}]}]}, {"name": "NODE_0000134", "node_attrs": {"div": 0.0503, "num_date": {"value": 2023.283, "confidence": [2022.913, 2023.476]}, "clade_membership": {"value": "DENV3/III"}, "region": {"value": "North America", "confidence": {"North America": 1.0}, "entropy": 0.000754}, "country": {"value": "USA", "confidence": {"USA": 0.992, "Cuba": 0.00759}, "entropy": 0.0452}}, "branch_attrs": {"mutations": {"nuc": ["T3983C", "A6937G", "A10052G"], "NS5": ["I830V"]}, "labels": {"aa": "NS5: I830V"}}, "children": [{"name": "DENV3_3III_B_3_2_OR977074.1", "node_attrs": {"div": 0.0509, "num_date": {"value": 2023.796, "confidence": [2023.796, 2023.796]}, "accession": "DENV3_3III_B_3_2_OR977074.1", "strain": {"value": "OR977074.1"}, "clade_membership": {"value": "DENV3/III"}, "region": {"value": "North America", "confidence": {"North America": 1.0}, "entropy": -1e-12}, "country": {"value": "USA", "confidence": {"USA": 1.0}, "entropy": -1e-12}}, "branch_attrs": {"mutations": {"nuc": ["A418G", "T1972A", "A1996C", "T2739C", "T8227C", "G8912A", "T10572A"], "C": ["I108M"], "E": ["N346K"], "NS1": ["M109T"], "NS5": ["V450I"]}, "labels": {"aa": "C: I108M; E: N346K; NS1: M109T; NS5: V450I"}}}, {"name": "NODE_0000135", "node_attrs": {"div": 0.0504, "num_date": {"value": 2023.611, "confidence": [2023.445, 2023.916]}, "clade_membership": {"value": "DENV3/III"}, "region": {"value": "North America", "confidence": {"North America": 1.0}, "entropy": 3.85e-05}, "country": {"value": "USA", "confidence": {"USA": 0.999, "Cuba": 0.00131}, "entropy": 0.01}}, "branch_attrs": {"mutations": {"nuc": ["C2787T"], "NS1": ["T125I"]}, "labels": {"aa": "NS1: T125I"}}, "children": [{"name": "DENV3_3III_B_3_2_PQ129525.1", "node_attrs": {"div": 0.0506, "num_date": {"value": 2024.318, "confidence": [2024.318, 2024.318]}, "accession": "DENV3_3III_B_3_2_PQ129525.1", "strain": {"value": "PQ129525.1"}, "clade_membership": {"value": "DENV3/III"}, "region": {"value": "North America", "confidence": {"North America": 1.0}, "entropy": -1e-12}, "country": {"value": "USA", "confidence": {"USA": 1.0}, "entropy": -1e-12}}, "branch_attrs": {"mutations": {"nuc": ["T5674C", "C9691T"]}}}, {"name": "DENV3_3III_B_3_2_PQ241324.1", "node_attrs": {"div": 0.0508, "num_date": {"value": 2024.559, "confidence": [2024.559, 2024.559]}, "accession": "DENV3_3III_B_3_2_PQ241324.1", "strain": {"value": "PQ241324.1"}, "clade_membership": {"value": "DENV3/III"}, "region": {"value": "North America", "confidence": {"North America": 1.0}, "entropy": -1e-12}, "country": {"value": "USA", "confidence": {"USA": 1.0}, "entropy": -1e-12}}, "branch_attrs": {"mutations": {"nuc": ["T1438C", "G4471A", "T5077C", "C9605T"]}}}, {"name": "NODE_0000137", "node_attrs": {"div": 0.0507, "num_date": {"value": 2024.187, "confidence": [2023.9, 2024.472]}, "clade_membership": {"value": "DENV3/III"}, "region": {"value": "North America", "confidence": {"North America": 1.0}, "entropy": 0.000727}, "country": {"value": "USA", "confidence": {"USA": 0.997, "Cuba": 0.00337}, "entropy": 0.0231}}, "branch_attrs": {"mutations": {"nuc": ["C1467T", "G1699A", "A9433G"], "E": ["T178I"]}, "labels": {"aa": "E: T178I"}}, "children": [{"name": "DENV3_3III_B_3_2_PQ868283.1", "node_attrs": {"div": 0.0509, "num_date": {"value": 2024.761, "confidence": [2024.761, 2024.761]}, "accession": "DENV3_3III_B_3_2_PQ868283.1", "strain": {"value": "PQ868283.1"}, "clade_membership": {"value": "DENV3/III"}, "region": {"value": "North America", "confidence": {"North America": 1.0}, "entropy": -1e-12}, "country": {"value": "USA", "confidence": {"USA": 1.0}, "entropy": -1e-12}}, "branch_attrs": {"mutations": {"nuc": ["C4133T", "C7921T", "T8883A"], "NS5": ["L440H"]}, "labels": {"aa": "NS5: L440H"}}}, {"name": "DENV3_3III_B_3_2_PV001650.1", "node_attrs": {"div": 0.0511, "num_date": {"value": 2024.919, "confidence": [2024.919, 2024.919]}, "accession": "DENV3_3III_B_3_2_PV001650.1", "strain": {"value": "PV001650.1"}, "clade_membership": {"value": "DENV3/III"}, "region": {"value": "North America", "confidence": {"North America": 1.0}, "entropy": -1e-12}, "country": {"value": "USA", "confidence": {"USA": 1.0}, "entropy": -1e-12}}, "branch_attrs": {"mutations": {"nuc": ["T511C", "T2087C", "C3853T", "T5177C", "C6643T"]}}}]}]}]}]}, {"name": "NODE_0000089", "node_attrs": {"div": 0.0499, "num_date": {"value": 2022.38, "confidence": [2022.257, 2022.481]}, "clade_membership": {"value": "DENV3/III"}, "region": {"value": "North America", "confidence": {"North America": 1.0}, "entropy": 0.000811}, "country": {"value": "USA", "confidence": {"USA": 0.722, "Cuba": 0.278}, "entropy": 0.592}}, "branch_attrs": {"mutations": {}}, "children": [{"name": "NODE_0000157", "node_attrs": {"div": 0.05, "num_date": {"value": 2022.518, "confidence": [2022.381, 2022.684]}, "clade_membership": {"value": "DENV3/III"}, "region": {"value": "North America", "confidence": {"North America": 1.0}, "entropy": 0.000807}, "country": {"value": "USA", "confidence": {"USA": 0.763, "Cuba": 0.237}, "entropy": 0.549}}, "branch_attrs": {"mutations": {"nuc": ["G7039A"]}}, "children": [{"name": "NODE_0000158", "node_attrs": {"div": 0.0503, "num_date": {"value": 2022.889, "confidence": [2022.748, 2022.925]}, "clade_membership": {"value": "DENV3/III"}, "region": {"value": "North America", "confidence": {"North America": 1.0}, "entropy": 0.000754}, "country": {"value": "USA", "confidence": {"USA": 0.65, "Cuba": 0.35}, "entropy": 0.648}}, "branch_attrs": {"mutations": {"nuc": ["T1789C", "A2511G", "A3706T"], "NS1": ["K33R"]}, "labels": {"aa": "NS1: K33R"}}, "children": [{"name": "DENV3_3III_B_3_2_OR162315.1", "node_attrs": {"div": 0.0503, "num_date": {"value": 2022.93, "confidence": [2022.93, 2022.93]}, "accession": "DENV3_3III_B_3_2_OR162315.1", "strain": {"value": "OR162315.1"}, "clade_membership": {"value": "DENV3/III"}, "region": {"value": "North America", "confidence": {"North America": 1.0}, "entropy": -1e-12}, "country": {"value": "USA", "confidence": {"USA": 1.0}, "entropy": -1e-12}}, "branch_attrs": {"mutations": {}}}, {"name": "DENV3_3III_B_3_2_OQ821588.1", "node_attrs": {"div": 0.0504, "num_date": {"value": 2022.93, "confidence": [2022.93, 2022.93]}, "accession": "DENV3_3III_B_3_2_OQ821588.1", "strain": {"value": "OQ821588.1"}, "clade_membership": {"value": "DENV3/III"}, "region": {"value": "North America", "confidence": {"North America": 1.0}, "entropy": -1e-12}, "country": {"value": "Cuba", "confidence": {"Cuba": 1.0}, "entropy": -1e-12}}, "branch_attrs": {"mutations": {"nuc": ["T10572A"]}}}]}, {"name": "NODE_0000159", "node_attrs": {"div": 0.0507, "num_date": {"value": 2023.399, "confidence": [2023.173, 2023.56]}, "clade_membership": {"value": "DENV3/III"}, "region": {"value": "North America", "confidence": {"North America": 1.0}, "entropy": 0.000754}, "country": {"value": "USA", "confidence": {"USA": 0.957, "Cuba": 0.0426}, "entropy": 0.177}}, "branch_attrs": {"mutations": {"nuc": ["T334C", "A2944G", "C5374T", "T5698C", "T8851A", "C9205T", "C10512T"], "NS5": ["D429E"]}, "labels": {"aa": "NS5: D429E"}}, "children": [{"name": "DENV3_3III_B_3_2_PP709302.1", "node_attrs": {"div": 0.0509, "num_date": {"value": 2023.642, "confidence": [2023.642, 2023.642]}, "accession": "DENV3_3III_B_3_2_PP709302.1", "strain": {"value": "PP709302.1"}, "clade_membership": {"value": "DENV3/III"}, "region": {"value": "North America", "confidence": {"North America": 1.0}, "entropy": -1e-12}, "country": {"value": "USA", "confidence": {"USA": 1.0}, "entropy": -1e-12}}, "branch_attrs": {"mutations": {"nuc": ["G313A", "G2968A", "C5581T"]}}}, {"name": "DENV3_3III_B_3_2_PQ155022.1", "node_attrs": {"div": 0.0512, "num_date": {"value": 2024.373, "confidence": [2024.373, 2024.373]}, "accession": "DENV3_3III_B_3_2_PQ155022.1", "strain": {"value": "PQ155022.1"}, "clade_membership": {"value": "DENV3/III"}, "region": {"value": "North America", "confidence": {"North America": 1.0}, "entropy": -1e-12}, "country": {"value": "USA", "confidence": {"USA": 1.0}, "entropy": -1e-12}}, "branch_attrs": {"mutations": {"nuc": ["G62A", "C763T", "T2059C", "T7111C", "C8248T", "C10409T"]}}}]}]}, {"name": "NODE_0000094", "node_attrs": {"div": 0.0499, "num_date": {"value": 2022.394, "confidence": [2022.3, 2022.49]}, "clade_membership": {"value": "DENV3/III"}, "region": {"value": "North America", "confidence": {"North America": 1.0}, "entropy": 0.000786}, "country": {"value": "Cuba", "confidence": {"Cuba": 0.505, "USA": 0.495}, "entropy": 0.694}}, "branch_attrs": {"mutations": {}}, "children": [{"name": "NODE_0000139", "node_attrs": {"div": 0.05, "num_date": {"value": 2022.452, "confidence": [2022.37, 2022.56]}, "clade_membership": {"value": "DENV3/III"}, "region": {"value": "North America", "confidence": {"North America": 1.0}, "entropy": 0.000207}, "country": {"value": "Cuba", "confidence": {"Cuba": 0.904, "USA": 0.096}, "entropy": 0.318}}, "branch_attrs": {"mutations": {"nuc": ["T10572A"]}}, "children": [{"name": "DENV3_3III_B_3_2_PQ109718.1", "node_attrs": {"div": 0.0511, "num_date": {"value": 2023.664, "confidence": [2023.664, 2023.664]}, "accession": "DENV3_3III_B_3_2_PQ109718.1", "strain": {"value": "PQ109718.1"}, "clade_membership": {"value": "DENV3/III"}, "region": {"value": "Europe", "confidence": {"Europe": 1.0}, "entropy": -1e-12}, "country": {"value": "Italy", "confidence": {"Italy": 1.0}, "entropy": -1e-12}}, "branch_attrs": {"mutations": {"nuc": ["T1759C", "A2081T", "A3496G", "T4065C", "G4309A", "A5255G", "C5650T", "C6466T", "C6484T", "G7522A", "A7715G", "C8833T"], "E": ["N383Y"], "NS2A": ["M199T"], "NS3": ["T248A"], "NS5": ["T51A"]}, "labels": {"aa": "E: N383Y; NS2A: M199T; NS3: T248A; NS5: T51A"}}}, {"name": "DENV3_3III_B_3_2_PV221118.1", "node_attrs": {"div": 0.0509, "num_date": {"value": 2024.523, "confidence": [2024.523, 2024.523]}, "accession": "DENV3_3III_B_3_2_PV221118.1", "strain": {"value": "PV221118.1"}, "clade_membership": {"value": "DENV3/III"}, "region": {"value": "North America", "confidence": {"North America": 1.0}, "entropy": -1e-12}, "country": {"value": "Mexico", "confidence": {"Mexico": 1.0}, "entropy": -1e-12}}, "branch_attrs": {"mutations": {"nuc": ["C977T", "C1147T", "A2728G", "T3163C", "C4090T", "T5569C", "C7353T", "G8110A", "C10553T"], "NS4B": ["A178V"]}, "labels": {"aa": "NS4B: A178V"}}}, {"name": "NODE_0000142", "node_attrs": {"div": 0.0502, "num_date": {"value": 2022.625, "confidence": [2022.542, 2022.726]}, "clade_membership": {"value": "DENV3/III"}, "region": {"value": "North America", "confidence": {"North America": 1.0}, "entropy": 3.72e-05}, "country": {"value": "Cuba", "confidence": {"Cuba": 0.976, "USA": 0.024}, "entropy": 0.113}}, "branch_attrs": {"mutations": {"nuc": ["C6010T", "G8638A"]}}, "children": [{"name": "DENV3_3III_B_3_2_OQ821559.1", "node_attrs": {"div": 0.0503, "num_date": {"value": 2022.744, "confidence": [2022.744, 2022.744]}, "accession": "DENV3_3III_B_3_2_OQ821559.1", "strain": {"value": "OQ821559.1"}, "clade_membership": {"value": "DENV3/III"}, "region": {"value": "North America", "confidence": {"North America": 1.0}, "entropy": -1e-12}, "country": {"value": "Cuba", "confidence": {"Cuba": 1.0}, "entropy": -1e-12}}, "branch_attrs": {"mutations": {"nuc": ["G370A"]}}}, {"name": "DENV3_3III_B_3_2_OQ821590.1", "node_attrs": {"div": 0.0503, "num_date": {"value": 2022.936, "confidence": [2022.936, 2022.936]}, "accession": "DENV3_3III_B_3_2_OQ821590.1", "strain": {"value": "OQ821590.1"}, "clade_membership": {"value": "DENV3/III"}, "region": {"value": "North America", "confidence": {"North America": 1.0}, "entropy": -1e-12}, "country": {"value": "Cuba", "confidence": {"Cuba": 1.0}, "entropy": -1e-12}}, "branch_attrs": {"mutations": {"nuc": ["T7296C"], "NS4B": ["I159T"]}, "labels": {"aa": "NS4B: I159T"}}}, {"name": "NODE_0000144", "node_attrs": {"div": 0.0503, "num_date": {"value": 2022.734, "confidence": [2022.607, 2022.908]}, "clade_membership": {"value": "DENV3/III"}, "region": {"value": "North America", "confidence": {"North America": 1.0}, "entropy": 0.000727}, "country": {"value": "USA", "confidence": {"USA": 0.834, "Cuba": 0.166}, "entropy": 0.45}}, "branch_attrs": {"mutations": {"nuc": ["C9841T"]}}, "children": [{"name": "DENV3_3III_B_3_2_OR771138.1", "node_attrs": {"div": 0.0509, "num_date": {"value": 2023.571, "confidence": [2023.571, 2023.571]}, "accession": "DENV3_3III_B_3_2_OR771138.1", "strain": {"value": "OR771138.1"}, "clade_membership": {"value": "DENV3/III"}, "region": {"value": "North America", "confidence": {"North America": 1.0}, "entropy": -1e-12}, "country": {"value": "USA", "confidence": {"USA": 1.0}, "entropy": -1e-12}}, "branch_attrs": {"mutations": {"nuc": ["T878C", "C1475T", "A8197G", "G8827T", "A9001G", "C10138T"]}}}, {"name": "DENV3_3III_B_3_2_OR771137.1", "node_attrs": {"div": 0.0514, "num_date": {"value": 2023.566, "confidence": [2023.566, 2023.566]}, "accession": "DENV3_3III_B_3_2_OR771137.1", "strain": {"value": "OR771137.1"}, "clade_membership": {"value": "DENV3/III"}, "region": {"value": "North America", "confidence": {"North America": 1.0}, "entropy": -1e-12}, "country": {"value": "USA", "confidence": {"USA": 1.0}, "entropy": -1e-12}}, "branch_attrs": {"mutations": {"nuc": ["A1315G", "A2734G", "C3115T", "C3152T", "T4402C", "G4501A", "C6754T", "A7294G", "T7462C", "C8653T", "C9073T", "A10572T"]}}}]}]}, {"name": "NODE_0000145", "node_attrs": {"div": 0.0502, "num_date": {"value": 2022.527, "confidence": [2022.458, 2022.634]}, "clade_membership": {"value": "DENV3/III"}, "region": {"value": "North America", "confidence": {"North America": 1.0}, "entropy": 9.27e-08}, "country": {"value": "Cuba", "confidence": {"Cuba": 0.955, "USA": 0.0453}, "entropy": 0.184}}, "branch_attrs": {"mutations": {"nuc": ["G8293A", "C9511T"]}}, "children": [{"name": "DENV3_3III_B_3_2_OR977073.1", "node_attrs": {"div": 0.0512, "num_date": {"value": 2023.777, "confidence": [2023.777, 2023.777]}, "accession": "DENV3_3III_B_3_2_OR977073.1", "strain": {"value": "OR977073.1"}, "clade_membership": {"value": "DENV3/III"}, "region": {"value": "North America", "confidence": {"North America": 1.0}, "entropy": -1e-12}, "country": {"value": "USA", "confidence": {"USA": 1.0}, "entropy": -1e-12}}, "branch_attrs": {"mutations": {"nuc": ["C922T", "A1858G", "T2452A", "C2596T", "T3430C", "C5152T", "C5503T", "C6040T", "T7411C", "A8236G", "A9799T"]}}}, {"name": "DENV3_3III_B_3_2_OQ821591.1", "node_attrs": {"div": 0.0505, "num_date": {"value": 2022.955, "confidence": [2022.955, 2022.955]}, "accession": "DENV3_3III_B_3_2_OQ821591.1", "strain": {"value": "OQ821591.1"}, "clade_membership": {"value": "DENV3/III"}, "region": {"value": "North America", "confidence": {"North America": 1.0}, "entropy": -1e-12}, "country": {"value": "Cuba", "confidence": {"Cuba": 1.0}, "entropy": -1e-12}}, "branch_attrs": {"mutations": {"nuc": ["T2005C", "T3221C", "T9760C"]}}}, {"name": "NODE_0000150", "node_attrs": {"div": 0.0505, "num_date": {"value": 2022.871, "confidence": [2022.745, 2022.914]}, "clade_membership": {"value": "DENV3/III"}, "region": {"value": "North America", "confidence": {"North America": 1.0}, "entropy": 0.000726}, "country": {"value": "Cuba", "confidence": {"Cuba": 0.895, "USA": 0.105}, "entropy": 0.336}}, "branch_attrs": {"mutations": {"nuc": ["T328C", "C8269T", "A10051G"]}}, "children": [{"name": "DENV3_3III_B_3_2_OR162316.1", "node_attrs": {"div": 0.0506, "num_date": {"value": 2022.919, "confidence": [2022.919, 2022.919]}, "accession": "DENV3_3III_B_3_2_OR162316.1", "strain": {"value": "OR162316.1"}, "clade_membership": {"value": "DENV3/III"}, "region": {"value": "North America", "confidence": {"North America": 1.0}, "entropy": -1e-12}, "country": {"value": "USA", "confidence": {"USA": 1.0}, "entropy": -1e-12}}, "branch_attrs": {"mutations": {"nuc": ["A10572T"]}}}, {"name": "DENV3_3III_B_3_2_OQ821585.1", "node_attrs": {"div": 0.0505, "num_date": {"value": 2022.919, "confidence": [2022.919, 2022.919]}, "accession": "DENV3_3III_B_3_2_OQ821585.1", "strain": {"value": "OQ821585.1"}, "clade_membership": {"value": "DENV3/III"}, "region": {"value": "North America", "confidence": {"North America": 1.0}, "entropy": -1e-12}, "country": {"value": "Cuba", "confidence": {"Cuba": 1.0}, "entropy": -1e-12}}, "branch_attrs": {"mutations": {}}}]}, {"name": "NODE_0000146", "node_attrs": {"div": 0.0503, "num_date": {"value": 2022.625, "confidence": [2022.556, 2022.804]}, "clade_membership": {"value": "DENV3/III"}, "region": {"value": "North America", "confidence": {"North America": 1.0}, "entropy": 4.24e-05}, "country": {"value": "USA", "confidence": {"USA": 0.948, "Cuba": 0.0517}, "entropy": 0.204}}, "branch_attrs": {"mutations": {"nuc": ["C1648T"]}}, "children": [{"name": "DENV3_3III_B_3_2_PQ155046.1", "node_attrs": {"div": 0.0522, "num_date": {"value": 2024.351, "confidence": [2024.351, 2024.351]}, "accession": "DENV3_3III_B_3_2_PQ155046.1", "strain": {"value": "PQ155046.1"}, "clade_membership": {"value": "DENV3/III"}, "region": {"value": "North America", "confidence": {"North America": 1.0}, "entropy": -1e-12}, "country": {"value": "USA", "confidence": {"USA": 1.0}, "entropy": -1e-12}}, "branch_attrs": {"mutations": {"nuc": ["C403T", "C842T", "A1225G", "A1279G", "T1520C", "A1777G", "A2231G", "C2314T", "T3733C", "C3862T", "A4081G", "T5095C", "T5482C", "C6424T", "C6481T", "G6562A", "T7537C", "T8956C", "C9067T", "C10379T"], "E": ["M433V"]}, "labels": {"aa": "E: M433V"}}}, {"name": "DENV3_3III_B_3_2_OR162311.1", "node_attrs": {"div": 0.0505, "num_date": {"value": 2022.905, "confidence": [2022.905, 2022.905]}, "accession": "DENV3_3III_B_3_2_OR162311.1", "strain": {"value": "OR162311.1"}, "clade_membership": {"value": "DENV3/III"}, "region": {"value": "North America", "confidence": {"North America": 1.0}, "entropy": -1e-12}, "country": {"value": "USA", "confidence": {"USA": 1.0}, "entropy": -1e-12}}, "branch_attrs": {"mutations": {"nuc": ["C1339T", "A10572T"]}}}, {"name": "DENV3_3III_B_3_2_OR821929.1", "node_attrs": {"div": 0.0509, "num_date": {"value": 2023.722, "confidence": [2023.722, 2023.722]}, "accession": "DENV3_3III_B_3_2_OR821929.1", "strain": {"value": "OR821929.1"}, "clade_membership": {"value": "DENV3/III"}, "region": {"value": "North America", "confidence": {"North America": 1.0}, "entropy": -1e-12}, "country": {"value": "USA", "confidence": {"USA": 1.0}, "entropy": -1e-12}}, "branch_attrs": {"mutations": {"nuc": ["C39T", "C743T", "C2272T", "C2830T", "C3850T", "C8098T", "T8562C"], "NS5": ["V333A"]}, "labels": {"aa": "NS5: V333A"}}}]}, {"name": "NODE_0000152", "node_attrs": {"div": 0.0503, "num_date": {"value": 2022.606, "confidence": [2022.525, 2022.691]}, "clade_membership": {"value": "DENV3/III"}, "region": {"value": "North America", "confidence": {"North America": 1.0}, "entropy": 0.000753}, "country": {"value": "Cuba", "confidence": {"Cuba": 0.983, "USA": 0.017}, "entropy": 0.0864}}, "branch_attrs": {"mutations": {"nuc": ["T9710C"]}}, "children": [{"name": "DENV3_3III_B_3_2_OQ821592.1", "node_attrs": {"div": 0.0507, "num_date": {"value": 2022.958, "confidence": [2022.958, 2022.958]}, "accession": "DENV3_3III_B_3_2_OQ821592.1", "strain": {"value": "OQ821592.1"}, "clade_membership": {"value": "DENV3/III"}, "region": {"value": "North America", "confidence": {"North America": 1.0}, "entropy": -1e-12}, "country": {"value": "Cuba", "confidence": {"Cuba": 1.0}, "entropy": -1e-12}}, "branch_attrs": {"mutations": {"nuc": ["C4857T", "C6754T", "C8791T", "T9556C"], "NS3": ["T115I"]}, "labels": {"aa": "NS3: T115I"}}}, {"name": "NODE_0000153", "node_attrs": {"div": 0.0504, "num_date": {"value": 2022.678, "confidence": [2022.58, 2022.775]}, "clade_membership": {"value": "DENV3/III"}, "region": {"value": "North America", "confidence": {"North America": 1.0}, "entropy": 0.000779}, "country": {"value": "Cuba", "confidence": {"Cuba": 0.93, "USA": 0.0703}, "entropy": 0.255}}, "branch_attrs": {"mutations": {"nuc": ["G4471A"]}}, "children": [{"name": "DENV3_3III_B_3_2_OQ821589.1", "node_attrs": {"div": 0.0509, "num_date": {"value": 2022.93, "confidence": [2022.93, 2022.93]}, "accession": "DENV3_3III_B_3_2_OQ821589.1", "strain": {"value": "OQ821589.1"}, "clade_membership": {"value": "DENV3/III"}, "region": {"value": "North America", "confidence": {"North America": 1.0}, "entropy": -1e-12}, "country": {"value": "Cuba", "confidence": {"Cuba": 1.0}, "entropy": -1e-12}}, "branch_attrs": {"mutations": {"nuc": ["A1134G", "C3493T", "T6442C", "A7369G", "G10084A"], "E": ["N67S"]}, "labels": {"aa": "E: N67S"}}}, {"name": "NODE_0000154", "node_attrs": {"div": 0.0511, "num_date": {"value": 2023.367, "confidence": [2023.168, 2023.512]}, "clade_membership": {"value": "DENV3/III"}, "region": {"value": "North America", "confidence": {"North America": 1.0}, "entropy": 0.000779}, "country": {"value": "USA", "confidence": {"USA": 0.817, "Cuba": 0.183}, "entropy": 0.478}}, "branch_attrs": {"mutations": {"nuc": ["T398C", "C544T", "G3532A", "A4688G", "A6958G", "C7361T", "C7894T", "T9493C"], "C": ["S102P"], "NS3": ["T59A"]}, "labels": {"aa": "C: S102P; NS3: T59A"}}, "children": [{"name": "DENV3_3III_B_3_2_PP709318.1", "node_attrs": {"div": 0.0515, "num_date": {"value": 2023.864, "confidence": [2023.864, 2023.864]}, "accession": "DENV3_3III_B_3_2_PP709318.1", "strain": {"value": "PP709318.1"}, "clade_membership": {"value": "DENV3/III"}, "region": {"value": "North America", "confidence": {"North America": 1.0}, "entropy": -1e-12}, "country": {"value": "USA", "confidence": {"USA": 1.0}, "entropy": -1e-12}}, "branch_attrs": {"mutations": {"nuc": ["T6287C", "G7981A", "T8743C", "G9829A"]}}}, {"name": "NODE_0000155", "node_attrs": {"div": 0.0512, "num_date": {"value": 2023.466, "confidence": [2023.317, 2023.596]}, "clade_membership": {"value": "DENV3/III"}, "region": {"value": "North America", "confidence": {"North America": 1.0}, "entropy": 0.000753}, "country": {"value": "USA", "confidence": {"USA": 0.966, "Cuba": 0.0337}, "entropy": 0.148}}, "branch_attrs": {"mutations": {"nuc": ["A10572T"]}}, "children": [{"name": "DENV3_3III_B_3_2_PP709316.1", "node_attrs": {"div": 0.0515, "num_date": {"value": 2023.829, "confidence": [2023.829, 2023.829]}, "accession": "DENV3_3III_B_3_2_PP709316.1", "strain": {"value": "PP709316.1"}, "clade_membership": {"value": "DENV3/III"}, "region": {"value": "North America", "confidence": {"North America": 1.0}, "entropy": -1e-12}, "country": {"value": "USA", "confidence": {"USA": 1.0}, "entropy": -1e-12}}, "branch_attrs": {"mutations": {"nuc": ["G226A", "A7555G", "G7981A"], "C": ["M44I"]}, "labels": {"aa": "C: M44I"}}}, {"name": "DENV3_3III_B_3_2_PQ154991.1", "node_attrs": {"div": 0.0516, "num_date": {"value": 2023.716, "confidence": [2023.716, 2023.716]}, "accession": "DENV3_3III_B_3_2_PQ154991.1", "strain": {"value": "PQ154991.1"}, "clade_membership": {"value": "DENV3/III"}, "region": {"value": "North America", "confidence": {"North America": 1.0}, "entropy": -1e-12}, "country": {"value": "USA", "confidence": {"USA": 1.0}, "entropy": -1e-12}}, "branch_attrs": {"mutations": {"nuc": ["G332A", "G468A", "G469C", "C922T"], "C": ["V80I"], "M": ["R11H"], "pr": ["R11H"]}, "labels": {"aa": "C: V80I; M: R11H; pr: R11H"}}}]}]}]}]}]}]}, {"name": "NODE_0000106", "node_attrs": {"div": 0.0499, "num_date": {"value": 2022.422, "confidence": [2022.351, 2022.501]}, "clade_membership": {"value": "DENV3/III"}, "region": {"value": "North America", "confidence": {"North America": 1.0}, "entropy": 0.000781}, "country": {"value": "USA", "confidence": {"USA": 0.648, "Cuba": 0.352}, "entropy": 0.649}}, "branch_attrs": {"mutations": {}}, "children": [{"name": "NODE_0000107", "node_attrs": {"div": 0.0499, "num_date": {"value": 2022.468, "confidence": [2022.408, 2022.551]}, "clade_membership": {"value": "DENV3/III"}, "region": {"value": "North America", "confidence": {"North America": 1.0}, "entropy": 0.000792}, "country": {"value": "USA", "confidence": {"USA": 0.624, "Cuba": 0.376}, "entropy": 0.663}}, "branch_attrs": {"mutations": {}}, "children": [{"name": "NODE_0000165", "node_attrs": {"div": 0.05, "num_date": {"value": 2022.908, "confidence": [2022.566, 2023.422]}, "clade_membership": {"value": "DENV3/III"}, "region": {"value": "North America", "confidence": {"North America": 1.0}, "entropy": 0.00108}, "country": {"value": "USA", "confidence": {"USA": 0.912, "Cuba": 0.0877}, "entropy": 0.299}}, "branch_attrs": {"mutations": {"nuc": ["T3937C"]}}, "children": [{"name": "DENV3_3III_B_3_2_PQ129527.1", "node_attrs": {"div": 0.0512, "num_date": {"value": 2024.433, "confidence": [2024.433, 2024.433]}, "accession": "DENV3_3III_B_3_2_PQ129527.1", "strain": {"value": "PQ129527.1"}, "clade_membership": {"value": "DENV3/III"}, "region": {"value": "North America", "confidence": {"North America": 1.0}, "entropy": -1e-12}, "country": {"value": "USA", "confidence": {"USA": 1.0}, "entropy": -1e-12}}, "branch_attrs": {"mutations": {"nuc": ["C282T", "T1499C", "C2167T", "T2452C", "T2464C", "A3610G", "C4930T", "A5116G", "C5785T", "G6487A", "G7054A", "G9246A"], "C": ["A63V"], "NS5": ["R561K"]}, "labels": {"aa": "C: A63V; NS5: R561K"}}}, {"name": "DENV3_3III_B_3_2_PV001656.1", "node_attrs": {"div": 0.0505, "num_date": {"value": 2024.914, "confidence": [2024.914, 2024.914]}, "accession": "DENV3_3III_B_3_2_PV001656.1", "strain": {"value": "PV001656.1"}, "clade_membership": {"value": "DENV3/III"}, "region": {"value": "North America", "confidence": {"North America": 1.0}, "entropy": -1e-12}, "country": {"value": "USA", "confidence": {"USA": 1.0}, "entropy": -1e-12}}, "branch_attrs": {"mutations": {"nuc": ["T2632C", "C6220T", "T6325C", "T8101C", "T8311C"]}}}]}, {"name": "NODE_0000161", "node_attrs": {"div": 0.05, "num_date": {"value": 2022.581, "confidence": [2022.486, 2022.623]}, "clade_membership": {"value": "DENV3/III"}, "region": {"value": "North America", "confidence": {"North America": 1.0}, "entropy": 1.83e-06}, "country": {"value": "Cuba", "confidence": {"Cuba": 0.634, "USA": 0.366}, "entropy": 0.657}}, "branch_attrs": {"mutations": {"nuc": ["C6754T"]}}, "children": [{"name": "DENV3_3III_B_3_2_OQ821517.1", "node_attrs": {"div": 0.0501, "num_date": {"value": 2022.623, "confidence": [2022.623, 2022.623]}, "accession": "DENV3_3III_B_3_2_OQ821517.1", "strain": {"value": "OQ821517.1"}, "clade_membership": {"value": "DENV3/III"}, "region": {"value": "North America", "confidence": {"North America": 1.0}, "entropy": -1e-12}, "country": {"value": "Cuba", "confidence": {"Cuba": 1.0}, "entropy": -1e-12}}, "branch_attrs": {"mutations": {"nuc": ["C1840T"]}}}, {"name": "DENV3_3III_B_3_2_OR771113.1", "node_attrs": {"div": 0.0505, "num_date": {"value": 2023.084, "confidence": [2023.084, 2023.084]}, "accession": "DENV3_3III_B_3_2_OR771113.1", "strain": {"value": "OR771113.1"}, "clade_membership": {"value": "DENV3/III"}, "region": {"value": "North America", "confidence": {"North America": 1.0}, "entropy": -1e-12}, "country": {"value": "USA", "confidence": {"USA": 1.0}, "entropy": -1e-12}}, "branch_attrs": {"mutations": {"nuc": ["A4030G", "T4492C", "G4576A", "A7789G", "T9135C"], "NS5": ["I524T"]}, "labels": {"aa": "NS5: I524T"}}}, {"name": "DENV3_3III_B_3_2_OR771135.1", "node_attrs": {"div": 0.0509, "num_date": {"value": 2023.555, "confidence": [2023.555, 2023.555]}, "accession": "DENV3_3III_B_3_2_OR771135.1", "strain": {"value": "OR771135.1"}, "clade_membership": {"value": "DENV3/III"}, "region": {"value": "North America", "confidence": {"North America": 1.0}, "entropy": -1e-12}, "country": {"value": "USA", "confidence": {"USA": 1.0}, "entropy": -1e-12}}, "branch_attrs": {"mutations": {"nuc": ["T417C", "T557A", "G686A", "C2314T", "C2689T", "G2713A", "C6649T", "A7591G", "G8293A"], "C": ["I108T"], "M": ["L41M", "G84R"], "pr": ["L41M", "G84R"]}, "labels": {"aa": "C: I108T; M: L41M, G84R; pr: L41M, G84R"}}}, {"name": "DENV3_3III_B_3_2_OQ821538.1", "node_attrs": {"div": 0.0501, "num_date": {"value": 2022.678, "confidence": [2022.678, 2022.678]}, "accession": "DENV3_3III_B_3_2_OQ821538.1", "strain": {"value": "OQ821538.1"}, "clade_membership": {"value": "DENV3/III"}, "region": {"value": "North America", "confidence": {"North America": 1.0}, "entropy": -1e-12}, "country": {"value": "Cuba", "confidence": {"Cuba": 1.0}, "entropy": -1e-12}}, "branch_attrs": {"mutations": {"nuc": ["C8502T"], "NS5": ["T313I"]}, "labels": {"aa": "NS5: T313I"}}}]}]}, {"name": "NODE_0000169", "node_attrs": {"div": 0.05, "num_date": {"value": 2022.473, "confidence": [2022.408, 2022.566]}, "clade_membership": {"value": "DENV3/III"}, "region": {"value": "North America", "confidence": {"North America": 1.0}, "entropy": 4.6e-06}, "country": {"value": "USA", "confidence": {"USA": 0.912, "Cuba": 0.0877}, "entropy": 0.297}}, "branch_attrs": {"mutations": {"nuc": ["G10621A"]}}, "children": [{"name": "NODE_0000170", "node_attrs": {"div": 0.0508, "num_date": {"value": 2023.138, "confidence": [2022.89, 2023.294]}, "clade_membership": {"value": "DENV3/III"}, "region": {"value": "North America", "confidence": {"North America": 0.998, "South America": 0.00171}, "entropy": 0.0127}, "country": {"value": "USA", "confidence": {"USA": 0.991, "Cuba": 0.00858}, "entropy": 0.0532}}, "branch_attrs": {"mutations": {"nuc": ["A86G", "C640T", "C1007T", "T1210C", "A3590G", "A8317T", "A8850G", "T9268C"], "NS2A": ["M41V"], "NS5": ["D429G"]}, "labels": {"aa": "NS2A: M41V; NS5: D429G"}}, "children": [{"name": "DENV3_3III_B_3_2_PP709303.1", "node_attrs": {"div": 0.0509, "num_date": {"value": 2023.656, "confidence": [2023.656, 2023.656]}, "accession": "DENV3_3III_B_3_2_PP709303.1", "strain": {"value": "PP709303.1"}, "clade_membership": {"value": "DENV3/III"}, "region": {"value": "North America", "confidence": {"North America": 1.0}, "entropy": -1e-12}, "country": {"value": "USA", "confidence": {"USA": 1.0}, "entropy": -1e-12}}, "branch_attrs": {"mutations": {"nuc": ["C2527T", "C9922T"]}}}, {"name": "DENV3_3III_B_3_2_OR977070.1", "node_attrs": {"div": 0.0513, "num_date": {"value": 2023.555, "confidence": [2023.555, 2023.555]}, "accession": "DENV3_3III_B_3_2_OR977070.1", "strain": {"value": "OR977070.1"}, "clade_membership": {"value": "DENV3/III"}, "region": {"value": "North America", "confidence": {"North America": 1.0}, "entropy": -1e-12}, "country": {"value": "USA", "confidence": {"USA": 1.0}, "entropy": -1e-12}}, "branch_attrs": {"mutations": {"nuc": ["G468A", "G469C", "G1123A", "T2430A", "T8068G", "A9635G"], "M": ["R11H"], "NS1": ["I6K"], "NS5": ["I691V"], "pr": ["R11H"]}, "labels": {"aa": "M: R11H; NS1: I6K; NS5: I691V; pr: R11H"}}}, {"name": "NODE_0000171", "node_attrs": {"div": 0.0514, "num_date": {"value": 2023.602, "confidence": [2023.414, 2023.838]}, "clade_membership": {"value": "DENV3/III"}, "region": {"value": "South America", "confidence": {"South America": 0.97, "North America": 0.0301}, "entropy": 0.136}, "country": {"value": "Brazil", "confidence": {"Brazil": 0.984, "USA": 0.0152}, "entropy": 0.0876}}, "branch_attrs": {"mutations": {"nuc": ["T1438C", "T4717C", "G4822A", "T5040C", "C5578T", "T6844C", "A10020G"], "NS3": ["M176T"], "NS5": ["E819G"]}, "labels": {"aa": "NS3: M176T; NS5: E819G"}}, "children": [{"name": "DENV3_3III_B_3_2_PQ882229.1", "node_attrs": {"div": 0.0528, "num_date": {"value": 2024.395, "confidence": [2024.395, 2024.395]}, "accession": "DENV3_3III_B_3_2_PQ882229.1", "strain": {"value": "PQ882229.1"}, "clade_membership": {"value": "DENV3/III"}, "region": {"value": "South America", "confidence": {"South America": 1.0}, "entropy": -1e-12}, "country": {"value": "Brazil", "confidence": {"Brazil": 1.0}, "entropy": -1e-12}}, "branch_attrs": {"mutations": {"nuc": ["T1759C", "A4383G", "C4903T", "C5374T", "G5652T", "G5659A", "G5673C", "G5676C", "C5699A", "C5711A", "T5746C", "A7069G", "G7126A", "T8356C", "C9073T"], "NS2B": ["K87R"], "NS3": ["G380V", "S387T", "R388T", "Q396K", "L400I"]}, "labels": {"aa": "NS2B: K87R; NS3: G380V, S387T, R388T, Q396K, L400I"}}}, {"name": "DENV3_3III_B_3_2_PQ882228.1", "node_attrs": {"div": 0.0515, "num_date": {"value": 2024.395, "confidence": [2024.395, 2024.395]}, "accession": "DENV3_3III_B_3_2_PQ882228.1", "strain": {"value": "PQ882228.1"}, "clade_membership": {"value": "DENV3/III"}, "region": {"value": "South America", "confidence": {"South America": 1.0}, "entropy": -1e-12}, "country": {"value": "Brazil", "confidence": {"Brazil": 1.0}, "entropy": -1e-12}}, "branch_attrs": {"mutations": {"nuc": ["C4726T"]}}}]}]}, {"name": "NODE_0000180", "node_attrs": {"div": 0.0501, "num_date": {"value": 2022.547, "confidence": [2022.481, 2022.597]}, "clade_membership": {"value": "DENV3/III"}, "region": {"value": "North America", "confidence": {"North America": 1.0}, "entropy": 0.00312}, "country": {"value": "USA", "confidence": {"USA": 0.965, "Cuba": 0.0351}, "entropy": 0.156}}, "branch_attrs": {"mutations": {"nuc": ["T9961C"]}}, "children": [{"name": "NODE_0000181", "node_attrs": {"div": 0.0503, "num_date": {"value": 2022.629, "confidence": [2022.578, 2022.629]}, "clade_membership": {"value": "DENV3/III"}, "region": {"value": "North America", "confidence": {"North America": 0.983, "Africa": 0.0157, "South America": 0.0011}, "entropy": 0.0932}, "country": {"value": "USA", "confidence": {"USA": 0.952, "Cuba": 0.0283, "Niger": 0.0166}, "entropy": 0.244}}, "branch_attrs": {"mutations": {"nuc": ["A2113C", "C7726T"]}}, "children": [{"name": "DENV3_3III_B_3_2_OQ132878.1", "node_attrs": {"div": 0.0503, "num_date": {"value": 2022.629, "confidence": [2022.629, 2022.629]}, "accession": "DENV3_3III_B_3_2_OQ132878.1", "strain": {"value": "OQ132878.1"}, "clade_membership": {"value": "DENV3/III"}, "region": {"value": "Africa", "confidence": {"Africa": 1.0}, "entropy": -1e-12}, "country": {"value": "Niger", "confidence": {"Niger": 1.0}, "entropy": -1e-12}}, "branch_attrs": {"mutations": {}}}, {"name": "DENV3_3III_B_3_2_PQ617123.1", "node_attrs": {"div": 0.0516, "num_date": {"value": 2024.643, "confidence": [2024.643, 2024.643]}, "accession": "DENV3_3III_B_3_2_PQ617123.1", "strain": {"value": "PQ617123.1"}, "clade_membership": {"value": "DENV3/III"}, "region": {"value": "North America", "confidence": {"North America": 1.0}, "entropy": -1e-12}, "country": {"value": "USA", "confidence": {"USA": 1.0}, "entropy": -1e-12}}, "branch_attrs": {"mutations": {"nuc": ["C640T", "T676C", "C1084T", "A1525G", "G2290A", "C3745T", "G5071A", "T5639C", "G6055A", "A7429G", "A7611G", "C9503T", "C9961T", "T10307C"], "NS5": ["K16R"]}, "labels": {"aa": "NS5: K16R"}}}]}, {"name": "NODE_0000182", "node_attrs": {"div": 0.0506, "num_date": {"value": 2023.284, "confidence": [2022.966, 2023.548]}, "clade_membership": {"value": "DENV3/III"}, "region": {"value": "North America", "confidence": {"North America": 1.0}, "entropy": 0.00088}, "country": {"value": "USA", "confidence": {"USA": 0.989, "Cuba": 0.0111}, "entropy": 0.0617}}, "branch_attrs": {"mutations": {"nuc": ["T2669C", "C2730T", "G3736A", "C3745T", "G9211A"], "NS1": ["P106L"]}, "labels": {"aa": "NS1: P106L"}}, "children": [{"name": "DENV3_3III_B_3_2_PQ868287.1", "node_attrs": {"div": 0.0517, "num_date": {"value": 2024.813, "confidence": [2024.813, 2024.813]}, "accession": "DENV3_3III_B_3_2_PQ868287.1", "strain": {"value": "PQ868287.1"}, "clade_membership": {"value": "DENV3/III"}, "region": {"value": "North America", "confidence": {"North America": 1.0}, "entropy": -1e-12}, "country": {"value": "USA", "confidence": {"USA": 1.0}, "entropy": -1e-12}}, "branch_attrs": {"mutations": {"nuc": ["G1699A", "T3589C", "A3817T", "T3937C", "C4186T", "C6220T", "C8002T", "G8066A", "G9246A", "C9403T", "A10163G", "C10231T"], "NS2A": ["L116F"], "NS5": ["V168I", "R561K", "I867V"]}, "labels": {"aa": "NS2A: L116F; NS5: V168I, R561K, I867V"}}}, {"name": "NODE_0000183", "node_attrs": {"div": 0.0507, "num_date": {"value": 2023.464, "confidence": [2023.196, 2023.688]}, "clade_membership": {"value": "DENV3/III"}, "region": {"value": "North America", "confidence": {"North America": 1.0}, "entropy": 0.000756}, "country": {"value": "USA", "confidence": {"USA": 0.995, "Cuba": 0.005}, "entropy": 0.0321}}, "branch_attrs": {"mutations": {"nuc": ["T9958C"]}}, "children": [{"name": "DENV3_3III_B_3_2_PQ155025.1", "node_attrs": {"div": 0.0513, "num_date": {"value": 2024.165, "confidence": [2024.165, 2024.165]}, "accession": "DENV3_3III_B_3_2_PQ155025.1", "strain": {"value": "PQ155025.1"}, "clade_membership": {"value": "DENV3/III"}, "region": {"value": "North America", "confidence": {"North America": 1.0}, "entropy": -1e-12}, "country": {"value": "USA", "confidence": {"USA": 1.0}, "entropy": -1e-12}}, "branch_attrs": {"mutations": {"nuc": ["T1159C", "C1351T", "T1924C", "G2935A", "C3655T", "T3955C", "G10037A"], "NS5": ["E825K"]}, "labels": {"aa": "NS5: E825K"}}}, {"name": "DENV3_3III_B_3_2_PQ565654.1", "node_attrs": {"div": 0.0517, "num_date": {"value": 2024.723, "confidence": [2024.723, 2024.723]}, "accession": "DENV3_3III_B_3_2_PQ565654.1", "strain": {"value": "PQ565654.1"}, "clade_membership": {"value": "DENV3/III"}, "region": {"value": "North America", "confidence": {"North America": 1.0}, "entropy": -1e-12}, "country": {"value": "USA", "confidence": {"USA": 1.0}, "entropy": -1e-12}}, "branch_attrs": {"mutations": {"nuc": ["A2746G", "C3638T", "T5197A", "C5719T", "T5746C", "T7666C", "C7873T", "T8425C", "A9439G", "A9631G", "T10120C"]}}}]}]}]}, {"name": "NODE_0000184", "node_attrs": {"div": 0.0506, "num_date": {"value": 2023.185, "confidence": [2022.872, 2023.467]}, "clade_membership": {"value": "DENV3/III"}, "region": {"value": "North America", "confidence": {"North America": 1.0}, "entropy": 0.000753}, "country": {"value": "USA", "confidence": {"USA": 0.979, "Cuba": 0.0214}, "entropy": 0.104}}, "branch_attrs": {"mutations": {"nuc": ["T2005C", "C2383T", "G3376A", "T4867C", "A7597G", "A8278G"]}}, "children": [{"name": "DENV3_3III_B_3_2_PQ248580.1", "node_attrs": {"div": 0.0513, "num_date": {"value": 2024.611, "confidence": [2024.611, 2024.611]}, "accession": "DENV3_3III_B_3_2_PQ248580.1", "strain": {"value": "PQ248580.1"}, "clade_membership": {"value": "DENV3/III"}, "region": {"value": "North America", "confidence": {"North America": 1.0}, "entropy": -1e-12}, "country": {"value": "USA", "confidence": {"USA": 1.0}, "entropy": -1e-12}}, "branch_attrs": {"mutations": {"nuc": ["C1918T", "C2140T", "T2491C", "C2911T", "C5572T", "C6376T", "C6550T"]}}}, {"name": "NODE_0000185", "node_attrs": {"div": 0.0507, "num_date": {"value": 2023.376, "confidence": [2023.04, 2023.576]}, "clade_membership": {"value": "DENV3/III"}, "region": {"value": "North America", "confidence": {"North America": 1.0}, "entropy": 0.000779}, "country": {"value": "USA", "confidence": {"USA": 0.992, "Cuba": 0.00816}, "entropy": 0.048}}, "branch_attrs": {"mutations": {"nuc": ["C2821T"]}}, "children": [{"name": "DENV3_3III_B_3_2_PQ129529.1", "node_attrs": {"div": 0.0515, "num_date": {"value": 2024.425, "confidence": [2024.425, 2024.425]}, "accession": "DENV3_3III_B_3_2_PQ129529.1", "strain": {"value": "PQ129529.1"}, "clade_membership": {"value": "DENV3/III"}, "region": {"value": "North America", "confidence": {"North America": 1.0}, "entropy": -1e-12}, "country": {"value": "USA", "confidence": {"USA": 1.0}, "entropy": -1e-12}}, "branch_attrs": {"mutations": {"nuc": ["G1699A", "C4771T", "A5613G", "G5680A", "T6938C", "A7003G", "T9251C", "T9262C", "C9884T"], "NS3": ["K367R"]}, "labels": {"aa": "NS3: K367R"}}}, {"name": "NODE_0000186", "node_attrs": {"div": 0.0512, "num_date": {"value": 2023.729, "confidence": [2023.489, 2023.971]}, "clade_membership": {"value": "DENV3/III"}, "region": {"value": "North America", "confidence": {"North America": 1.0}, "entropy": 0.000779}, "country": {"value": "USA", "confidence": {"USA": 0.995, "Cuba": 0.00536}, "entropy": 0.034}}, "branch_attrs": {"mutations": {"nuc": ["T2956C", "A5182T", "A5933G", "T7720C", "C8128T", "A10276G"], "NS3": ["I474V"]}, "labels": {"aa": "NS3: I474V"}}, "children": [{"name": "DENV3_3III_B_3_2_PQ457107.1", "node_attrs": {"div": 0.0515, "num_date": {"value": 2024.69, "confidence": [2024.69, 2024.69]}, "accession": "DENV3_3III_B_3_2_PQ457107.1", "strain": {"value": "PQ457107.1"}, "clade_membership": {"value": "DENV3/III"}, "region": {"value": "North America", "confidence": {"North America": 1.0}, "entropy": -1e-12}, "country": {"value": "USA", "confidence": {"USA": 1.0}, "entropy": -1e-12}}, "branch_attrs": {"mutations": {"nuc": ["T3961C", "G6745A", "C6754T"]}}}, {"name": "NODE_0000187", "node_attrs": {"div": 0.0525, "num_date": {"value": 2024.543, "confidence": [2024.432, 2024.594]}, "clade_membership": {"value": "DENV3/III"}, "region": {"value": "North America", "confidence": {"North America": 1.0}, "entropy": 0.000753}, "country": {"value": "USA", "confidence": {"USA": 0.996, "Cuba": 0.00405}, "entropy": 0.0269}}, "branch_attrs": {"mutations": {"nuc": ["G405A", "C595T", "G1105A", "C1507T", "T1762C", "C2428T", "T4018C", "C5311T", "C5908T", "C6124T", "C7288T", "T8996C", "T9967C", "T10572A"], "C": ["C104Y"]}, "labels": {"aa": "C: C104Y"}}, "children": [{"name": "DENV3_3III_B_3_2_PQ527037.1", "node_attrs": {"div": 0.0525, "num_date": {"value": 2024.597, "confidence": [2024.597, 2024.597]}, "accession": "DENV3_3III_B_3_2_PQ527037.1", "strain": {"value": "PQ527037.1"}, "clade_membership": {"value": "DENV3/III"}, "region": {"value": "North America", "confidence": {"North America": 1.0}, "entropy": -1e-12}, "country": {"value": "USA", "confidence": {"USA": 1.0}, "entropy": -1e-12}}, "branch_attrs": {"mutations": {}}}, {"name": "DENV3_3III_B_3_2_PQ527036.1", "node_attrs": {"div": 0.0526, "num_date": {"value": 2024.6, "confidence": [2024.6, 2024.6]}, "accession": "DENV3_3III_B_3_2_PQ527036.1", "strain": {"value": "PQ527036.1"}, "clade_membership": {"value": "DENV3/III"}, "region": {"value": "North America", "confidence": {"North America": 1.0}, "entropy": -1e-12}, "country": {"value": "USA", "confidence": {"USA": 1.0}, "entropy": -1e-12}}, "branch_attrs": {"mutations": {"nuc": ["C5761T"]}}}]}]}]}]}, {"name": "NODE_0000122", "node_attrs": {"div": 0.05, "num_date": {"value": 2022.578, "confidence": [2022.506, 2022.7]}, "clade_membership": {"value": "DENV3/III"}, "region": {"value": "North America", "confidence": {"North America": 1.0}, "entropy": 0.000755}, "country": {"value": "USA", "confidence": {"USA": 0.733, "Cuba": 0.267}, "entropy": 0.581}}, "branch_attrs": {"mutations": {}}, "children": [{"name": "DENV3_3III_B_3_2_OQ821542.1", "node_attrs": {"div": 0.05, "num_date": {"value": 2022.7, "confidence": [2022.7, 2022.7]}, "accession": "DENV3_3III_B_3_2_OQ821542.1", "strain": {"value": "OQ821542.1"}, "clade_membership": {"value": "DENV3/III"}, "region": {"value": "North America", "confidence": {"North America": 1.0}, "entropy": -1e-12}, "country": {"value": "Cuba", "confidence": {"Cuba": 1.0}, "entropy": -1e-12}}, "branch_attrs": {"mutations": {}}}, {"name": "NODE_0000175", "node_attrs": {"div": 0.0503, "num_date": {"value": 2022.923, "confidence": [2022.752, 2023.437]}, "clade_membership": {"value": "DENV3/III"}, "region": {"value": "North America", "confidence": {"North America": 1.0}, "entropy": 0.000842}, "country": {"value": "USA", "confidence": {"USA": 0.945, "Cuba": 0.0546}, "entropy": 0.213}}, "branch_attrs": {"mutations": {"nuc": ["G1699A", "T6584C", "C7133T"]}}, "children": [{"name": "DENV3_3III_B_3_2_PQ355598.1", "node_attrs": {"div": 0.0511, "num_date": {"value": 2024.548, "confidence": [2024.548, 2024.548]}, "accession": "DENV3_3III_B_3_2_PQ355598.1", "strain": {"value": "PQ355598.1"}, "clade_membership": {"value": "DENV3/III"}, "region": {"value": "North America", "confidence": {"North America": 1.0}, "entropy": -1e-12}, "country": {"value": "USA", "confidence": {"USA": 1.0}, "entropy": -1e-12}}, "branch_attrs": {"mutations": {"nuc": ["T3367C", "C3397T", "G4640A", "T4867C", "C5953T", "C6013T", "T6595C", "T8356C"], "NS3": ["D43N"]}, "labels": {"aa": "NS3: D43N"}}}, {"name": "NODE_0000176", "node_attrs": {"div": 0.0505, "num_date": {"value": 2023.364, "confidence": [2023.01, 2023.573]}, "clade_membership": {"value": "DENV3/III"}, "region": {"value": "North America", "confidence": {"North America": 1.0}, "entropy": 3.87e-05}, "country": {"value": "USA", "confidence": {"USA": 0.996, "Cuba": 0.00385}, "entropy": 0.0253}}, "branch_attrs": {"mutations": {"nuc": ["T3568C", "C6181T"]}}, "children": [{"name": "DENV3_3III_B_3_2_PQ155016.1", "node_attrs": {"div": 0.0517, "num_date": {"value": 2024.264, "confidence": [2024.264, 2024.264]}, "accession": "DENV3_3III_B_3_2_PQ155016.1", "strain": {"value": "PQ155016.1"}, "clade_membership": {"value": "DENV3/III"}, "region": {"value": "North America", "confidence": {"North America": 1.0}, "entropy": -1e-12}, "country": {"value": "USA", "confidence": {"USA": 1.0}, "entropy": -1e-12}}, "branch_attrs": {"mutations": {"nuc": ["T1711C", "C2239T", "T3578C", "C3728T", "G4811A", "C4861T", "A5860G", "T5899C", "T6974C", "T8836C", "T9046C", "T10572A", "A10621G"], "NS2A": ["F37L"], "NS3": ["V100I"]}, "labels": {"aa": "NS2A: F37L; NS3: V100I"}}}, {"name": "DENV3_3III_B_3_2_PQ248578.1", "node_attrs": {"div": 0.052, "num_date": {"value": 2024.561, "confidence": [2024.561, 2024.561]}, "accession": "DENV3_3III_B_3_2_PQ248578.1", "strain": {"value": "PQ248578.1"}, "clade_membership": {"value": "DENV3/III"}, "region": {"value": "North America", "confidence": {"North America": 1.0}, "entropy": -1e-12}, "country": {"value": "USA", "confidence": {"USA": 1.0}, "entropy": -1e-12}}, "branch_attrs": {"mutations": {"nuc": ["A925G", "C2140T", "T2491C", "T3409C", "G3631A", "A4282G", "C4336T", "G4399A", "C4651T", "A6529G", "C7465T", "C7771T", "T8047C", "T9035C", "C9280T", "G10225A"]}}}, {"name": "NODE_0000178", "node_attrs": {"div": 0.0508, "num_date": {"value": 2024.18, "confidence": [2023.748, 2024.346]}, "clade_membership": {"value": "DENV3/III"}, "region": {"value": "North America", "confidence": {"North America": 1.0}, "entropy": 0.000727}, "country": {"value": "USA", "confidence": {"USA": 0.996, "Cuba": 0.0038}, "entropy": 0.0255}}, "branch_attrs": {"mutations": {"nuc": ["T3367C", "G5653A", "T5878C", "A7558G"]}}, "children": [{"name": "DENV3_3III_B_3_2_PQ248579.1", "node_attrs": {"div": 0.051, "num_date": {"value": 2024.548, "confidence": [2024.548, 2024.548]}, "accession": "DENV3_3III_B_3_2_PQ248579.1", "strain": {"value": "PQ248579.1"}, "clade_membership": {"value": "DENV3/III"}, "region": {"value": "North America", "confidence": {"North America": 1.0}, "entropy": -1e-12}, "country": {"value": "USA", "confidence": {"USA": 1.0}, "entropy": -1e-12}}, "branch_attrs": {"mutations": {"nuc": ["T1357C", "T1462C"]}}}, {"name": "DENV3_3III_B_3_2_PQ355600.1", "node_attrs": {"div": 0.0511, "num_date": {"value": 2024.548, "confidence": [2024.548, 2024.548]}, "accession": "DENV3_3III_B_3_2_PQ355600.1", "strain": {"value": "PQ355600.1"}, "clade_membership": {"value": "DENV3/III"}, "region": {"value": "North America", "confidence": {"North America": 1.0}, "entropy": -1e-12}, "country": {"value": "USA", "confidence": {"USA": 1.0}, "entropy": -1e-12}}, "branch_attrs": {"mutations": {"nuc": ["C3862T", "C9580T", "A9826G"]}}}]}]}]}]}]}]}]}]}]}]}, {"name": "NODE_0000188", "node_attrs": {"div": 0.0498, "num_date": {"value": 2022.102, "confidence": [2021.97, 2022.207]}, "clade_membership": {"value": "DENV3/III"}, "region": {"value": "North America", "confidence": {"North America": 1.0}, "entropy": 0.00073}, "country": {"value": "USA", "confidence": {"USA": 0.704, "Cuba": 0.296}, "entropy": 0.608}}, "branch_attrs": {"mutations": {"nuc": ["C1579T"]}}, "children": [{"name": "NODE_0000189", "node_attrs": {"div": 0.0503, "num_date": {"value": 2022.254, "confidence": [2022.149, 2022.418]}, "clade_membership": {"value": "DENV3/III"}, "region": {"value": "North America", "confidence": {"North America": 1.0}, "entropy": 1.9e-06}, "country": {"value": "USA", "confidence": {"USA": 0.714, "Cuba": 0.286}, "entropy": 0.598}}, "branch_attrs": {"mutations": {"nuc": ["T2056C", "A3643G", "G7267A", "C8218T", "G10279A"], "NS2A": ["I58M"]}, "labels": {"aa": "NS2A: I58M"}}, "children": [{"name": "DENV3_3III_B_3_2_OR771112.1", "node_attrs": {"div": 0.0509, "num_date": {"value": 2023.095, "confidence": [2023.095, 2023.095]}, "accession": "DENV3_3III_B_3_2_OR771112.1", "strain": {"value": "OR771112.1"}, "clade_membership": {"value": "DENV3/III"}, "region": {"value": "North America", "confidence": {"North America": 1.0}, "entropy": -1e-12}, "country": {"value": "USA", "confidence": {"USA": 1.0}, "entropy": -1e-12}}, "branch_attrs": {"mutations": {"nuc": ["C532T", "A2734G", "A4557G", "C7139T", "T7508C", "T8980C", "C9841T"], "NS3": ["K15R"]}, "labels": {"aa": "NS3: K15R"}}}, {"name": "NODE_0000190", "node_attrs": {"div": 0.0505, "num_date": {"value": 2022.582, "confidence": [2022.435, 2022.755]}, "clade_membership": {"value": "DENV3/III"}, "region": {"value": "North America", "confidence": {"North America": 1.0}, "entropy": 0.000726}, "country": {"value": "USA", "confidence": {"USA": 0.949, "Cuba": 0.0507}, "entropy": 0.201}}, "branch_attrs": {"mutations": {"nuc": ["T4867C", "T9853C"]}}, "children": [{"name": "DENV3_3III_B_3_2_OR162318.1", "node_attrs": {"div": 0.0507, "num_date": {"value": 2022.941, "confidence": [2022.941, 2022.941]}, "accession": "DENV3_3III_B_3_2_OR162318.1", "strain": {"value": "OR162318.1"}, "clade_membership": {"value": "DENV3/III"}, "region": {"value": "North America", "confidence": {"North America": 1.0}, "entropy": -1e-12}, "country": {"value": "USA", "confidence": {"USA": 1.0}, "entropy": -1e-12}}, "branch_attrs": {"mutations": {"nuc": ["G8827A", "A10279G"]}}}, {"name": "DENV3_3III_B_3_2_OR162313.1", "node_attrs": {"div": 0.0508, "num_date": {"value": 2022.905, "confidence": [2022.905, 2022.905]}, "accession": "DENV3_3III_B_3_2_OR162313.1", "strain": {"value": "OR162313.1"}, "clade_membership": {"value": "DENV3/III"}, "region": {"value": "North America", "confidence": {"North America": 1.0}, "entropy": -1e-12}, "country": {"value": "USA", "confidence": {"USA": 1.0}, "entropy": -1e-12}}, "branch_attrs": {"mutations": {"nuc": ["A6184G", "A7510G", "C9130T"]}}}]}, {"name": "NODE_0000193", "node_attrs": {"div": 0.0504, "num_date": {"value": 2022.452, "confidence": [2022.341, 2022.527]}, "clade_membership": {"value": "DENV3/III"}, "region": {"value": "North America", "confidence": {"North America": 1.0}, "entropy": 4.92e-05}, "country": {"value": "USA", "confidence": {"USA": 0.725, "Cuba": 0.275}, "entropy": 0.589}}, "branch_attrs": {"mutations": {"nuc": ["T3591C"], "NS2A": ["M41T"]}, "labels": {"aa": "NS2A: M41T"}}, "children": [{"name": "DENV3_3III_B_3_2_OQ821507.1", "node_attrs": {"div": 0.0505, "num_date": {"value": 2022.571, "confidence": [2022.571, 2022.571]}, "accession": "DENV3_3III_B_3_2_OQ821507.1", "strain": {"value": "OQ821507.1"}, "clade_membership": {"value": "DENV3/III"}, "region": {"value": "North America", "confidence": {"North America": 1.0}, "entropy": -1e-12}, "country": {"value": "Cuba", "confidence": {"Cuba": 1.0}, "entropy": -1e-12}}, "branch_attrs": {"mutations": {"nuc": ["A2623G"]}}}, {"name": "DENV3_3III_B_3_2_OQ857505.1", "node_attrs": {"div": 0.0508, "num_date": {"value": 2022.667, "confidence": [2022.667, 2022.667]}, "accession": "DENV3_3III_B_3_2_OQ857505.1", "strain": {"value": "OQ857505.1"}, "clade_membership": {"value": "DENV3/III"}, "region": {"value": "North America", "confidence": {"North America": 1.0}, "entropy": -1e-12}, "country": {"value": "USA", "confidence": {"USA": 1.0}, "entropy": -1e-12}}, "branch_attrs": {"mutations": {"nuc": ["A2007C", "C7193T", "A8406G", "T9475C"], "E": ["K358T"], "NS5": ["K281R"]}, "labels": {"aa": "E: K358T; NS5: K281R"}}}, {"name": "DENV3_3III_B_3_2_PQ207074.1", "node_attrs": {"div": 0.0522, "num_date": {"value": 2024.477, "confidence": [2024.477, 2024.477]}, "accession": "DENV3_3III_B_3_2_PQ207074.1", "strain": {"value": "PQ207074.1"}, "clade_membership": {"value": "DENV3/III"}, "region": {"value": "North America", "confidence": {"North America": 1.0}, "entropy": -1e-12}, "country": {"value": "USA", "confidence": {"USA": 1.0}, "entropy": -1e-12}}, "branch_attrs": {"mutations": {"nuc": ["G481A", "C883T", "G889A", "C2548T", "A2590C", "C2812T", "A3094G", "T4693C", "G4942A", "A6859G", "T6955A", "C7043T", "A7135G", "T8227C", "A8587T", "A8829G", "T9040C", "G9373T", "A10523G"], "NS5": ["K422R"]}, "labels": {"aa": "NS5: K422R"}}}]}, {"name": "NODE_0000195", "node_attrs": {"div": 0.0504, "num_date": {"value": 2022.288, "confidence": [2022.191, 2022.417]}, "clade_membership": {"value": "DENV3/III"}, "region": {"value": "North America", "confidence": {"North America": 1.0}, "entropy": 1.34e-11}, "country": {"value": "Cuba", "confidence": {"Cuba": 1.0}, "entropy": 0.000121}}, "branch_attrs": {"mutations": {"nuc": ["T10572A"]}}, "children": [{"name": "DENV3_3III_B_3_2_OR162317.1", "node_attrs": {"div": 0.051, "num_date": {"value": 2022.925, "confidence": [2022.925, 2022.925]}, "accession": "DENV3_3III_B_3_2_OR162317.1", "strain": {"value": "OR162317.1"}, "clade_membership": {"value": "DENV3/III"}, "region": {"value": "North America", "confidence": {"North America": 1.0}, "entropy": -1e-12}, "country": {"value": "USA", "confidence": {"USA": 1.0}, "entropy": -1e-12}}, "branch_attrs": {"mutations": {"nuc": ["C442T", "A4030G", "G4201A", "C9199T", "C9480T", "T10117C", "T10271C"], "NS5": ["P639L"]}, "labels": {"aa": "NS5: P639L"}}}, {"name": "DENV3_3III_B_3_2_OQ821525.1", "node_attrs": {"div": 0.0508, "num_date": {"value": 2022.637, "confidence": [2022.637, 2022.637]}, "accession": "DENV3_3III_B_3_2_OQ821525.1", "strain": {"value": "OQ821525.1"}, "clade_membership": {"value": "DENV3/III"}, "region": {"value": "North America", "confidence": {"North America": 1.0}, "entropy": -1e-12}, "country": {"value": "Cuba", "confidence": {"Cuba": 1.0}, "entropy": -1e-12}}, "branch_attrs": {"mutations": {"nuc": ["T5512C", "T6112A", "T7092C", "C9880T"], "NS4B": ["V91A"]}, "labels": {"aa": "NS4B: V91A"}}}, {"name": "NODE_0000237", "node_attrs": {"div": 0.0508, "num_date": {"value": 2022.61, "confidence": [2022.461, 2022.801]}, "clade_membership": {"value": "DENV3/III"}, "region": {"value": "North America", "confidence": {"North America": 1.0}, "entropy": 0.000778}, "country": {"value": "Cuba", "confidence": {"Cuba": 0.966, "USA": 0.0341}, "entropy": 0.149}}, "branch_attrs": {"mutations": {"nuc": ["C1305T", "A6922G", "A10268G", "T10439C"], "E": ["P124L"]}, "labels": {"aa": "E: P124L"}}, "children": [{"name": "NODE_0000239", "node_attrs": {"div": 0.0511, "num_date": {"value": 2022.893, "confidence": [2022.767, 2022.961]}, "clade_membership": {"value": "DENV3/III"}, "region": {"value": "North America", "confidence": {"North America": 1.0}, "entropy": 0.000753}, "country": {"value": "Cuba", "confidence": {"Cuba": 0.903, "USA": 0.0965}, "entropy": 0.318}}, "branch_attrs": {"mutations": {"nuc": ["C2721T", "A2881G", "A3760G", "T6914C"], "NS1": ["T103I"]}, "labels": {"aa": "NS1: T103I"}}, "children": [{"name": "DENV3_3III_B_3_2_OR150748.1", "node_attrs": {"div": 0.0514, "num_date": {"value": 2023.001, "confidence": [2023.001, 2023.001]}, "accession": "DENV3_3III_B_3_2_OR150748.1", "strain": {"value": "OR150748.1"}, "clade_membership": {"value": "DENV3/III"}, "region": {"value": "North America", "confidence": {"North America": 1.0}, "entropy": -1e-12}, "country": {"value": "USA", "confidence": {"USA": 1.0}, "entropy": -1e-12}}, "branch_attrs": {"mutations": {"nuc": ["A2734G", "C6754T", "A10572T"]}}}, {"name": "DENV3_3III_B_3_2_OQ821600.1", "node_attrs": {"div": 0.0511, "num_date": {"value": 2023.001, "confidence": [2023.001, 2023.001]}, "accession": "DENV3_3III_B_3_2_OQ821600.1", "strain": {"value": "OQ821600.1"}, "clade_membership": {"value": "DENV3/III"}, "region": {"value": "North America", "confidence": {"North America": 1.0}, "entropy": -1e-12}, "country": {"value": "Cuba", "confidence": {"Cuba": 1.0}, "entropy": -1e-12}}, "branch_attrs": {"mutations": {}}}]}, {"name": "NODE_0000136", "node_attrs": {"div": 0.0508, "num_date": {"value": 2022.78, "confidence": [2022.618, 2022.872]}, "clade_membership": {"value": "DENV3/III"}, "region": {"value": "North America", "confidence": {"North America": 1.0}, "entropy": 0.000753}, "country": {"value": "Cuba", "confidence": {"Cuba": 0.903, "USA": 0.0965}, "entropy": 0.318}}, "branch_attrs": {"mutations": {}}, "children": [{"name": "DENV3_3III_B_3_2_OQ821579.1", "node_attrs": {"div": 0.0508, "num_date": {"value": 2022.886, "confidence": [2022.886, 2022.886]}, "accession": "DENV3_3III_B_3_2_OQ821579.1", "strain": {"value": "OQ821579.1"}, "clade_membership": {"value": "DENV3/III"}, "region": {"value": "North America", "confidence": {"North America": 1.0}, "entropy": -1e-12}, "country": {"value": "Cuba", "confidence": {"Cuba": 1.0}, "entropy": -1e-12}}, "branch_attrs": {"mutations": {}}}, {"name": "DENV3_3III_B_3_2_PP709311.1", "node_attrs": {"div": 0.0509, "num_date": {"value": 2022.886, "confidence": [2022.886, 2022.886]}, "accession": "DENV3_3III_B_3_2_PP709311.1", "strain": {"value": "PP709311.1"}, "clade_membership": {"value": "DENV3/III"}, "region": {"value": "North America", "confidence": {"North America": 1.0}, "entropy": -1e-12}, "country": {"value": "USA", "confidence": {"USA": 1.0}, "entropy": -1e-12}}, "branch_attrs": {"mutations": {"nuc": ["A10572T"]}}}]}]}, {"name": "NODE_0000138", "node_attrs": {"div": 0.0504, "num_date": {"value": 2022.388, "confidence": [2022.302, 2022.513]}, "clade_membership": {"value": "DENV3/III"}, "region": {"value": "North America", "confidence": {"North America": 1.0}, "entropy": 0.000754}, "country": {"value": "Cuba", "confidence": {"Cuba": 0.998, "USA": 0.00169}, "entropy": 0.0125}}, "branch_attrs": {"mutations": {}}, "children": [{"name": "DENV3_3III_B_3_2_OQ821521.1", "node_attrs": {"div": 0.0507, "num_date": {"value": 2022.629, "confidence": [2022.629, 2022.629]}, "accession": "DENV3_3III_B_3_2_OQ821521.1", "strain": {"value": "OQ821521.1"}, "clade_membership": {"value": "DENV3/III"}, "region": {"value": "North America", "confidence": {"North America": 1.0}, "entropy": -1e-12}, "country": {"value": "Cuba", "confidence": {"Cuba": 1.0}, "entropy": -1e-12}}, "branch_attrs": {"mutations": {"nuc": ["C1840T", "A6367G", "T9154C"]}}}, {"name": "NODE_0000140", "node_attrs": {"div": 0.0504, "num_date": {"value": 2022.466, "confidence": [2022.37, 2022.578]}, "clade_membership": {"value": "DENV3/III"}, "region": {"value": "North America", "confidence": {"North America": 1.0}, "entropy": 0.000805}, "country": {"value": "Cuba", "confidence": {"Cuba": 0.993, "USA": 0.00739}, "entropy": 0.0437}}, "branch_attrs": {"mutations": {}}, "children": [{"name": "NODE_0000255", "node_attrs": {"div": 0.0509, "num_date": {"value": 2022.963, "confidence": [2022.858, 2022.963]}, "clade_membership": {"value": "DENV3/III"}, "region": {"value": "North America", "confidence": {"North America": 1.0}, "entropy": 0.000754}, "country": {"value": "Cuba", "confidence": {"Cuba": 0.924, "USA": 0.0762}, "entropy": 0.27}}, "branch_attrs": {"mutations": {"nuc": ["G1319A", "A1954G", "C2806T", "G6094A", "G6370A"], "E": ["V129I"]}, "labels": {"aa": "E: V129I"}}, "children": [{"name": "DENV3_3III_B_3_2_OR162319.1", "node_attrs": {"div": 0.0509, "num_date": {"value": 2022.963, "confidence": [2022.963, 2022.963]}, "accession": "DENV3_3III_B_3_2_OR162319.1", "strain": {"value": "OR162319.1"}, "clade_membership": {"value": "DENV3/III"}, "region": {"value": "North America", "confidence": {"North America": 1.0}, "entropy": -1e-12}, "country": {"value": "USA", "confidence": {"USA": 1.0}, "entropy": -1e-12}}, "branch_attrs": {"mutations": {}}}, {"name": "DENV3_3III_B_3_2_OQ821594.1", "node_attrs": {"div": 0.0509, "num_date": {"value": 2022.963, "confidence": [2022.963, 2022.963]}, "accession": "DENV3_3III_B_3_2_OQ821594.1", "strain": {"value": "OQ821594.1"}, "clade_membership": {"value": "DENV3/III"}, "region": {"value": "North America", "confidence": {"North America": 1.0}, "entropy": -1e-12}, "country": {"value": "Cuba", "confidence": {"Cuba": 1.0}, "entropy": -1e-12}}, "branch_attrs": {"mutations": {}}}]}, {"name": "NODE_0000143", "node_attrs": {"div": 0.0504, "num_date": {"value": 2022.589, "confidence": [2022.479, 2022.596]}, "clade_membership": {"value": "DENV3/III"}, "region": {"value": "North America", "confidence": {"North America": 1.0}, "entropy": 0.000754}, "country": {"value": "Cuba", "confidence": {"Cuba": 0.998, "USA": 0.00169}, "entropy": 0.0125}}, "branch_attrs": {"mutations": {}}, "children": [{"name": "DENV3_3III_B_3_2_OQ821510.1", "node_attrs": {"div": 0.0504, "num_date": {"value": 2022.596, "confidence": [2022.596, 2022.596]}, "accession": "DENV3_3III_B_3_2_OQ821510.1", "strain": {"value": "OQ821510.1"}, "clade_membership": {"value": "DENV3/III"}, "region": {"value": "North America", "confidence": {"North America": 1.0}, "entropy": -1e-12}, "country": {"value": "Cuba", "confidence": {"Cuba": 1.0}, "entropy": -1e-12}}, "branch_attrs": {"mutations": {}}}, {"name": "DENV3_3III_B_3_2_OQ821575.1", "node_attrs": {"div": 0.0506, "num_date": {"value": 2022.859, "confidence": [2022.859, 2022.859]}, "accession": "DENV3_3III_B_3_2_OQ821575.1", "strain": {"value": "OQ821575.1"}, "clade_membership": {"value": "DENV3/III"}, "region": {"value": "North America", "confidence": {"North America": 1.0}, "entropy": -1e-12}, "country": {"value": "Cuba", "confidence": {"Cuba": 1.0}, "entropy": -1e-12}}, "branch_attrs": {"mutations": {"nuc": ["C1084A", "A10135G"]}}}]}]}]}, {"name": "NODE_0000230", "node_attrs": {"div": 0.0505, "num_date": {"value": 2022.352, "confidence": [2022.276, 2022.428]}, "clade_membership": {"value": "DENV3/III"}, "region": {"value": "North America", "confidence": {"North America": 1.0}, "entropy": 0.000778}, "country": {"value": "Cuba", "confidence": {"Cuba": 0.975, "USA": 0.0249}, "entropy": 0.117}}, "branch_attrs": {"mutations": {"nuc": ["T8311C"]}}, "children": [{"name": "NODE_0000231", "node_attrs": {"div": 0.0508, "num_date": {"value": 2022.781, "confidence": [2022.628, 2022.872]}, "clade_membership": {"value": "DENV3/III"}, "region": {"value": "North America", "confidence": {"North America": 1.0}, "entropy": 0.000753}, "country": {"value": "Cuba", "confidence": {"Cuba": 0.911, "USA": 0.0894}, "entropy": 0.302}}, "branch_attrs": {"mutations": {"nuc": ["T1438C", "C3682T", "T6694C", "T8068C"]}}, "children": [{"name": "DENV3_3III_B_3_2_PP709313.1", "node_attrs": {"div": 0.0509, "num_date": {"value": 2022.9, "confidence": [2022.9, 2022.9]}, "accession": "DENV3_3III_B_3_2_PP709313.1", "strain": {"value": "PP709313.1"}, "clade_membership": {"value": "DENV3/III"}, "region": {"value": "North America", "confidence": {"North America": 1.0}, "entropy": -1e-12}, "country": {"value": "USA", "confidence": {"USA": 1.0}, "entropy": -1e-12}}, "branch_attrs": {"mutations": {"nuc": ["A10572T"]}}}, {"name": "DENV3_3III_B_3_2_OQ821580.1", "node_attrs": {"div": 0.0509, "num_date": {"value": 2022.9, "confidence": [2022.9, 2022.9]}, "accession": "DENV3_3III_B_3_2_OQ821580.1", "strain": {"value": "OQ821580.1"}, "clade_membership": {"value": "DENV3/III"}, "region": {"value": "North America", "confidence": {"North America": 1.0}, "entropy": -1e-12}, "country": {"value": "Cuba", "confidence": {"Cuba": 1.0}, "entropy": -1e-12}}, "branch_attrs": {"mutations": {"nuc": ["T4447C"]}}}]}, {"name": "NODE_0000232", "node_attrs": {"div": 0.0506, "num_date": {"value": 2022.384, "confidence": [2022.322, 2022.453]}, "clade_membership": {"value": "DENV3/III"}, "region": {"value": "North America", "confidence": {"North America": 1.0}, "entropy": 0.000754}, "country": {"value": "Cuba", "confidence": {"Cuba": 0.936, "USA": 0.0642}, "entropy": 0.239}}, "branch_attrs": {"mutations": {"nuc": ["A10279G"]}}, "children": [{"name": "DENV3_3III_B_3_2_OQ821543.1", "node_attrs": {"div": 0.051, "num_date": {"value": 2022.7, "confidence": [2022.7, 2022.7]}, "accession": "DENV3_3III_B_3_2_OQ821543.1", "strain": {"value": "OQ821543.1"}, "clade_membership": {"value": "DENV3/III"}, "region": {"value": "North America", "confidence": {"North America": 1.0}, "entropy": -1e-12}, "country": {"value": "Cuba", "confidence": {"Cuba": 1.0}, "entropy": -1e-12}}, "branch_attrs": {"mutations": {"nuc": ["T901C", "C4252T", "C6754T", "C9200T"]}}}, {"name": "NODE_0000233", "node_attrs": {"div": 0.0507, "num_date": {"value": 2022.41, "confidence": [2022.362, 2022.478]}, "clade_membership": {"value": "DENV3/III"}, "region": {"value": "North America", "confidence": {"North America": 1.0}, "entropy": 3.85e-05}, "country": {"value": "USA", "confidence": {"USA": 0.66, "Cuba": 0.34}, "entropy": 0.641}}, "branch_attrs": {"mutations": {"nuc": ["G7947A"], "NS5": ["S128N"]}, "labels": {"aa": "NS5: S128N"}}, "children": [{"name": "DENV3_3III_B_3_2_OR654268.1", "node_attrs": {"div": 0.0513, "num_date": {"value": 2023.125, "confidence": [2023.125, 2023.125]}, "accession": "DENV3_3III_B_3_2_OR654268.1", "strain": {"value": "OR654268.1"}, "clade_membership": {"value": "DENV3/III"}, "region": {"value": "North America", "confidence": {"North America": 1.0}, "entropy": -1e-12}, "country": {"value": "USA", "confidence": {"USA": 1.0}, "entropy": -1e-12}}, "branch_attrs": {"mutations": {"nuc": ["G451A", "G1174A", "T1567C", "A3280G", "T3589C", "C5828T", "T7411C"], "NS3": ["P439S"]}, "labels": {"aa": "NS3: P439S"}}}, {"name": "DENV3_3III_B_3_2_OR771140.1", "node_attrs": {"div": 0.0518, "num_date": {"value": 2023.571, "confidence": [2023.571, 2023.571]}, "accession": "DENV3_3III_B_3_2_OR771140.1", "strain": {"value": "OR771140.1"}, "clade_membership": {"value": "DENV3/III"}, "region": {"value": "North America", "confidence": {"North America": 1.0}, "entropy": -1e-12}, "country": {"value": "USA", "confidence": {"USA": 1.0}, "entropy": -1e-12}}, "branch_attrs": {"mutations": {"nuc": ["C63T", "A143G", "C373T", "T604C", "C1261T", "C1408T", "G1758C", "A4597G", "T6613C", "G8305A", "C8725T", "C9574T"], "C": ["K17E"], "E": ["S275T"]}, "labels": {"aa": "C: K17E; E: S275T"}}}, {"name": "NODE_0000234", "node_attrs": {"div": 0.0508, "num_date": {"value": 2022.462, "confidence": [2022.408, 2022.5]}, "clade_membership": {"value": "DENV3/III"}, "region": {"value": "North America", "confidence": {"North America": 1.0}, "entropy": 0.000727}, "country": {"value": "USA", "confidence": {"USA": 0.572, "Cuba": 0.428}, "entropy": 0.684}}, "branch_attrs": {"mutations": {"nuc": ["T676C", "T6233C"]}}, "children": [{"name": "DENV3_3III_B_3_2_OR771118.1", "node_attrs": {"div": 0.0515, "num_date": {"value": 2023.193, "confidence": [2023.193, 2023.193]}, "accession": "DENV3_3III_B_3_2_OR771118.1", "strain": {"value": "OR771118.1"}, "clade_membership": {"value": "DENV3/III"}, "region": {"value": "North America", "confidence": {"North America": 1.0}, "entropy": -1e-12}, "country": {"value": "USA", "confidence": {"USA": 1.0}, "entropy": -1e-12}}, "branch_attrs": {"mutations": {"nuc": ["A6292G", "T6670C", "C6754T", "G7055A", "T7492C", "T7750C", "T10054C"], "NS4B": ["D79N"]}, "labels": {"aa": "NS4B: D79N"}}}, {"name": "DENV3_3III_B_3_2_OQ747070.1", "node_attrs": {"div": 0.0514, "num_date": {"value": 2022.544, "confidence": [2022.544, 2022.544]}, "accession": "DENV3_3III_B_3_2_OQ747070.1", "strain": {"value": "OQ747070.1"}, "clade_membership": {"value": "DENV3/III"}, "region": {"value": "North America", "confidence": {"North America": 1.0}, "entropy": -1e-12}, "country": {"value": "Cuba", "confidence": {"Cuba": 1.0}, "entropy": -1e-12}}, "branch_attrs": {"mutations": {"nuc": ["T988C", "G1699A", "A4960G", "G5887A", "G5897A", "T5899A"], "NS3": ["V462I"]}, "labels": {"aa": "NS3: V462I"}}}]}]}]}]}, {"name": "NODE_0000265", "node_attrs": {"div": 0.0506, "num_date": {"value": 2022.514, "confidence": [2022.421, 2022.581]}, "clade_membership": {"value": "DENV3/III"}, "region": {"value": "North America", "confidence": {"North America": 1.0}, "entropy": 1.34e-07}, "country": {"value": "Cuba", "confidence": {"Cuba": 0.996, "USA": 0.00439}, "entropy": 0.0282}}, "branch_attrs": {"mutations": {"nuc": ["G3334A", "T8560C"]}}, "children": [{"name": "DENV3_3III_B_3_2_PQ527053.1", "node_attrs": {"div": 0.0524, "num_date": {"value": 2024.635, "confidence": [2024.635, 2024.635]}, "accession": "DENV3_3III_B_3_2_PQ527053.1", "strain": {"value": "PQ527053.1"}, "clade_membership": {"value": "DENV3/III"}, "region": {"value": "North America", "confidence": {"North America": 1.0}, "entropy": -1e-12}, "country": {"value": "USA", "confidence": {"USA": 1.0}, "entropy": -1e-12}}, "branch_attrs": {"mutations": {"nuc": ["C544T", "C1099T", "T1924C", "C3025T", "G3169A", "A3292G", "T4065C", "G4070C", "T4100C", "T4489C", "A4852G", "G4954A", "T5269C", "T5800C", "A6667G", "T6868C", "C8734T", "A9328G", "C9334T", "A10067G"], "NS2A": ["M199T", "V201L"], "NS5": ["N835D"]}, "labels": {"aa": "NS2A: M199T, V201L; NS5: N835D"}}}, {"name": "DENV3_3III_B_3_2_OQ821527.1", "node_attrs": {"div": 0.0507, "num_date": {"value": 2022.642, "confidence": [2022.642, 2022.642]}, "accession": "DENV3_3III_B_3_2_OQ821527.1", "strain": {"value": "OQ821527.1"}, "clade_membership": {"value": "DENV3/III"}, "region": {"value": "North America", "confidence": {"North America": 1.0}, "entropy": -1e-12}, "country": {"value": "Cuba", "confidence": {"Cuba": 1.0}, "entropy": -1e-12}}, "branch_attrs": {"mutations": {"nuc": ["C6754T"]}}}, {"name": "DENV3_3III_B_3_2_OQ821568.1", "node_attrs": {"div": 0.0509, "num_date": {"value": 2022.801, "confidence": [2022.801, 2022.801]}, "accession": "DENV3_3III_B_3_2_OQ821568.1", "strain": {"value": "OQ821568.1"}, "clade_membership": {"value": "DENV3/III"}, "region": {"value": "North America", "confidence": {"North America": 1.0}, "entropy": -1e-12}, "country": {"value": "Cuba", "confidence": {"Cuba": 1.0}, "entropy": -1e-12}}, "branch_attrs": {"mutations": {"nuc": ["A1139G", "T2470C", "C4869T", "A9799G"], "E": ["T69A"], "NS3": ["T119I"]}, "labels": {"aa": "E: T69A; NS3: T119I"}}}, {"name": "NODE_0000267", "node_attrs": {"div": 0.051, "num_date": {"value": 2022.89, "confidence": [2022.772, 2022.92]}, "clade_membership": {"value": "DENV3/III"}, "region": {"value": "North America", "confidence": {"North America": 1.0}, "entropy": 0.000726}, "country": {"value": "Cuba", "confidence": {"Cuba": 0.926, "USA": 0.0739}, "entropy": 0.264}}, "branch_attrs": {"mutations": {"nuc": ["T1850C", "G8206A", "A8859G", "A9418G", "C9547T"], "NS5": ["K432R"]}, "labels": {"aa": "NS5: K432R"}}, "children": [{"name": "DENV3_3III_B_3_2_OR162314.1", "node_attrs": {"div": 0.0511, "num_date": {"value": 2022.925, "confidence": [2022.925, 2022.925]}, "accession": "DENV3_3III_B_3_2_OR162314.1", "strain": {"value": "OR162314.1"}, "clade_membership": {"value": "DENV3/III"}, "region": {"value": "North America", "confidence": {"North America": 1.0}, "entropy": -1e-12}, "country": {"value": "USA", "confidence": {"USA": 1.0}, "entropy": -1e-12}}, "branch_attrs": {"mutations": {"nuc": ["A10572T"]}}}, {"name": "DENV3_3III_B_3_2_OQ821587.1", "node_attrs": {"div": 0.051, "num_date": {"value": 2022.925, "confidence": [2022.925, 2022.925]}, "accession": "DENV3_3III_B_3_2_OQ821587.1", "strain": {"value": "OQ821587.1"}, "clade_membership": {"value": "DENV3/III"}, "region": {"value": "North America", "confidence": {"North America": 1.0}, "entropy": -1e-12}, "country": {"value": "Cuba", "confidence": {"Cuba": 1.0}, "entropy": -1e-12}}, "branch_attrs": {"mutations": {}}}]}, {"name": "NODE_0000270", "node_attrs": {"div": 0.0509, "num_date": {"value": 2022.853, "confidence": [2022.751, 2022.853]}, "clade_membership": {"value": "DENV3/III"}, "region": {"value": "North America", "confidence": {"North America": 1.0}, "entropy": 0.000726}, "country": {"value": "USA", "confidence": {"USA": 0.831, "Cuba": 0.169}, "entropy": 0.455}}, "branch_attrs": {"mutations": {"nuc": ["A1405T", "C2494T", "G4801A", "C8770T"]}}, "children": [{"name": "DENV3_3III_B_3_2_OQ821622.1", "node_attrs": {"div": 0.0509, "num_date": {"value": 2022.944, "confidence": [2022.944, 2022.944]}, "accession": "DENV3_3III_B_3_2_OQ821622.1", "strain": {"value": "OQ821622.1"}, "clade_membership": {"value": "DENV3/III"}, "region": {"value": "North America", "confidence": {"North America": 1.0}, "entropy": -1e-12}, "country": {"value": "USA", "confidence": {"USA": 1.0}, "entropy": -1e-12}}, "branch_attrs": {"mutations": {}}}, {"name": "DENV3_3III_B_3_2_OQ919691.1", "node_attrs": {"div": 0.0509, "num_date": {"value": 2022.853, "confidence": [2022.853, 2022.853]}, "accession": "DENV3_3III_B_3_2_OQ919691.1", "strain": {"value": "OQ919691.1"}, "clade_membership": {"value": "DENV3/III"}, "region": {"value": "North America", "confidence": {"North America": 1.0}, "entropy": -1e-12}, "country": {"value": "USA", "confidence": {"USA": 1.0}, "entropy": -1e-12}}, "branch_attrs": {"mutations": {}}}]}]}, {"name": "NODE_0000272", "node_attrs": {"div": 0.0505, "num_date": {"value": 2022.389, "confidence": [2022.311, 2022.467]}, "clade_membership": {"value": "DENV3/III"}, "region": {"value": "North America", "confidence": {"North America": 1.0}, "entropy": 0.000726}, "country": {"value": "Cuba", "confidence": {"Cuba": 0.999, "USA": 0.00132}, "entropy": 0.0101}}, "branch_attrs": {"mutations": {"nuc": ["T3591C"], "NS2A": ["M41T"]}, "labels": {"aa": "NS2A: M41T"}}, "children": [{"name": "DENV3_3III_B_3_2_OQ821545.1", "node_attrs": {"div": 0.0508, "num_date": {"value": 2022.705, "confidence": [2022.705, 2022.705]}, "accession": "DENV3_3III_B_3_2_OQ821545.1", "strain": {"value": "OQ821545.1"}, "clade_membership": {"value": "DENV3/III"}, "region": {"value": "North America", "confidence": {"North America": 1.0}, "entropy": -1e-12}, "country": {"value": "Cuba", "confidence": {"Cuba": 1.0}, "entropy": -1e-12}}, "branch_attrs": {"mutations": {"nuc": ["A985G", "A4084G", "C6244T"]}}}, {"name": "NODE_0000273", "node_attrs": {"div": 0.0506, "num_date": {"value": 2022.455, "confidence": [2022.389, 2022.496]}, "clade_membership": {"value": "DENV3/III"}, "region": {"value": "North America", "confidence": {"North America": 1.0}, "entropy": 1.97e-06}, "country": {"value": "Cuba", "confidence": {"Cuba": 0.998, "USA": 0.00205}, "entropy": 0.0148}}, "branch_attrs": {"mutations": {"nuc": ["C6754T"]}}, "children": [{"name": "DENV3_3III_B_3_2_OQ821523.1", "node_attrs": {"div": 0.0511, "num_date": {"value": 2022.629, "confidence": [2022.629, 2022.629]}, "accession": "DENV3_3III_B_3_2_OQ821523.1", "strain": {"value": "OQ821523.1"}, "clade_membership": {"value": "DENV3/III"}, "region": {"value": "North America", "confidence": {"North America": 1.0}, "entropy": -1e-12}, "country": {"value": "Cuba", "confidence": {"Cuba": 1.0}, "entropy": -1e-12}}, "branch_attrs": {"mutations": {"nuc": ["A4510G", "A4618G", "C5815T", "C9460T", "C9996T"], "NS5": ["T811I"]}, "labels": {"aa": "NS5: T811I"}}}, {"name": "DENV3_3III_B_3_2_OQ821617.1", "node_attrs": {"div": 0.0509, "num_date": {"value": 2022.774, "confidence": [2022.774, 2022.774]}, "accession": "DENV3_3III_B_3_2_OQ821617.1", "strain": {"value": "OQ821617.1"}, "clade_membership": {"value": "DENV3/III"}, "region": {"value": "North America", "confidence": {"North America": 1.0}, "entropy": -1e-12}, "country": {"value": "USA", "confidence": {"USA": 1.0}, "entropy": -1e-12}}, "branch_attrs": {"mutations": {"nuc": ["T1592C", "A2221T", "T7085C"], "E": ["S220P"]}, "labels": {"aa": "E: S220P"}}}, {"name": "NODE_0000274", "node_attrs": {"div": 0.0507, "num_date": {"value": 2022.514, "confidence": [2022.441, 2022.64]}, "clade_membership": {"value": "DENV3/III"}, "region": {"value": "North America", "confidence": {"North America": 1.0}, "entropy": 0.000726}, "country": {"value": "Cuba", "confidence": {"Cuba": 0.928, "USA": 0.0721}, "entropy": 0.259}}, "branch_attrs": {"mutations": {"nuc": ["C8713T"]}}, "children": [{"name": "DENV3_3III_B_3_2_OR771134.1", "node_attrs": {"div": 0.0517, "num_date": {"value": 2023.544, "confidence": [2023.544, 2023.544]}, "accession": "DENV3_3III_B_3_2_OR771134.1", "strain": {"value": "OR771134.1"}, "clade_membership": {"value": "DENV3/III"}, "region": {"value": "North America", "confidence": {"North America": 1.0}, "entropy": -1e-12}, "country": {"value": "USA", "confidence": {"USA": 1.0}, "entropy": -1e-12}}, "branch_attrs": {"mutations": {"nuc": ["T169C", "T419C", "T676C", "C1147T", "T2143C", "A2746G", "A3805G", "A6145G", "A7327G", "T7779A", "C9541T"], "NS5": ["I72N"]}, "labels": {"aa": "NS5: I72N"}}}, {"name": "DENV3_3III_B_3_2_OQ821598.1", "node_attrs": {"div": 0.0514, "num_date": {"value": 2022.974, "confidence": [2022.974, 2022.974]}, "accession": "DENV3_3III_B_3_2_OQ821598.1", "strain": {"value": "OQ821598.1"}, "clade_membership": {"value": "DENV3/III"}, "region": {"value": "North America", "confidence": {"North America": 1.0}, "entropy": -1e-12}, "country": {"value": "Cuba", "confidence": {"Cuba": 1.0}, "entropy": -1e-12}}, "branch_attrs": {"mutations": {"nuc": ["C450T", "G1501A", "T2418A", "T6319C", "C8515T", "A10135G", "A10399G"], "M": ["S5L"], "NS1": ["M2K"], "pr": ["S5L"]}, "labels": {"aa": "M: S5L; NS1: M2K; pr: S5L"}}}]}, {"name": "NODE_0000156", "node_attrs": {"div": 0.0506, "num_date": {"value": 2022.511, "confidence": [2022.446, 2022.511]}, "clade_membership": {"value": "DENV3/III"}, "region": {"value": "North America", "confidence": {"North America": 1.0}, "entropy": 0.000726}, "country": {"value": "Cuba", "confidence": {"Cuba": 0.999, "USA": 0.00132}, "entropy": 0.0101}}, "branch_attrs": {"mutations": {}}, "children": [{"name": "DENV3_3III_B_3_2_OQ821549.1", "node_attrs": {"div": 0.0507, "num_date": {"value": 2022.725, "confidence": [2022.725, 2022.725]}, "accession": "DENV3_3III_B_3_2_OQ821549.1", "strain": {"value": "OQ821549.1"}, "clade_membership": {"value": "DENV3/III"}, "region": {"value": "North America", "confidence": {"North America": 1.0}, "entropy": -1e-12}, "country": {"value": "Cuba", "confidence": {"Cuba": 1.0}, "entropy": -1e-12}}, "branch_attrs": {"mutations": {"nuc": ["C8971T"]}}}, {"name": "DENV3_3III_B_3_2_OQ821504.1", "node_attrs": {"div": 0.0506, "num_date": {"value": 2022.511, "confidence": [2022.511, 2022.511]}, "accession": "DENV3_3III_B_3_2_OQ821504.1", "strain": {"value": "OQ821504.1"}, "clade_membership": {"value": "DENV3/III"}, "region": {"value": "North America", "confidence": {"North America": 1.0}, "entropy": -1e-12}, "country": {"value": "Cuba", "confidence": {"Cuba": 1.0}, "entropy": -1e-12}}, "branch_attrs": {"mutations": {}}}]}]}]}, {"name": "NODE_0000257", "node_attrs": {"div": 0.0505, "num_date": {"value": 2022.39, "confidence": [2022.304, 2022.526]}, "clade_membership": {"value": "DENV3/III"}, "region": {"value": "North America", "confidence": {"North America": 1.0}, "entropy": 0.000892}, "country": {"value": "Cuba", "confidence": {"Cuba": 0.546, "USA": 0.453}, "entropy": 0.69}}, "branch_attrs": {"mutations": {"nuc": ["G10621A"]}}, "children": [{"name": "NODE_0000258", "node_attrs": {"div": 0.0513, "num_date": {"value": 2022.909, "confidence": [2022.753, 2023.184]}, "clade_membership": {"value": "DENV3/III"}, "region": {"value": "North America", "confidence": {"North America": 0.999}, "entropy": 0.00538}, "country": {"value": "USA", "confidence": {"USA": 0.864, "Cuba": 0.135}, "entropy": 0.403}}, "branch_attrs": {"mutations": {"nuc": ["T997G", "T1789C", "A2377C", "A3633G", "G3736A", "A3784G", "A3814G", "T6796C", "G7672A"], "NS2A": ["H55R"]}, "labels": {"aa": "NS2A: H55R"}}, "children": [{"name": "DENV3_3III_B_3_2_OR771172.1", "node_attrs": {"div": 0.0521, "num_date": {"value": 2023.681, "confidence": [2023.681, 2023.681]}, "accession": "DENV3_3III_B_3_2_OR771172.1", "strain": {"value": "OR771172.1"}, "clade_membership": {"value": "DENV3/III"}, "region": {"value": "North America", "confidence": {"North America": 1.0}, "entropy": -1e-12}, "country": {"value": "USA", "confidence": {"USA": 1.0}, "entropy": -1e-12}}, "branch_attrs": {"mutations": {"nuc": ["C618A", "C5500T", "G5653A", "C7882T", "T8623C", "C9412T", "A10266G", "G10354A"], "M": ["P61H"], "pr": ["P61H"]}, "labels": {"aa": "M: P61H; pr: P61H"}}}, {"name": "NODE_0000259", "node_attrs": {"div": 0.0514, "num_date": {"value": 2023.088, "confidence": [2022.851, 2023.291]}, "clade_membership": {"value": "DENV3/III"}, "region": {"value": "North America", "confidence": {"North America": 0.977, "Europe": 0.0224}, "entropy": 0.114}, "country": {"value": "USA", "confidence": {"USA": 0.921, "Cuba": 0.0544, "Italy": 0.0234}, "entropy": 0.334}}, "branch_attrs": {"mutations": {"nuc": ["A8182G"]}}, "children": [{"name": "DENV3_3III_B_3_2_PQ108460.1", "node_attrs": {"div": 0.0519, "num_date": {"value": 2023.604, "confidence": [2023.604, 2023.604]}, "accession": "DENV3_3III_B_3_2_PQ108460.1", "strain": {"value": "PQ108460.1"}, "clade_membership": {"value": "DENV3/III"}, "region": {"value": "Europe", "confidence": {"Europe": 1.0}, "entropy": -1e-12}, "country": {"value": "Italy", "confidence": {"Italy": 1.0}, "entropy": -1e-12}}, "branch_attrs": {"mutations": {"nuc": ["C538T", "C2458T", "T4978C", "C8340T", "C8833T"], "NS5": ["A259V"]}, "labels": {"aa": "NS5: A259V"}}}, {"name": "NODE_0000260", "node_attrs": {"div": 0.052, "num_date": {"value": 2023.544, "confidence": [2023.317, 2023.78]}, "clade_membership": {"value": "DENV3/III"}, "region": {"value": "North America", "confidence": {"North America": 0.999}, "entropy": 0.00526}, "country": {"value": "USA", "confidence": {"USA": 0.987, "Cuba": 0.0123}, "entropy": 0.0717}}, "branch_attrs": {"mutations": {"nuc": ["T1353C", "G1699A", "G5194A", "T8386A", "A8452G", "G8581A"], "E": ["I140T"], "NS5": ["D274E"]}, "labels": {"aa": "E: I140T; NS5: D274E"}}, "children": [{"name": "DENV3_3III_B_3_2_PV001660.1", "node_attrs": {"div": 0.0524, "num_date": {"value": 2024.873, "confidence": [2024.873, 2024.873]}, "accession": "DENV3_3III_B_3_2_PV001660.1", "strain": {"value": "PV001660.1"}, "clade_membership": {"value": "DENV3/III"}, "region": {"value": "North America", "confidence": {"North America": 1.0}, "entropy": -1e-12}, "country": {"value": "USA", "confidence": {"USA": 1.0}, "entropy": -1e-12}}, "branch_attrs": {"mutations": {"nuc": ["C1446T", "C1891T", "A2593G", "C3196T", "C4726T"], "E": ["A171V"]}, "labels": {"aa": "E: A171V"}}}, {"name": "DENV3_3III_B_3_2_PQ868291.1", "node_attrs": {"div": 0.0541, "num_date": {"value": 2024.854, "confidence": [2024.854, 2024.854]}, "accession": "DENV3_3III_B_3_2_PQ868291.1", "strain": {"value": "PQ868291.1"}, "clade_membership": {"value": "DENV3/III"}, "region": {"value": "North America", "confidence": {"North America": 1.0}, "entropy": -1e-12}, "country": {"value": "USA", "confidence": {"USA": 1.0}, "entropy": -1e-12}}, "branch_attrs": {"mutations": {"nuc": ["G997T", "A1009C", "C1091T", "G1120A", "C1132T", "C1135T", "G1175A", "T1176C", "G1186A", "G1198A", "C1216T", "T1228C", "C1234T", "A1597G", "C1944T", "T2418C", "T3961C", "A8155G", "A8160G", "C8257T", "C9547T", "G9598A", "C9841T"], "E": ["V81T", "T337I"], "NS1": ["M2T"], "NS5": ["K199R"]}, "labels": {"aa": "E: V81T, T337I; NS1: M2T; NS5: K199R"}}}]}]}]}, {"name": "NODE_0000261", "node_attrs": {"div": 0.0508, "num_date": {"value": 2022.616, "confidence": [2022.501, 2022.788]}, "clade_membership": {"value": "DENV3/III"}, "region": {"value": "North America", "confidence": {"North America": 1.0}, "entropy": 3.86e-05}, "country": {"value": "USA", "confidence": {"USA": 0.544, "Cuba": 0.456}, "entropy": 0.689}}, "branch_attrs": {"mutations": {"nuc": ["C3181T", "A4734G", "T9251C"], "NS3": ["K74R"]}, "labels": {"aa": "NS3: K74R"}}, "children": [{"name": "DENV3_3III_B_3_2_OQ821586.1", "node_attrs": {"div": 0.051, "num_date": {"value": 2022.925, "confidence": [2022.925, 2022.925]}, "accession": "DENV3_3III_B_3_2_OQ821586.1", "strain": {"value": "OQ821586.1"}, "clade_membership": {"value": "DENV3/III"}, "region": {"value": "North America", "confidence": {"North America": 1.0}, "entropy": -1e-12}, "country": {"value": "Cuba", "confidence": {"Cuba": 1.0}, "entropy": -1e-12}}, "branch_attrs": {"mutations": {"nuc": ["C6754T", "C10293T"]}}}, {"name": "DENV3_3III_B_3_2_PP692470.1", "node_attrs": {"div": 0.052, "num_date": {"value": 2023.968, "confidence": [2023.968, 2023.968]}, "accession": "DENV3_3III_B_3_2_PP692470.1", "strain": {"value": "PP692470.1"}, "clade_membership": {"value": "DENV3/III"}, "region": {"value": "North America", "confidence": {"North America": 1.0}, "entropy": -1e-12}, "country": {"value": "USA", "confidence": {"USA": 1.0}, "entropy": -1e-12}}, "branch_attrs": {"mutations": {"nuc": ["T2041C", "T2569C", "T4489C", "C4807T", "T4927C", "G5653A", "A7513T", "A7915G", "T8851C", "C9049T", "A9778T", "A10219T", "A10572T"]}}}, {"name": "NODE_0000263", "node_attrs": {"div": 0.0518, "num_date": {"value": 2023.518, "confidence": [2023.317, 2023.666]}, "clade_membership": {"value": "DENV3/III"}, "region": {"value": "North America", "confidence": {"North America": 1.0}, "entropy": 0.000727}, "country": {"value": "USA", "confidence": {"USA": 0.921, "Cuba": 0.0791}, "entropy": 0.277}}, "branch_attrs": {"mutations": {"nuc": ["A605G", "G673A", "G772A", "C1648T", "C2179T", "A4300G", "A4534G", "G5113A", "T6319C", "T8101C", "C8150T"], "M": ["T57A"], "pr": ["T57A"]}, "labels": {"aa": "M: T57A; pr: T57A"}}, "children": [{"name": "DENV3_3III_B_3_2_PP692468.1", "node_attrs": {"div": 0.0522, "num_date": {"value": 2023.958, "confidence": [2023.958, 2023.958]}, "accession": "DENV3_3III_B_3_2_PP692468.1", "strain": {"value": "PP692468.1"}, "clade_membership": {"value": "DENV3/III"}, "region": {"value": "North America", "confidence": {"North America": 1.0}, "entropy": -1e-12}, "country": {"value": "USA", "confidence": {"USA": 1.0}, "entropy": -1e-12}}, "branch_attrs": {"mutations": {"nuc": ["A517G", "G5833A", "C9841T", "C10231T"]}}}, {"name": "DENV3_3III_B_3_2_PP709320.1", "node_attrs": {"div": 0.0523, "num_date": {"value": 2023.905, "confidence": [2023.905, 2023.905]}, "accession": "DENV3_3III_B_3_2_PP709320.1", "strain": {"value": "PP709320.1"}, "clade_membership": {"value": "DENV3/III"}, "region": {"value": "North America", "confidence": {"North America": 1.0}, "entropy": -1e-12}, "country": {"value": "USA", "confidence": {"USA": 1.0}, "entropy": -1e-12}}, "branch_attrs": {"mutations": {"nuc": ["T4924C", "A5039G", "C5320A", "A7879G", "T8980C"], "NS3": ["M176V"]}, "labels": {"aa": "NS3: M176V"}}}]}]}]}, {"name": "NODE_0000240", "node_attrs": {"div": 0.0507, "num_date": {"value": 2022.452, "confidence": [2022.369, 2022.49]}, "clade_membership": {"value": "DENV3/III"}, "region": {"value": "North America", "confidence": {"North America": 1.0}, "entropy": 3.72e-05}, "country": {"value": "Cuba", "confidence": {"Cuba": 0.996, "USA": 0.00379}, "entropy": 0.0249}}, "branch_attrs": {"mutations": {"nuc": ["T4405A", "C5725T", "T9472C"]}}, "children": [{"name": "DENV3_3III_B_3_2_OQ821563.1", "node_attrs": {"div": 0.051, "num_date": {"value": 2022.76, "confidence": [2022.76, 2022.76]}, "accession": "DENV3_3III_B_3_2_OQ821563.1", "strain": {"value": "OQ821563.1"}, "clade_membership": {"value": "DENV3/III"}, "region": {"value": "North America", "confidence": {"North America": 1.0}, "entropy": -1e-12}, "country": {"value": "Cuba", "confidence": {"Cuba": 1.0}, "entropy": -1e-12}}, "branch_attrs": {"mutations": {"nuc": ["A1459G", "T3961C", "T9994A"]}}}, {"name": "DENV3_3III_B_3_2_OQ821505.1", "node_attrs": {"div": 0.0511, "num_date": {"value": 2022.541, "confidence": [2022.541, 2022.541]}, "accession": "DENV3_3III_B_3_2_OQ821505.1", "strain": {"value": "OQ821505.1"}, "clade_membership": {"value": "DENV3/III"}, "region": {"value": "North America", "confidence": {"North America": 1.0}, "entropy": -1e-12}, "country": {"value": "Cuba", "confidence": {"Cuba": 1.0}, "entropy": -1e-12}}, "branch_attrs": {"mutations": {"nuc": ["A1288G", "G6445A", "G6745C", "C6754T"], "NS4A": ["K125N"]}, "labels": {"aa": "NS4A: K125N"}}}, {"name": "NODE_0000242", "node_attrs": {"div": 0.0508, "num_date": {"value": 2022.655, "confidence": [2022.481, 2022.954]}, "clade_membership": {"value": "DENV3/III"}, "region": {"value": "North America", "confidence": {"North America": 1.0}, "entropy": 0.000789}, "country": {"value": "USA", "confidence": {"USA": 0.762, "Cuba": 0.238}, "entropy": 0.55}}, "branch_attrs": {"mutations": {"nuc": ["T7831C", "A10572T"]}}, "children": [{"name": "NODE_0000243", "node_attrs": {"div": 0.0509, "num_date": {"value": 2022.894, "confidence": [2022.629, 2023.199]}, "clade_membership": {"value": "DENV3/III"}, "region": {"value": "North America", "confidence": {"North America": 1.0}, "entropy": 0.00101}, "country": {"value": "USA", "confidence": {"USA": 0.945, "Cuba": 0.0545}, "entropy": 0.213}}, "branch_attrs": {"mutations": {"nuc": ["A605G"], "M": ["T57A"], "pr": ["T57A"]}, "labels": {"aa": "M: T57A; pr: T57A"}}, "children": [{"name": "DENV3_3III_B_3_2_PQ617122.1", "node_attrs": {"div": 0.0523, "num_date": {"value": 2024.605, "confidence": [2024.605, 2024.605]}, "accession": "DENV3_3III_B_3_2_PQ617122.1", "strain": {"value": "PQ617122.1"}, "clade_membership": {"value": "DENV3/III"}, "region": {"value": "North America", "confidence": {"North America": 1.0}, "entropy": -1e-12}, "country": {"value": "USA", "confidence": {"USA": 1.0}, "entropy": -1e-12}}, "branch_attrs": {"mutations": {"nuc": ["A166G", "G451A", "C1555T", "T1762C", "C2167T", "C3115T", "G3990T", "C4351T", "C5404T", "T7117C", "T7508C", "G8330A", "T8974C", "A9781G"], "NS2A": ["G174V"], "NS5": ["D256N"]}, "labels": {"aa": "NS2A: G174V; NS5: D256N"}}}, {"name": "DENV3_3III_B_3_2_PQ527042.1", "node_attrs": {"div": 0.0524, "num_date": {"value": 2024.561, "confidence": [2024.561, 2024.561]}, "accession": "DENV3_3III_B_3_2_PQ527042.1", "strain": {"value": "PQ527042.1"}, "clade_membership": {"value": "DENV3/III"}, "region": {"value": "North America", "confidence": {"North America": 1.0}, "entropy": -1e-12}, "country": {"value": "USA", "confidence": {"USA": 1.0}, "entropy": -1e-12}}, "branch_attrs": {"mutations": {"nuc": ["C382T", "C1447T", "T1639C", "A2269G", "G2309A", "G2707A", "C3625T", "A4882T", "A5215G", "T5428A", "T6580C", "A6673G", "T8996C", "A9496G", "G9550A"], "E": ["V459I"]}, "labels": {"aa": "E: V459I"}}}]}, {"name": "NODE_0000244", "node_attrs": {"div": 0.0512, "num_date": {"value": 2023.295, "confidence": [2023.0, 2023.498]}, "clade_membership": {"value": "DENV3/III"}, "region": {"value": "North America", "confidence": {"North America": 1.0}, "entropy": 0.000754}, "country": {"value": "USA", "confidence": {"USA": 0.955, "Cuba": 0.0446}, "entropy": 0.183}}, "branch_attrs": {"mutations": {"nuc": ["T719C", "G3469A", "G8809A", "G9917A"], "NS5": ["V785I"]}, "labels": {"aa": "NS5: V785I"}}, "children": [{"name": "DENV3_3III_B_3_2_PQ527052.1", "node_attrs": {"div": 0.0521, "num_date": {"value": 2024.633, "confidence": [2024.633, 2024.633]}, "accession": "DENV3_3III_B_3_2_PQ527052.1", "strain": {"value": "PQ527052.1"}, "clade_membership": {"value": "DENV3/III"}, "region": {"value": "North America", "confidence": {"North America": 1.0}, "entropy": -1e-12}, "country": {"value": "USA", "confidence": {"USA": 1.0}, "entropy": -1e-12}}, "branch_attrs": {"mutations": {"nuc": ["C2752T", "C3178T", "C3658T", "A4411G", "G6959A", "A8335G", "T9589C", "T9604C", "C9841T"], "NS4B": ["V47I"]}, "labels": {"aa": "NS4B: V47I"}}}, {"name": "NODE_0000245", "node_attrs": {"div": 0.0513, "num_date": {"value": 2023.369, "confidence": [2023.192, 2023.594]}, "clade_membership": {"value": "DENV3/III"}, "region": {"value": "North America", "confidence": {"North America": 1.0}, "entropy": 3.71e-05}, "country": {"value": "USA", "confidence": {"USA": 0.997, "Cuba": 0.00293}, "entropy": 0.02}}, "branch_attrs": {"mutations": {"nuc": ["C9574T"]}}, "children": [{"name": "DENV3_3III_B_3_2_PQ340835.1", "node_attrs": {"div": 0.0517, "num_date": {"value": 2024.559, "confidence": [2024.559, 2024.559]}, "accession": "DENV3_3III_B_3_2_PQ340835.1", "strain": {"value": "PQ340835.1"}, "clade_membership": {"value": "DENV3/III"}, "region": {"value": "North America", "confidence": {"North America": 1.0}, "entropy": -1e-12}, "country": {"value": "USA", "confidence": {"USA": 1.0}, "entropy": -1e-12}}, "branch_attrs": {"mutations": {"nuc": ["T443C", "T2956C", "C8611T", "T10261C"]}}}, {"name": "DENV3_3III_B_3_2_PQ340825.1", "node_attrs": {"div": 0.0519, "num_date": {"value": 2024.512, "confidence": [2024.512, 2024.512]}, "accession": "DENV3_3III_B_3_2_PQ340825.1", "strain": {"value": "PQ340825.1"}, "clade_membership": {"value": "DENV3/III"}, "region": {"value": "North America", "confidence": {"North America": 1.0}, "entropy": -1e-12}, "country": {"value": "USA", "confidence": {"USA": 1.0}, "entropy": -1e-12}}, "branch_attrs": {"mutations": {"nuc": ["A1369G", "C1426T", "T6640C", "C7013T", "C9073T", "G9346A"]}}}, {"name": "NODE_0000247", "node_attrs": {"div": 0.0518, "num_date": {"value": 2023.616, "confidence": [2023.458, 2023.771]}, "clade_membership": {"value": "DENV3/III"}, "region": {"value": "North America", "confidence": {"North America": 1.0}, "entropy": 3.71e-05}, "country": {"value": "USA", "confidence": {"USA": 0.999, "Cuba": 0.00106}, "entropy": 0.00831}}, "branch_attrs": {"mutations": {"nuc": ["C977T", "C2899T", "T5674C", "C6376T", "C6573T"], "NS4A": ["A68V"]}, "labels": {"aa": "NS4A: A68V"}}, "children": [{"name": "DENV3_3III_B_3_2_PQ340843.1", "node_attrs": {"div": 0.0527, "num_date": {"value": 2024.616, "confidence": [2024.616, 2024.616]}, "accession": "DENV3_3III_B_3_2_PQ340843.1", "strain": {"value": "PQ340843.1"}, "clade_membership": {"value": "DENV3/III"}, "region": {"value": "North America", "confidence": {"North America": 1.0}, "entropy": -1e-12}, "country": {"value": "USA", "confidence": {"USA": 1.0}, "entropy": -1e-12}}, "branch_attrs": {"mutations": {"nuc": ["A755G", "C1979T", "G2158A", "G5647A", "C6481T", "C6493T", "T8356C", "T9046C", "C9605T", "T9865C"], "M": ["T107A"]}, "labels": {"aa": "M: T107A"}}}, {"name": "DENV3_3III_B_3_2_PQ617117.1", "node_attrs": {"div": 0.0527, "num_date": {"value": 2024.673, "confidence": [2024.673, 2024.673]}, "accession": "DENV3_3III_B_3_2_PQ617117.1", "strain": {"value": "PQ617117.1"}, "clade_membership": {"value": "DENV3/III"}, "region": {"value": "North America", "confidence": {"North America": 1.0}, "entropy": -1e-12}, "country": {"value": "USA", "confidence": {"USA": 1.0}, "entropy": -1e-12}}, "branch_attrs": {"mutations": {"nuc": ["T784C", "T1393C", "C3373T", "C3603T", "T6595C", "C6890T", "T8233C", "T9604C", "C9841T", "C10596T"], "NS2A": ["S45L"], "NS4B": ["P24S"]}, "labels": {"aa": "NS2A: S45L; NS4B: P24S"}}}, {"name": "NODE_0000249", "node_attrs": {"div": 0.0519, "num_date": {"value": 2023.709, "confidence": [2023.537, 2023.887]}, "clade_membership": {"value": "DENV3/III"}, "region": {"value": "North America", "confidence": {"North America": 1.0}, "entropy": 0.000727}, "country": {"value": "USA", "confidence": {"USA": 0.997, "Cuba": 0.00333}, "entropy": 0.0229}}, "branch_attrs": {"mutations": {"nuc": ["T10572A"]}}, "children": [{"name": "DENV3_3III_B_3_2_PQ155043.1", "node_attrs": {"div": 0.0524, "num_date": {"value": 2024.346, "confidence": [2024.346, 2024.346]}, "accession": "DENV3_3III_B_3_2_PQ155043.1", "strain": {"value": "PQ155043.1"}, "clade_membership": {"value": "DENV3/III"}, "region": {"value": "North America", "confidence": {"North America": 1.0}, "entropy": -1e-12}, "country": {"value": "USA", "confidence": {"USA": 1.0}, "entropy": -1e-12}}, "branch_attrs": {"mutations": {"nuc": ["G3127A", "T4232C", "C4993T", "G5833A", "T6295C", "G8619A"], "NS5": ["R352K"]}, "labels": {"aa": "NS5: R352K"}}}, {"name": "DENV3_3III_B_3_2_PQ340829.1", "node_attrs": {"div": 0.0529, "num_date": {"value": 2024.556, "confidence": [2024.556, 2024.556]}, "accession": "DENV3_3III_B_3_2_PQ340829.1", "strain": {"value": "PQ340829.1"}, "clade_membership": {"value": "DENV3/III"}, "region": {"value": "North America", "confidence": {"North America": 1.0}, "entropy": -1e-12}, "country": {"value": "USA", "confidence": {"USA": 1.0}, "entropy": -1e-12}}, "branch_attrs": {"mutations": {"nuc": ["C1345T", "T1681C", "T1846C", "T3400C", "G5434A", "T6886A", "A7249G", "T7732C", "A8401G", "C9841T", "G10621A"], "NS3": ["M307I"]}, "labels": {"aa": "NS3: M307I"}}}]}]}]}]}]}]}, {"name": "NODE_0000196", "node_attrs": {"div": 0.0508, "num_date": {"value": 2022.611, "confidence": [2022.484, 2022.985]}, "clade_membership": {"value": "DENV3/III"}, "region": {"value": "South America", "confidence": {"South America": 1.0}, "entropy": 0.000355}, "country": {"value": "French Guiana", "confidence": {"French Guiana": 1.0}, "entropy": 5.05e-05}}, "branch_attrs": {"mutations": {"nuc": ["G451A", "G1981A", "G9796A", "C10538T"]}}, "children": [{"name": "DENV3_3III_B_3_2_PP582703.1", "node_attrs": {"div": 0.0516, "num_date": {"value": 2023.908, "confidence": [2023.908, 2023.908]}, "accession": "DENV3_3III_B_3_2_PP582703.1", "strain": {"value": "PP582703.1"}, "clade_membership": {"value": "DENV3/III"}, "region": {"value": "South America", "confidence": {"South America": 1.0}, "entropy": -1e-12}, "country": {"value": "French Guiana", "confidence": {"French Guiana": 1.0}, "entropy": -1e-12}}, "branch_attrs": {"mutations": {"nuc": ["A483G", "A2356G", "G3643A", "G4222A", "T4453C", "T5551C", "C6443T", "T7021C", "A8482G"], "M": ["K16R"], "NS2A": ["M58I"], "pr": ["K16R"]}, "labels": {"aa": "M: K16R; NS2A: M58I; pr: K16R"}}}, {"name": "DENV3_3III_B_3_2_PP582654.1", "node_attrs": {"div": 0.051, "num_date": {"value": 2023.511, "confidence": [2023.511, 2023.511]}, "accession": "DENV3_3III_B_3_2_PP582654.1", "strain": {"value": "PP582654.1"}, "clade_membership": {"value": "DENV3/III"}, "region": {"value": "South America", "confidence": {"South America": 1.0}, "entropy": -1e-12}, "country": {"value": "French Guiana", "confidence": {"French Guiana": 1.0}, "entropy": -1e-12}}, "branch_attrs": {"mutations": {"nuc": ["T433A", "A2269G", "C9235T"]}}}, {"name": "NODE_0000198", "node_attrs": {"div": 0.0508, "num_date": {"value": 2022.891, "confidence": [2022.652, 2023.135]}, "clade_membership": {"value": "DENV3/III"}, "region": {"value": "South America", "confidence": {"South America": 1.0}, "entropy": 0.000477}, "country": {"value": "French Guiana", "confidence": {"French Guiana": 1.0}, "entropy": 0.000212}}, "branch_attrs": {"mutations": {"nuc": ["A4732G"]}}, "children": [{"name": "DENV3_3III_B_3_2_PP582672.1", "node_attrs": {"div": 0.0514, "num_date": {"value": 2023.588, "confidence": [2023.588, 2023.588]}, "accession": "DENV3_3III_B_3_2_PP582672.1", "strain": {"value": "PP582672.1"}, "clade_membership": {"value": "DENV3/III"}, "region": {"value": "South America", "confidence": {"South America": 1.0}, "entropy": -1e-12}, "country": {"value": "French Guiana", "confidence": {"French Guiana": 1.0}, "entropy": -1e-12}}, "branch_attrs": {"mutations": {"nuc": ["A1705G", "T3142C", "T4387C", "C5902T", "A6538G", "C10150T"]}}}, {"name": "DENV3_3III_B_3_2_PP582698.1", "node_attrs": {"div": 0.0516, "num_date": {"value": 2023.875, "confidence": [2023.875, 2023.875]}, "accession": "DENV3_3III_B_3_2_PP582698.1", "strain": {"value": "PP582698.1"}, "clade_membership": {"value": "DENV3/III"}, "region": {"value": "South America", "confidence": {"South America": 1.0}, "entropy": -1e-12}, "country": {"value": "French Guiana", "confidence": {"French Guiana": 1.0}, "entropy": -1e-12}}, "branch_attrs": {"mutations": {"nuc": ["C556T", "C631T", "A1601G", "C2428T", "G2605A", "T7272C", "G8686A", "A9063G"], "E": ["T223A"], "NS4B": ["I151T"], "NS5": ["E500G"]}, "labels": {"aa": "E: T223A; NS4B: I151T; NS5: E500G"}}}]}, {"name": "NODE_0000200", "node_attrs": {"div": 0.0511, "num_date": {"value": 2022.905, "confidence": [2022.756, 2023.213]}, "clade_membership": {"value": "DENV3/III"}, "region": {"value": "South America", "confidence": {"South America": 1.0}, "entropy": 1.15e-09}, "country": {"value": "French Guiana", "confidence": {"French Guiana": 1.0}, "entropy": 1.09e-11}}, "branch_attrs": {"mutations": {"nuc": ["C835T", "T4018C", "T7165C", "A7369G"]}}, "children": [{"name": "NODE_0000203", "node_attrs": {"div": 0.0512, "num_date": {"value": 2023.151, "confidence": [2022.986, 2023.301]}, "clade_membership": {"value": "DENV3/III"}, "region": {"value": "South America", "confidence": {"South America": 1.0}, "entropy": 0.000468}, "country": {"value": "French Guiana", "confidence": {"French Guiana": 1.0}, "entropy": 0.000211}}, "branch_attrs": {"mutations": {"nuc": ["C9979T"]}}, "children": [{"name": "DENV3_3III_B_3_2_PP582648.1", "node_attrs": {"div": 0.0516, "num_date": {"value": 2023.453, "confidence": [2023.453, 2023.453]}, "accession": "DENV3_3III_B_3_2_PP582648.1", "strain": {"value": "PP582648.1"}, "clade_membership": {"value": "DENV3/III"}, "region": {"value": "South America", "confidence": {"South America": 1.0}, "entropy": -1e-12}, "country": {"value": "French Guiana", "confidence": {"French Guiana": 1.0}, "entropy": -1e-12}}, "branch_attrs": {"mutations": {"nuc": ["T375C", "T1117C", "G8730A", "G8867A"], "C": ["I94T"], "NS5": ["R389K", "D435N"]}, "labels": {"aa": "C: I94T; NS5: R389K, D435N"}}}, {"name": "DENV3_3III_B_3_2_PP582643.1", "node_attrs": {"div": 0.0513, "num_date": {"value": 2023.368, "confidence": [2023.368, 2023.368]}, "accession": "DENV3_3III_B_3_2_PP582643.1", "strain": {"value": "PP582643.1"}, "clade_membership": {"value": "DENV3/III"}, "region": {"value": "South America", "confidence": {"South America": 1.0}, "entropy": -1e-12}, "country": {"value": "French Guiana", "confidence": {"French Guiana": 1.0}, "entropy": -1e-12}}, "branch_attrs": {"mutations": {"nuc": ["A451G"]}}}]}, {"name": "NODE_0000209", "node_attrs": {"div": 0.0518, "num_date": {"value": 2023.634, "confidence": [2023.467, 2023.821]}, "clade_membership": {"value": "DENV3/III"}, "region": {"value": "South America", "confidence": {"South America": 1.0}, "entropy": 0.000468}, "country": {"value": "French Guiana", "confidence": {"French Guiana": 1.0}, "entropy": 0.000211}}, "branch_attrs": {"mutations": {"nuc": ["C1078T", "C1827T", "C3361T", "A3633G", "T7534C", "C8785T", "T8974C"], "E": ["A298V"], "NS2A": ["H55R"]}, "labels": {"aa": "E: A298V; NS2A: H55R"}}, "children": [{"name": "DENV3_3III_B_3_2_PP582713.1", "node_attrs": {"div": 0.052, "num_date": {"value": 2024.037, "confidence": [2024.037, 2024.037]}, "accession": "DENV3_3III_B_3_2_PP582713.1", "strain": {"value": "PP582713.1"}, "clade_membership": {"value": "DENV3/III"}, "region": {"value": "South America", "confidence": {"South America": 1.0}, "entropy": -1e-12}, "country": {"value": "French Guiana", "confidence": {"French Guiana": 1.0}, "entropy": -1e-12}}, "branch_attrs": {"mutations": {"nuc": ["T3875C", "G8281A"]}}}, {"name": "DENV3_3III_B_3_2_PP582708.1", "node_attrs": {"div": 0.0521, "num_date": {"value": 2023.947, "confidence": [2023.947, 2023.947]}, "accession": "DENV3_3III_B_3_2_PP582708.1", "strain": {"value": "PP582708.1"}, "clade_membership": {"value": "DENV3/III"}, "region": {"value": "South America", "confidence": {"South America": 1.0}, "entropy": -1e-12}, "country": {"value": "French Guiana", "confidence": {"French Guiana": 1.0}, "entropy": -1e-12}}, "branch_attrs": {"mutations": {"nuc": ["C346T", "T586C", "T676C"]}}}]}, {"name": "NODE_0000215", "node_attrs": {"div": 0.0512, "num_date": {"value": 2023.174, "confidence": [2022.995, 2023.386]}, "clade_membership": {"value": "DENV3/III"}, "region": {"value": "South America", "confidence": {"South America": 1.0}, "entropy": 0.000481}, "country": {"value": "French Guiana", "confidence": {"French Guiana": 1.0}, "entropy": 0.000213}}, "branch_attrs": {"mutations": {"nuc": ["A8829G"], "NS5": ["K422R"]}, "labels": {"aa": "NS5: K422R"}}, "children": [{"name": "DENV3_3III_B_3_2_PP582661.1", "node_attrs": {"div": 0.0512, "num_date": {"value": 2023.547, "confidence": [2023.547, 2023.547]}, "accession": "DENV3_3III_B_3_2_PP582661.1", "strain": {"value": "PP582661.1"}, "clade_membership": {"value": "DENV3/III"}, "region": {"value": "South America", "confidence": {"South America": 1.0}, "entropy": -1e-12}, "country": {"value": "French Guiana", "confidence": {"French Guiana": 1.0}, "entropy": -1e-12}}, "branch_attrs": {"mutations": {}}}, {"name": "NODE_0000216", "node_attrs": {"div": 0.0517, "num_date": {"value": 2023.544, "confidence": [2023.438, 2023.552]}, "clade_membership": {"value": "DENV3/III"}, "region": {"value": "South America", "confidence": {"South America": 1.0}, "entropy": 0.000481}, "country": {"value": "French Guiana", "confidence": {"French Guiana": 1.0}, "entropy": 0.000213}}, "branch_attrs": {"mutations": {"nuc": ["T1759C", "A2025G", "A4081G", "C4903T", "T6868C"], "E": ["N364S"]}, "labels": {"aa": "E: N364S"}}, "children": [{"name": "DENV3_3III_B_3_2_PP582671.1", "node_attrs": {"div": 0.0518, "num_date": {"value": 2023.582, "confidence": [2023.582, 2023.582]}, "accession": "DENV3_3III_B_3_2_PP582671.1", "strain": {"value": "PP582671.1"}, "clade_membership": {"value": "DENV3/III"}, "region": {"value": "South America", "confidence": {"South America": 1.0}, "entropy": -1e-12}, "country": {"value": "French Guiana", "confidence": {"French Guiana": 1.0}, "entropy": -1e-12}}, "branch_attrs": {"mutations": {"nuc": ["T3914C"]}}}, {"name": "DENV3_3III_B_3_2_PP582664.1", "node_attrs": {"div": 0.0517, "num_date": {"value": 2023.552, "confidence": [2023.552, 2023.552]}, "accession": "DENV3_3III_B_3_2_PP582664.1", "strain": {"value": "PP582664.1"}, "clade_membership": {"value": "DENV3/III"}, "region": {"value": "South America", "confidence": {"South America": 1.0}, "entropy": -1e-12}, "country": {"value": "French Guiana", "confidence": {"French Guiana": 1.0}, "entropy": -1e-12}}, "branch_attrs": {"mutations": {}}}]}]}, {"name": "NODE_0000210", "node_attrs": {"div": 0.0516, "num_date": {"value": 2023.503, "confidence": [2023.314, 2023.624]}, "clade_membership": {"value": "DENV3/III"}, "region": {"value": "South America", "confidence": {"South America": 1.0}, "entropy": 0.000468}, "country": {"value": "French Guiana", "confidence": {"French Guiana": 1.0}, "entropy": 0.000211}}, "branch_attrs": {"mutations": {"nuc": ["T1687A", "T2680C", "G4237A", "A7510G", "T8680C"]}}, "children": [{"name": "DENV3_3III_B_3_2_PP582701.1", "node_attrs": {"div": 0.0519, "num_date": {"value": 2023.889, "confidence": [2023.889, 2023.889]}, "accession": "DENV3_3III_B_3_2_PP582701.1", "strain": {"value": "PP582701.1"}, "clade_membership": {"value": "DENV3/III"}, "region": {"value": "South America", "confidence": {"South America": 1.0}, "entropy": -1e-12}, "country": {"value": "French Guiana", "confidence": {"French Guiana": 1.0}, "entropy": -1e-12}}, "branch_attrs": {"mutations": {"nuc": ["G217A", "A8035G", "C8279T"]}}}, {"name": "NODE_0000211", "node_attrs": {"div": 0.0517, "num_date": {"value": 2023.614, "confidence": [2023.481, 2023.743]}, "clade_membership": {"value": "DENV3/III"}, "region": {"value": "South America", "confidence": {"South America": 1.0}, "entropy": 1.92e-05}, "country": {"value": "French Guiana", "confidence": {"French Guiana": 1.0}, "entropy": 2.83e-06}}, "branch_attrs": {"mutations": {"nuc": ["C5470T"]}}, "children": [{"name": "DENV3_3III_B_3_2_PP582691.1", "node_attrs": {"div": 0.0517, "num_date": {"value": 2023.79, "confidence": [2023.79, 2023.79]}, "accession": "DENV3_3III_B_3_2_PP582691.1", "strain": {"value": "PP582691.1"}, "clade_membership": {"value": "DENV3/III"}, "region": {"value": "South America", "confidence": {"South America": 1.0}, "entropy": -1e-12}, "country": {"value": "French Guiana", "confidence": {"French Guiana": 1.0}, "entropy": -1e-12}}, "branch_attrs": {"mutations": {}}}, {"name": "DENV3_3III_B_3_2_PP582716.1", "node_attrs": {"div": 0.0524, "num_date": {"value": 2024.064, "confidence": [2024.064, 2024.064]}, "accession": "DENV3_3III_B_3_2_PP582716.1", "strain": {"value": "PP582716.1"}, "clade_membership": {"value": "DENV3/III"}, "region": {"value": "South America", "confidence": {"South America": 1.0}, "entropy": -1e-12}, "country": {"value": "French Guiana", "confidence": {"French Guiana": 1.0}, "entropy": -1e-12}}, "branch_attrs": {"mutations": {"nuc": ["A1009G", "T3983C", "C6028A", "C6890T", "C8209T", "C9754T", "A10068G"], "NS4B": ["P24S"], "NS5": ["N835S"]}, "labels": {"aa": "NS4B: P24S; NS5: N835S"}}}, {"name": "DENV3_3III_B_3_2_PP582710.1", "node_attrs": {"div": 0.052, "num_date": {"value": 2023.971, "confidence": [2023.971, 2023.971]}, "accession": "DENV3_3III_B_3_2_PP582710.1", "strain": {"value": "PP582710.1"}, "clade_membership": {"value": "DENV3/III"}, "region": {"value": "South America", "confidence": {"South America": 1.0}, "entropy": -1e-12}, "country": {"value": "French Guiana", "confidence": {"French Guiana": 1.0}, "entropy": -1e-12}}, "branch_attrs": {"mutations": {"nuc": ["G319A", "C1098T", "A3262G"], "E": ["T55I"]}, "labels": {"aa": "E: T55I"}}}]}]}, {"name": "NODE_0000179", "node_attrs": {"div": 0.0511, "num_date": {"value": 2023.154, "confidence": [2022.927, 2023.37]}, "clade_membership": {"value": "DENV3/III"}, "region": {"value": "South America", "confidence": {"South America": 1.0}, "entropy": 0.000481}, "country": {"value": "French Guiana", "confidence": {"French Guiana": 1.0}, "entropy": 0.000213}}, "branch_attrs": {"mutations": {}}, "children": [{"name": "NODE_0000191", "node_attrs": {"div": 0.0511, "num_date": {"value": 2023.306, "confidence": [2023.133, 2023.411]}, "clade_membership": {"value": "DENV3/III"}, "region": {"value": "South America", "confidence": {"South America": 1.0}, "entropy": 0.000481}, "country": {"value": "French Guiana", "confidence": {"French Guiana": 1.0}, "entropy": 0.000213}}, "branch_attrs": {"mutations": {}}, "children": [{"name": "DENV3_3III_B_3_2_PP582652.1", "node_attrs": {"div": 0.0511, "num_date": {"value": 2023.492, "confidence": [2023.492, 2023.492]}, "accession": "DENV3_3III_B_3_2_PP582652.1", "strain": {"value": "PP582652.1"}, "clade_membership": {"value": "DENV3/III"}, "region": {"value": "South America", "confidence": {"South America": 1.0}, "entropy": -1e-12}, "country": {"value": "French Guiana", "confidence": {"French Guiana": 1.0}, "entropy": -1e-12}}, "branch_attrs": {"mutations": {}}}, {"name": "DENV3_3III_B_3_2_PP582647.1", "node_attrs": {"div": 0.0513, "num_date": {"value": 2023.448, "confidence": [2023.448, 2023.448]}, "accession": "DENV3_3III_B_3_2_PP582647.1", "strain": {"value": "PP582647.1"}, "clade_membership": {"value": "DENV3/III"}, "region": {"value": "South America", "confidence": {"South America": 1.0}, "entropy": -1e-12}, "country": {"value": "French Guiana", "confidence": {"French Guiana": 1.0}, "entropy": -1e-12}}, "branch_attrs": {"mutations": {"nuc": ["T8265C", "T8356C"], "NS5": ["I234T"]}, "labels": {"aa": "NS5: I234T"}}}]}, {"name": "NODE_0000204", "node_attrs": {"div": 0.0512, "num_date": {"value": 2023.369, "confidence": [2023.192, 2023.502]}, "clade_membership": {"value": "DENV3/III"}, "region": {"value": "South America", "confidence": {"South America": 1.0}, "entropy": 1.98e-05}, "country": {"value": "French Guiana", "confidence": {"French Guiana": 1.0}, "entropy": 2.86e-06}}, "branch_attrs": {"mutations": {"nuc": ["A5164G"]}}, "children": [{"name": "DENV3_3III_B_3_2_PP582711.1", "node_attrs": {"div": 0.0518, "num_date": {"value": 2023.979, "confidence": [2023.979, 2023.979]}, "accession": "DENV3_3III_B_3_2_PP582711.1", "strain": {"value": "PP582711.1"}, "clade_membership": {"value": "DENV3/III"}, "region": {"value": "South America", "confidence": {"South America": 1.0}, "entropy": -1e-12}, "country": {"value": "French Guiana", "confidence": {"French Guiana": 1.0}, "entropy": -1e-12}}, "branch_attrs": {"mutations": {"nuc": ["C1864T", "T3982C", "C4846T", "G5272T", "C8284T", "T10054C"]}}}, {"name": "DENV3_3III_B_3_2_PP582673.1", "node_attrs": {"div": 0.0515, "num_date": {"value": 2023.599, "confidence": [2023.599, 2023.599]}, "accession": "DENV3_3III_B_3_2_PP582673.1", "strain": {"value": "PP582673.1"}, "clade_membership": {"value": "DENV3/III"}, "region": {"value": "South America", "confidence": {"South America": 1.0}, "entropy": -1e-12}, "country": {"value": "French Guiana", "confidence": {"French Guiana": 1.0}, "entropy": -1e-12}}, "branch_attrs": {"mutations": {"nuc": ["T4447C", "T7272C", "T8116C"], "NS4B": ["I151T"]}, "labels": {"aa": "NS4B: I151T"}}}, {"name": "NODE_0000206", "node_attrs": {"div": 0.0514, "num_date": {"value": 2023.826, "confidence": [2023.593, 2023.829]}, "clade_membership": {"value": "DENV3/III"}, "region": {"value": "South America", "confidence": {"South America": 1.0}, "entropy": 0.000468}, "country": {"value": "French Guiana", "confidence": {"French Guiana": 1.0}, "entropy": 0.000211}}, "branch_attrs": {"mutations": {"nuc": ["G313A", "C5500T"]}}, "children": [{"name": "DENV3_3III_B_3_2_PP582704.1", "node_attrs": {"div": 0.0515, "num_date": {"value": 2023.925, "confidence": [2023.925, 2023.925]}, "accession": "DENV3_3III_B_3_2_PP582704.1", "strain": {"value": "PP582704.1"}, "clade_membership": {"value": "DENV3/III"}, "region": {"value": "South America", "confidence": {"South America": 1.0}, "entropy": -1e-12}, "country": {"value": "French Guiana", "confidence": {"French Guiana": 1.0}, "entropy": -1e-12}}, "branch_attrs": {"mutations": {"nuc": ["A9775G"]}}}, {"name": "DENV3_3III_B_3_2_PP582694.1", "node_attrs": {"div": 0.0514, "num_date": {"value": 2023.829, "confidence": [2023.829, 2023.829]}, "accession": "DENV3_3III_B_3_2_PP582694.1", "strain": {"value": "PP582694.1"}, "clade_membership": {"value": "DENV3/III"}, "region": {"value": "South America", "confidence": {"South America": 1.0}, "entropy": -1e-12}, "country": {"value": "French Guiana", "confidence": {"French Guiana": 1.0}, "entropy": -1e-12}}, "branch_attrs": {"mutations": {}}}]}]}]}, {"name": "NODE_0000217", "node_attrs": {"div": 0.0512, "num_date": {"value": 2023.143, "confidence": [2022.949, 2023.207]}, "clade_membership": {"value": "DENV3/III"}, "region": {"value": "South America", "confidence": {"South America": 1.0}, "entropy": 1.12e-10}, "country": {"value": "French Guiana", "confidence": {"French Guiana": 1.0}, "entropy": -1.14e-13}}, "branch_attrs": {"mutations": {"nuc": ["G8767A"]}}, "children": [{"name": "DENV3_3III_B_3_2_PP582679.1", "node_attrs": {"div": 0.0516, "num_date": {"value": 2023.626, "confidence": [2023.626, 2023.626]}, "accession": "DENV3_3III_B_3_2_PP582679.1", "strain": {"value": "PP582679.1"}, "clade_membership": {"value": "DENV3/III"}, "region": {"value": "South America", "confidence": {"South America": 1.0}, "entropy": -1e-12}, "country": {"value": "French Guiana", "confidence": {"French Guiana": 1.0}, "entropy": -1e-12}}, "branch_attrs": {"mutations": {"nuc": ["T676C", "G3808A", "C6205T", "C8002T"]}}}, {"name": "DENV3_3III_B_3_2_PP582696.1", "node_attrs": {"div": 0.0514, "num_date": {"value": 2023.56, "confidence": [2023.56, 2023.56]}, "accession": "DENV3_3III_B_3_2_PP582696.1", "strain": {"value": "PP582696.1"}, "clade_membership": {"value": "DENV3/III"}, "region": {"value": "South America", "confidence": {"South America": 1.0}, "entropy": -1e-12}, "country": {"value": "French Guiana", "confidence": {"French Guiana": 1.0}, "entropy": -1e-12}}, "branch_attrs": {"mutations": {"nuc": ["C1822T", "C9634T"]}}}, {"name": "DENV3_3III_B_3_2_PP582646.1", "node_attrs": {"div": 0.0513, "num_date": {"value": 2023.44, "confidence": [2023.44, 2023.44]}, "accession": "DENV3_3III_B_3_2_PP582646.1", "strain": {"value": "PP582646.1"}, "clade_membership": {"value": "DENV3/III"}, "region": {"value": "South America", "confidence": {"South America": 1.0}, "entropy": -1e-12}, "country": {"value": "French Guiana", "confidence": {"French Guiana": 1.0}, "entropy": -1e-12}}, "branch_attrs": {"mutations": {"nuc": ["C2494T"]}}}, {"name": "DENV3_3III_B_3_2_PP582645.1", "node_attrs": {"div": 0.0518, "num_date": {"value": 2023.429, "confidence": [2023.429, 2023.429]}, "accession": "DENV3_3III_B_3_2_PP582645.1", "strain": {"value": "PP582645.1"}, "clade_membership": {"value": "DENV3/III"}, "region": {"value": "South America", "confidence": {"South America": 1.0}, "entropy": -1e-12}, "country": {"value": "French Guiana", "confidence": {"French Guiana": 1.0}, "entropy": -1e-12}}, "branch_attrs": {"mutations": {"nuc": ["T203A", "C2479T", "G2988A", "T3961C", "A5023G", "C8760A"], "C": ["L37M"], "NS1": ["R192K"], "NS5": ["T399K"]}, "labels": {"aa": "C: L37M; NS1: R192K; NS5: T399K"}}}, {"name": "DENV3_3III_B_3_2_PP582642.1", "node_attrs": {"div": 0.0514, "num_date": {"value": 2023.308, "confidence": [2023.308, 2023.308]}, "accession": "DENV3_3III_B_3_2_PP582642.1", "strain": {"value": "PP582642.1"}, "clade_membership": {"value": "DENV3/III"}, "region": {"value": "South America", "confidence": {"South America": 1.0}, "entropy": -1e-12}, "country": {"value": "French Guiana", "confidence": {"French Guiana": 1.0}, "entropy": -1e-12}}, "branch_attrs": {"mutations": {"nuc": ["G8730A", "G10583A"], "NS5": ["R389K"]}, "labels": {"aa": "NS5: R389K"}}}, {"name": "NODE_0000219", "node_attrs": {"div": 0.0514, "num_date": {"value": 2023.366, "confidence": [2023.268, 2023.447]}, "clade_membership": {"value": "DENV3/III"}, "region": {"value": "South America", "confidence": {"South America": 1.0}, "entropy": 1.87e-05}, "country": {"value": "French Guiana", "confidence": {"French Guiana": 1.0}, "entropy": 2.8e-06}}, "branch_attrs": {"mutations": {"nuc": ["T406C", "A1267G"]}}, "children": [{"name": "DENV3_3III_B_3_2_PP582665.1", "node_attrs": {"div": 0.0514, "num_date": {"value": 2023.555, "confidence": [2023.555, 2023.555]}, "accession": "DENV3_3III_B_3_2_PP582665.1", "strain": {"value": "PP582665.1"}, "clade_membership": {"value": "DENV3/III"}, "region": {"value": "South America", "confidence": {"South America": 1.0}, "entropy": -1e-12}, "country": {"value": "French Guiana", "confidence": {"French Guiana": 1.0}, "entropy": -1e-12}}, "branch_attrs": {"mutations": {}}}, {"name": "DENV3_3III_B_3_2_PP582687.1", "node_attrs": {"div": 0.0515, "num_date": {"value": 2023.508, "confidence": [2023.508, 2023.508]}, "accession": "DENV3_3III_B_3_2_PP582687.1", "strain": {"value": "PP582687.1"}, "clade_membership": {"value": "DENV3/III"}, "region": {"value": "South America", "confidence": {"South America": 1.0}, "entropy": -1e-12}, "country": {"value": "French Guiana", "confidence": {"French Guiana": 1.0}, "entropy": -1e-12}}, "branch_attrs": {"mutations": {"nuc": ["A8767G"]}}}, {"name": "DENV3_3III_B_3_2_PP582650.1", "node_attrs": {"div": 0.0516, "num_date": {"value": 2023.47, "confidence": [2023.47, 2023.47]}, "accession": "DENV3_3III_B_3_2_PP582650.1", "strain": {"value": "PP582650.1"}, "clade_membership": {"value": "DENV3/III"}, "region": {"value": "South America", "confidence": {"South America": 1.0}, "entropy": -1e-12}, "country": {"value": "French Guiana", "confidence": {"French Guiana": 1.0}, "entropy": -1e-12}}, "branch_attrs": {"mutations": {"nuc": ["T8356C", "A8650G"]}}}]}, {"name": "NODE_0000225", "node_attrs": {"div": 0.0518, "num_date": {"value": 2023.445, "confidence": [2023.332, 2023.496]}, "clade_membership": {"value": "DENV3/III"}, "region": {"value": "South America", "confidence": {"South America": 0.989, "Europe": 0.00844, "North America": 0.00255}, "entropy": 0.0668}, "country": {"value": "French Guiana", "confidence": {"French Guiana": 0.989, "Italy": 0.00954}, "entropy": 0.0682}}, "branch_attrs": {"mutations": {"nuc": ["A116G", "A1352G", "C2161T", "C5996T", "T7909C", "T8902C"], "C": ["T8A"], "E": ["I140V"]}, "labels": {"aa": "C: T8A; E: I140V"}}, "children": [{"name": "NODE_0000226", "node_attrs": {"div": 0.0519, "num_date": {"value": 2023.519, "confidence": [2023.455, 2023.519]}, "clade_membership": {"value": "DENV3/III"}, "region": {"value": "Europe", "confidence": {"Europe": 0.99, "South America": 0.00898, "North America": 0.0014}, "entropy": 0.0622}, "country": {"value": "Italy", "confidence": {"Italy": 0.989, "French Guiana": 0.00952}, "entropy": 0.0684}}, "branch_attrs": {"mutations": {"nuc": ["A451G"]}}, "children": [{"name": "DENV3_3III_B_3_2_PQ109936.1", "node_attrs": {"div": 0.0519, "num_date": {"value": 2023.522, "confidence": [2023.522, 2023.522]}, "accession": "DENV3_3III_B_3_2_PQ109936.1", "strain": {"value": "PQ109936.1"}, "clade_membership": {"value": "DENV3/III"}, "region": {"value": "Europe", "confidence": {"Europe": 1.0}, "entropy": -1e-12}, "country": {"value": "Italy", "confidence": {"Italy": 1.0}, "entropy": -1e-12}}, "branch_attrs": {"mutations": {}}}, {"name": "DENV3_3III_B_3_2_PQ109929.1", "node_attrs": {"div": 0.0519, "num_date": {"value": 2023.519, "confidence": [2023.519, 2023.519]}, "accession": "DENV3_3III_B_3_2_PQ109929.1", "strain": {"value": "PQ109929.1"}, "clade_membership": {"value": "DENV3/III"}, "region": {"value": "Europe", "confidence": {"Europe": 1.0}, "entropy": -1e-12}, "country": {"value": "Italy", "confidence": {"Italy": 1.0}, "entropy": -1e-12}}, "branch_attrs": {"mutations": {}}}]}, {"name": "NODE_0000199", "node_attrs": {"div": 0.0518, "num_date": {"value": 2023.503, "confidence": [2023.422, 2023.503]}, "clade_membership": {"value": "DENV3/III"}, "region": {"value": "South America", "confidence": {"South America": 1.0}, "entropy": 0.00214}, "country": {"value": "French Guiana", "confidence": {"French Guiana": 1.0}, "entropy": 0.00152}}, "branch_attrs": {"mutations": {}}, "children": [{"name": "DENV3_3III_B_3_2_PP582653.1", "node_attrs": {"div": 0.0518, "num_date": {"value": 2023.503, "confidence": [2023.503, 2023.503]}, "accession": "DENV3_3III_B_3_2_PP582653.1", "strain": {"value": "PP582653.1"}, "clade_membership": {"value": "DENV3/III"}, "region": {"value": "South America", "confidence": {"South America": 1.0}, "entropy": -1e-12}, "country": {"value": "French Guiana", "confidence": {"French Guiana": 1.0}, "entropy": -1e-12}}, "branch_attrs": {"mutations": {}}}, {"name": "DENV3_3III_B_3_2_PP582656.1", "node_attrs": {"div": 0.0518, "num_date": {"value": 2023.514, "confidence": [2023.514, 2023.514]}, "accession": "DENV3_3III_B_3_2_PP582656.1", "strain": {"value": "PP582656.1"}, "clade_membership": {"value": "DENV3/III"}, "region": {"value": "South America", "confidence": {"South America": 1.0}, "entropy": -1e-12}, "country": {"value": "French Guiana", "confidence": {"French Guiana": 1.0}, "entropy": -1e-12}}, "branch_attrs": {"mutations": {}}}]}]}]}]}]}]}]}, {"name": "NODE_0000278", "node_attrs": {"div": 0.0499, "num_date": {"value": 2022.117, "confidence": [2022.015, 2022.232]}, "clade_membership": {"value": "DENV3/III"}, "region": {"value": "North America", "confidence": {"North America": 1.0}, "entropy": 1e-07}, "country": {"value": "USA", "confidence": {"USA": 0.522, "Cuba": 0.478}, "entropy": 0.692}}, "branch_attrs": {"mutations": {"nuc": ["A886G"]}}, "children": [{"name": "NODE_0000284", "node_attrs": {"div": 0.0501, "num_date": {"value": 2022.462, "confidence": [2022.287, 2022.668]}, "clade_membership": {"value": "DENV3/III"}, "region": {"value": "North America", "confidence": {"North America": 1.0}, "entropy": 0.000726}, "country": {"value": "Cuba", "confidence": {"Cuba": 0.533, "USA": 0.467}, "entropy": 0.692}}, "branch_attrs": {"mutations": {"nuc": ["T436C", "C9473T"], "NS5": ["H637Y"]}, "labels": {"aa": "NS5: H637Y"}}, "children": [{"name": "DENV3_3III_B_3_2_OR771130.1", "node_attrs": {"div": 0.0508, "num_date": {"value": 2023.503, "confidence": [2023.503, 2023.503]}, "accession": "DENV3_3III_B_3_2_OR771130.1", "strain": {"value": "OR771130.1"}, "clade_membership": {"value": "DENV3/III"}, "region": {"value": "North America", "confidence": {"North America": 1.0}, "entropy": -1e-12}, "country": {"value": "USA", "confidence": {"USA": 1.0}, "entropy": -1e-12}}, "branch_attrs": {"mutations": {"nuc": ["G1075A", "C3601T", "T6451C", "C8869T", "C8908T", "C9322T", "A9439G"]}}}, {"name": "DENV3_3III_B_3_2_OQ821597.1", "node_attrs": {"div": 0.0506, "num_date": {"value": 2022.971, "confidence": [2022.971, 2022.971]}, "accession": "DENV3_3III_B_3_2_OQ821597.1", "strain": {"value": "OQ821597.1"}, "clade_membership": {"value": "DENV3/III"}, "region": {"value": "North America", "confidence": {"North America": 1.0}, "entropy": -1e-12}, "country": {"value": "Cuba", "confidence": {"Cuba": 1.0}, "entropy": -1e-12}}, "branch_attrs": {"mutations": {"nuc": ["A562T", "C2974T", "C4592G", "C6754T", "T9556C"], "NS3": ["Q27E"]}, "labels": {"aa": "NS3: Q27E"}}}]}, {"name": "NODE_0000281", "node_attrs": {"div": 0.05, "num_date": {"value": 2022.211, "confidence": [2022.122, 2022.36]}, "clade_membership": {"value": "DENV3/III"}, "region": {"value": "North America", "confidence": {"North America": 1.0}, "entropy": 0.000752}, "country": {"value": "Cuba", "confidence": {"Cuba": 0.526, "USA": 0.474}, "entropy": 0.693}}, "branch_attrs": {"mutations": {"nuc": ["C6754T"]}}, "children": [{"name": "DENV3_3III_B_3_2_OR771121.1", "node_attrs": {"div": 0.051, "num_date": {"value": 2023.24, "confidence": [2023.24, 2023.24]}, "accession": "DENV3_3III_B_3_2_OR771121.1", "strain": {"value": "OR771121.1"}, "clade_membership": {"value": "DENV3/III"}, "region": {"value": "North America", "confidence": {"North America": 1.0}, "entropy": -1e-12}, "country": {"value": "USA", "confidence": {"USA": 1.0}, "entropy": -1e-12}}, "branch_attrs": {"mutations": {"nuc": ["A2734G", "G3469T", "T3772C", "T4848C", "T6478A", "C6653T", "T7210C", "T8441C", "G8695A", "C9841T", "T10392C"], "NS3": ["M112T"], "NS4A": ["H36Q"], "NS5": ["Y293H"]}, "labels": {"aa": "NS3: M112T; NS4A: H36Q; NS5: Y293H"}}}, {"name": "NODE_0000282", "node_attrs": {"div": 0.0504, "num_date": {"value": 2022.466, "confidence": [2022.378, 2022.55]}, "clade_membership": {"value": "DENV3/III"}, "region": {"value": "North America", "confidence": {"North America": 1.0}, "entropy": 0.000752}, "country": {"value": "Cuba", "confidence": {"Cuba": 0.966, "USA": 0.0341}, "entropy": 0.149}}, "branch_attrs": {"mutations": {"nuc": ["T604A", "C1840T", "C8279T", "G9622A"]}}, "children": [{"name": "DENV3_3III_B_3_2_OQ821512.1", "node_attrs": {"div": 0.0508, "num_date": {"value": 2022.607, "confidence": [2022.607, 2022.607]}, "accession": "DENV3_3III_B_3_2_OQ821512.1", "strain": {"value": "OQ821512.1"}, "clade_membership": {"value": "DENV3/III"}, "region": {"value": "North America", "confidence": {"North America": 1.0}, "entropy": -1e-12}, "country": {"value": "Cuba", "confidence": {"Cuba": 1.0}, "entropy": -1e-12}}, "branch_attrs": {"mutations": {"nuc": ["T2171C", "A2776G", "A4885G", "T10200A"], "NS5": ["F879Y"]}, "labels": {"aa": "NS5: F879Y"}}}, {"name": "DENV3_3III_B_3_2_OQ821526.1", "node_attrs": {"div": 0.0504, "num_date": {"value": 2022.642, "confidence": [2022.642, 2022.642]}, "accession": "DENV3_3III_B_3_2_OQ821526.1", "strain": {"value": "OQ821526.1"}, "clade_membership": {"value": "DENV3/III"}, "region": {"value": "North America", "confidence": {"North America": 1.0}, "entropy": -1e-12}, "country": {"value": "Cuba", "confidence": {"Cuba": 1.0}, "entropy": -1e-12}}, "branch_attrs": {"mutations": {}}}]}]}, {"name": "NODE_0000285", "node_attrs": {"div": 0.05, "num_date": {"value": 2022.383, "confidence": [2022.206, 2022.534]}, "clade_membership": {"value": "DENV3/III"}, "region": {"value": "North America", "confidence": {"North America": 1.0}, "entropy": 3.88e-05}, "country": {"value": "USA", "confidence": {"USA": 0.965, "Cuba": 0.0353}, "entropy": 0.153}}, "branch_attrs": {"mutations": {"nuc": ["G10621A"]}}, "children": [{"name": "NODE_0000286", "node_attrs": {"div": 0.0505, "num_date": {"value": 2022.756, "confidence": [2022.518, 2023.062]}, "clade_membership": {"value": "DENV3/III"}, "region": {"value": "North America", "confidence": {"North America": 1.0}, "entropy": 0.000892}, "country": {"value": "USA", "confidence": {"USA": 0.988, "Cuba": 0.0123}, "entropy": 0.0669}}, "branch_attrs": {"mutations": {"nuc": ["C733T", "C1201T", "T5767C", "G7036A", "A7608G"], "NS5": ["K15R"]}, "labels": {"aa": "NS5: K15R"}}, "children": [{"name": "DENV3_3III_B_3_2_PQ207076.1", "node_attrs": {"div": 0.0522, "num_date": {"value": 2024.485, "confidence": [2024.485, 2024.485]}, "accession": "DENV3_3III_B_3_2_PQ207076.1", "strain": {"value": "PQ207076.1"}, "clade_membership": {"value": "DENV3/III"}, "region": {"value": "North America", "confidence": {"North America": 1.0}, "entropy": -1e-12}, "country": {"value": "USA", "confidence": {"USA": 1.0}, "entropy": -1e-12}}, "branch_attrs": {"mutations": {"nuc": ["A655G", "A934G", "T1765C", "C2902T", "T3157C", "C3196T", "G3476A", "G3551T", "T4343C", "C4966T", "C6076T", "A6811G", "A7591G", "T7697C", "T8233C", "T8249G", "C10096T", "C10525T"], "2K": ["I20M"], "NS2A": ["G3R", "G28W"], "NS5": ["S229A"]}, "labels": {"aa": "2K: I20M; NS2A: G3R, G28W; NS5: S229A"}}}, {"name": "NODE_0000287", "node_attrs": {"div": 0.0513, "num_date": {"value": 2023.596, "confidence": [2023.378, 2023.875]}, "clade_membership": {"value": "DENV3/III"}, "region": {"value": "North America", "confidence": {"North America": 1.0}, "entropy": 0.000757}, "country": {"value": "USA", "confidence": {"USA": 0.995, "Cuba": 0.0052}, "entropy": 0.0331}}, "branch_attrs": {"mutations": {"nuc": ["C871T", "T1570C", "A2079G", "T2884C", "G3673A", "T4693C", "A6809G", "T8332C", "C9748T"], "2K": ["I20V"], "E": ["D382G"], "NS2A": ["M68I"]}, "labels": {"aa": "2K: I20V; E: D382G; NS2A: M68I"}}, "children": [{"name": "DENV3_3III_B_3_2_PQ129531.1", "node_attrs": {"div": 0.0521, "num_date": {"value": 2024.504, "confidence": [2024.504, 2024.504]}, "accession": "DENV3_3III_B_3_2_PQ129531.1", "strain": {"value": "PQ129531.1"}, "clade_membership": {"value": "DENV3/III"}, "region": {"value": "North America", "confidence": {"North America": 1.0}, "entropy": -1e-12}, "country": {"value": "USA", "confidence": {"USA": 1.0}, "entropy": -1e-12}}, "branch_attrs": {"mutations": {"nuc": ["A2829C", "C3685T", "G3928T", "C4433T", "G6661A", "T6856C", "C10304T", "A10595T"], "NS1": ["N139T"], "NS4A": ["M97I"]}, "labels": {"aa": "NS1: N139T; NS4A: M97I"}}}, {"name": "DENV3_3III_B_3_2_PQ355602.1", "node_attrs": {"div": 0.0521, "num_date": {"value": 2024.564, "confidence": [2024.564, 2024.564]}, "accession": "DENV3_3III_B_3_2_PQ355602.1", "strain": {"value": "PQ355602.1"}, "clade_membership": {"value": "DENV3/III"}, "region": {"value": "North America", "confidence": {"North America": 1.0}, "entropy": -1e-12}, "country": {"value": "USA", "confidence": {"USA": 1.0}, "entropy": -1e-12}}, "branch_attrs": {"mutations": {"nuc": ["C1132T", "T1210C", "C1270T", "C3427T", "A4378G", "A5632G", "C5938T", "G6817A"]}}}]}]}, {"name": "NODE_0000289", "node_attrs": {"div": 0.0512, "num_date": {"value": 2023.52, "confidence": [2023.334, 2023.678]}, "clade_membership": {"value": "DENV3/III"}, "region": {"value": "North America", "confidence": {"North America": 1.0}, "entropy": 3.58e-05}, "country": {"value": "USA", "confidence": {"USA": 0.998, "Cuba": 0.00235}, "entropy": 0.0166}}, "branch_attrs": {"mutations": {"nuc": ["T694C", "C842T", "G1093A", "C2314T", "A3714G", "A4287G", "T5095C", "A5989G", "C6418T", "C7687A", "C8041T", "T9931C", "A10280G"], "NS2A": ["K82R"], "NS2B": ["K55R"]}, "labels": {"aa": "NS2A: K82R; NS2B: K55R"}}, "children": [{"name": "DENV3_3III_B_3_2_PP692471.1", "node_attrs": {"div": 0.0517, "num_date": {"value": 2023.996, "confidence": [2023.996, 2023.996]}, "accession": "DENV3_3III_B_3_2_PP692471.1", "strain": {"value": "PP692471.1"}, "clade_membership": {"value": "DENV3/III"}, "region": {"value": "North America", "confidence": {"North America": 1.0}, "entropy": -1e-12}, "country": {"value": "USA", "confidence": {"USA": 1.0}, "entropy": -1e-12}}, "branch_attrs": {"mutations": {"nuc": ["G349A", "C1519T", "G3358A", "T5269C", "T6355C"]}}}, {"name": "DENV3_3III_B_3_2_PQ617147.1", "node_attrs": {"div": 0.0518, "num_date": {"value": 2024.717, "confidence": [2024.717, 2024.717]}, "accession": "DENV3_3III_B_3_2_PQ617147.1", "strain": {"value": "PQ617147.1"}, "clade_membership": {"value": "DENV3/III"}, "region": {"value": "North America", "confidence": {"North America": 1.0}, "entropy": -1e-12}, "country": {"value": "USA", "confidence": {"USA": 1.0}, "entropy": -1e-12}}, "branch_attrs": {"mutations": {"nuc": ["T1810C", "T3931C", "A4550G", "A7402G", "C8028T", "T10572A"], "NS3": ["T13A"], "NS5": ["T155I"]}, "labels": {"aa": "NS3: T13A; NS5: T155I"}}}, {"name": "DENV3_3III_B_3_2_PQ340819.1", "node_attrs": {"div": 0.0524, "num_date": {"value": 2024.52, "confidence": [2024.52, 2024.52]}, "accession": "DENV3_3III_B_3_2_PQ340819.1", "strain": {"value": "PQ340819.1"}, "clade_membership": {"value": "DENV3/III"}, "region": {"value": "North America", "confidence": {"North America": 1.0}, "entropy": -1e-12}, "country": {"value": "USA", "confidence": {"USA": 1.0}, "entropy": -1e-12}}, "branch_attrs": {"mutations": {"nuc": ["A124G", "T646C", "C2434T", "T3165C", "T5425A", "G6586A", "C6685T", "T6844C", "T7117C", "T7963C", "A8563G", "A8672C", "T10054C"], "NS1": ["I251T"]}, "labels": {"aa": "NS1: I251T"}}}]}, {"name": "NODE_0000291", "node_attrs": {"div": 0.0503, "num_date": {"value": 2022.636, "confidence": [2022.43, 2022.852]}, "clade_membership": {"value": "DENV3/III"}, "region": {"value": "North America", "confidence": {"North America": 1.0}, "entropy": 0.000727}, "country": {"value": "USA", "confidence": {"USA": 0.991, "Cuba": 0.00908}, "entropy": 0.0523}}, "branch_attrs": {"mutations": {"nuc": ["C2023T", "T8356C", "G8767A"]}}, "children": [{"name": "DENV3_3III_B_3_2_PP709294.1", "node_attrs": {"div": 0.0514, "num_date": {"value": 2023.574, "confidence": [2023.574, 2023.574]}, "accession": "DENV3_3III_B_3_2_PP709294.1", "strain": {"value": "PP709294.1"}, "clade_membership": {"value": "DENV3/III"}, "region": {"value": "North America", "confidence": {"North America": 1.0}, "entropy": -1e-12}, "country": {"value": "USA", "confidence": {"USA": 1.0}, "entropy": -1e-12}}, "branch_attrs": {"mutations": {"nuc": ["C318T", "T1253C", "A1435G", "T4093C", "G5071A", "G5272A", "T5665C", "T7442A", "A7558G", "T8956C", "A9590G", "A9766G"], "C": ["S75L"], "NS4B": ["S208T"], "NS5": ["N676D"]}, "labels": {"aa": "C: S75L; NS4B: S208T; NS5: N676D"}}}, {"name": "NODE_0000292", "node_attrs": {"div": 0.0505, "num_date": {"value": 2022.888, "confidence": [2022.677, 2023.301]}, "clade_membership": {"value": "DENV3/III"}, "region": {"value": "North America", "confidence": {"North America": 1.0}, "entropy": 1.14e-07}, "country": {"value": "USA", "confidence": {"USA": 1.0}, "entropy": 0.00131}}, "branch_attrs": {"mutations": {"nuc": ["C2161T", "C3397T"]}}, "children": [{"name": "DENV3_3III_B_3_2_PQ340833.1", "node_attrs": {"div": 0.0517, "num_date": {"value": 2024.542, "confidence": [2024.542, 2024.542]}, "accession": "DENV3_3III_B_3_2_PQ340833.1", "strain": {"value": "PQ340833.1"}, "clade_membership": {"value": "DENV3/III"}, "region": {"value": "North America", "confidence": {"North America": 1.0}, "entropy": -1e-12}, "country": {"value": "USA", "confidence": {"USA": 1.0}, "entropy": -1e-12}}, "branch_attrs": {"mutations": {"nuc": ["C2737T", "T4180C", "T4276C", "C4689T", "T4978C", "C5299T", "C6754T", "G7033A", "C7288T", "T8047C", "A8746G", "A8859G", "C8908T"], "NS3": ["T59I"], "NS5": ["K432R"]}, "labels": {"aa": "NS3: T59I; NS5: K432R"}}}, {"name": "NODE_0000301", "node_attrs": {"div": 0.0506, "num_date": {"value": 2023.37, "confidence": [2022.995, 2023.616]}, "clade_membership": {"value": "DENV3/III"}, "region": {"value": "North America", "confidence": {"North America": 1.0}, "entropy": 0.000726}, "country": {"value": "USA", "confidence": {"USA": 0.997, "Cuba": 0.00318}, "entropy": 0.022}}, "branch_attrs": {"mutations": {"nuc": ["T10572A"]}}, "children": [{"name": "DENV3_3III_B_3_2_OR977078.1", "node_attrs": {"div": 0.0508, "num_date": {"value": 2023.801, "confidence": [2023.801, 2023.801]}, "accession": "DENV3_3III_B_3_2_OR977078.1", "strain": {"value": "OR977078.1"}, "clade_membership": {"value": "DENV3/III"}, "region": {"value": "North America", "confidence": {"North America": 1.0}, "entropy": -1e-12}, "country": {"value": "USA", "confidence": {"USA": 1.0}, "entropy": -1e-12}}, "branch_attrs": {"mutations": {"nuc": ["A2340G", "C7643T"], "E": ["K469R"], "NS5": ["L27F"]}, "labels": {"aa": "E: K469R; NS5: L27F"}}}, {"name": "DENV3_3III_B_3_2_PQ617149.1", "node_attrs": {"div": 0.0518, "num_date": {"value": 2024.725, "confidence": [2024.725, 2024.725]}, "accession": "DENV3_3III_B_3_2_PQ617149.1", "strain": {"value": "PQ617149.1"}, "clade_membership": {"value": "DENV3/III"}, "region": {"value": "North America", "confidence": {"North America": 1.0}, "entropy": -1e-12}, "country": {"value": "USA", "confidence": {"USA": 1.0}, "entropy": -1e-12}}, "branch_attrs": {"mutations": {"nuc": ["C442T", "C1437T", "C1574T", "A1702G", "C2181T", "A2829G", "T3397C", "C3424T", "C3688T", "C3973T", "C4579T", "T7508C", "C10180T"], "E": ["T168I", "T416I"], "NS1": ["N139S"]}, "labels": {"aa": "E: T168I, T416I; NS1: N139S"}}}]}, {"name": "NODE_0000302", "node_attrs": {"div": 0.0509, "num_date": {"value": 2023.448, "confidence": [2023.113, 2023.643]}, "clade_membership": {"value": "DENV3/III"}, "region": {"value": "North America", "confidence": {"North America": 1.0}, "entropy": 0.000726}, "country": {"value": "USA", "confidence": {"USA": 0.997, "Cuba": 0.00318}, "entropy": 0.022}}, "branch_attrs": {"mutations": {"nuc": ["G463A", "G5527A", "T7525A", "A7611G", "C8128T"], "NS5": ["K16R"]}, "labels": {"aa": "NS5: K16R"}}, "children": [{"name": "DENV3_3III_B_3_2_PQ248574.1", "node_attrs": {"div": 0.0521, "num_date": {"value": 2024.57, "confidence": [2024.57, 2024.57]}, "accession": "DENV3_3III_B_3_2_PQ248574.1", "strain": {"value": "PQ248574.1"}, "clade_membership": {"value": "DENV3/III"}, "region": {"value": "North America", "confidence": {"North America": 1.0}, "entropy": -1e-12}, "country": {"value": "USA", "confidence": {"USA": 1.0}, "entropy": -1e-12}}, "branch_attrs": {"mutations": {"nuc": ["A55G", "G496A", "G1633C", "G2713A", "T4489C", "T4766C", "G5239A", "C5557T", "T5671C", "C5866T", "C7777T", "A9166G"], "E": ["E233D"]}, "labels": {"aa": "E: E233D"}}}, {"name": "DENV3_3III_B_3_2_PQ527050.1", "node_attrs": {"div": 0.0524, "num_date": {"value": 2024.627, "confidence": [2024.627, 2024.627]}, "accession": "DENV3_3III_B_3_2_PQ527050.1", "strain": {"value": "PQ527050.1"}, "clade_membership": {"value": "DENV3/III"}, "region": {"value": "North America", "confidence": {"North America": 1.0}, "entropy": -1e-12}, "country": {"value": "USA", "confidence": {"USA": 1.0}, "entropy": -1e-12}}, "branch_attrs": {"mutations": {"nuc": ["G2215A", "C2482T", "T2648C", "A4490G", "A5143G", "A5644G", "T6542C", "C6701T", "A6976G", "T7519C", "A7535G", "T8227C", "A9082G", "G9120A", "T10572A"], "NS2B": ["T123A"], "NS4B": ["I239V"], "NS5": ["R519K"]}, "labels": {"aa": "NS2B: T123A; NS4B: I239V; NS5: R519K"}}}]}, {"name": "NODE_0000304", "node_attrs": {"div": 0.0507, "num_date": {"value": 2023.304, "confidence": [2022.928, 2023.486]}, "clade_membership": {"value": "DENV3/III"}, "region": {"value": "North America", "confidence": {"North America": 1.0}, "entropy": 0.000727}, "country": {"value": "USA", "confidence": {"USA": 0.997, "Cuba": 0.00333}, "entropy": 0.0229}}, "branch_attrs": {"mutations": {"nuc": ["C2662T", "C6512T"]}}, "children": [{"name": "DENV3_3III_B_3_2_PQ617111.1", "node_attrs": {"div": 0.0514, "num_date": {"value": 2024.63, "confidence": [2024.63, 2024.63]}, "accession": "DENV3_3III_B_3_2_PQ617111.1", "strain": {"value": "PQ617111.1"}, "clade_membership": {"value": "DENV3/III"}, "region": {"value": "North America", "confidence": {"North America": 1.0}, "entropy": -1e-12}, "country": {"value": "USA", "confidence": {"USA": 1.0}, "entropy": -1e-12}}, "branch_attrs": {"mutations": {"nuc": ["C1055T", "T1183C", "T2185C", "C3427T", "T4195C", "A5839G", "T6796C", "T10183C"]}}}, {"name": "NODE_0000305", "node_attrs": {"div": 0.0509, "num_date": {"value": 2023.525, "confidence": [2023.303, 2023.697]}, "clade_membership": {"value": "DENV3/III"}, "region": {"value": "North America", "confidence": {"North America": 1.0}, "entropy": 3.7e-05}, "country": {"value": "USA", "confidence": {"USA": 0.999}, "entropy": 0.00723}}, "branch_attrs": {"mutations": {"nuc": ["G1192A", "A7558G", "A7714G"]}}, "children": [{"name": "DENV3_3III_B_3_2_PQ355601.1", "node_attrs": {"div": 0.0523, "num_date": {"value": 2024.589, "confidence": [2024.589, 2024.589]}, "accession": "DENV3_3III_B_3_2_PQ355601.1", "strain": {"value": "PQ355601.1"}, "clade_membership": {"value": "DENV3/III"}, "region": {"value": "North America", "confidence": {"North America": 1.0}, "entropy": -1e-12}, "country": {"value": "USA", "confidence": {"USA": 1.0}, "entropy": -1e-12}}, "branch_attrs": {"mutations": {"nuc": ["C368T", "A393G", "C842T", "C1305T", "T2452C", "C3013T", "G4640A", "T4867C", "T5944C", "C5953T", "C6013T", "G8709A", "C9691T", "A9995G"], "C": ["K100R"], "E": ["P124L"], "NS3": ["D43N"], "NS5": ["R382K", "T811A"]}, "labels": {"aa": "C: K100R; E: P124L; NS3: D43N; NS5: R382K, T811A"}}}, {"name": "DENV3_3III_B_3_2_PQ340839.1", "node_attrs": {"div": 0.0515, "num_date": {"value": 2024.559, "confidence": [2024.559, 2024.559]}, "accession": "DENV3_3III_B_3_2_PQ340839.1", "strain": {"value": "PQ340839.1"}, "clade_membership": {"value": "DENV3/III"}, "region": {"value": "North America", "confidence": {"North America": 1.0}, "entropy": -1e-12}, "country": {"value": "USA", "confidence": {"USA": 1.0}, "entropy": -1e-12}}, "branch_attrs": {"mutations": {"nuc": ["C1774T", "C1993T", "G2605A", "T3779C", "T3994C", "T7750C"]}}}, {"name": "DENV3_3III_B_3_2_PQ527046.1", "node_attrs": {"div": 0.0522, "num_date": {"value": 2024.619, "confidence": [2024.619, 2024.619]}, "accession": "DENV3_3III_B_3_2_PQ527046.1", "strain": {"value": "PQ527046.1"}, "clade_membership": {"value": "DENV3/III"}, "region": {"value": "North America", "confidence": {"North America": 1.0}, "entropy": -1e-12}, "country": {"value": "USA", "confidence": {"USA": 1.0}, "entropy": -1e-12}}, "branch_attrs": {"mutations": {"nuc": ["T2368C", "C2893T", "A3451G", "T4978C", "C5815T", "G5826T", "C5940T", "C6573T", "A7181G", "A7510G", "C8002T", "T8911C", "C9100T"], "NS3": ["G438V", "T476M"], "NS4A": ["A68V"], "NS4B": ["I121V"]}, "labels": {"aa": "NS3: G438V, T476M; NS4A: A68V; NS4B: I121V"}}}]}]}, {"name": "NODE_0000293", "node_attrs": {"div": 0.0506, "num_date": {"value": 2023.176, "confidence": [2022.892, 2023.477]}, "clade_membership": {"value": "DENV3/III"}, "region": {"value": "North America", "confidence": {"North America": 1.0}, "entropy": 1.21e-07}, "country": {"value": "USA", "confidence": {"USA": 1.0}, "entropy": 0.000829}}, "branch_attrs": {"mutations": {"nuc": ["G1699A"]}}, "children": [{"name": "DENV3_3III_B_3_2_PQ129530.1", "node_attrs": {"div": 0.0518, "num_date": {"value": 2024.482, "confidence": [2024.482, 2024.482]}, "accession": "DENV3_3III_B_3_2_PQ129530.1", "strain": {"value": "PQ129530.1"}, "clade_membership": {"value": "DENV3/III"}, "region": {"value": "North America", "confidence": {"North America": 1.0}, "entropy": -1e-12}, "country": {"value": "USA", "confidence": {"USA": 1.0}, "entropy": -1e-12}}, "branch_attrs": {"mutations": {"nuc": ["C679T", "T1762A", "G3148A", "T3305C", "C3603T", "A4054G", "C5374T", "C5488T", "T5707C", "G5734A", "A6847G", "C8150T", "C9386T"], "NS2A": ["S45L"]}, "labels": {"aa": "NS2A: S45L"}}}, {"name": "DENV3_3III_B_3_2_PQ868277.1", "node_attrs": {"div": 0.0514, "num_date": {"value": 2024.796, "confidence": [2024.796, 2024.796]}, "accession": "DENV3_3III_B_3_2_PQ868277.1", "strain": {"value": "PQ868277.1"}, "clade_membership": {"value": "DENV3/III"}, "region": {"value": "North America", "confidence": {"North America": 1.0}, "entropy": -1e-12}, "country": {"value": "USA", "confidence": {"USA": 1.0}, "entropy": -1e-12}}, "branch_attrs": {"mutations": {"nuc": ["T2161C", "A2341G", "T2537C", "C3667T", "C5002T", "C5161T", "A6154G", "T9604C", "G10291T"]}}}, {"name": "DENV3_3III_B_3_2_PV001659.1", "node_attrs": {"div": 0.052, "num_date": {"value": 2024.87, "confidence": [2024.87, 2024.87]}, "accession": "DENV3_3III_B_3_2_PV001659.1", "strain": {"value": "PV001659.1"}, "clade_membership": {"value": "DENV3/III"}, "region": {"value": "North America", "confidence": {"North America": 1.0}, "entropy": -1e-12}, "country": {"value": "USA", "confidence": {"USA": 1.0}, "entropy": -1e-12}}, "branch_attrs": {"mutations": {"nuc": ["G673A", "T878C", "T3157C", "A3265G", "A3590G", "C5578T", "T6016C", "C7097T", "G7630A", "C7999T", "C9222T", "T9343C", "T9442A", "T10069C"], "NS2A": ["M41V"], "NS5": ["T553I"]}, "labels": {"aa": "NS2A: M41V; NS5: T553I"}}}, {"name": "NODE_0000297", "node_attrs": {"div": 0.0508, "num_date": {"value": 2023.518, "confidence": [2023.21, 2023.712]}, "clade_membership": {"value": "DENV3/III"}, "region": {"value": "North America", "confidence": {"North America": 1.0}, "entropy": 0.000726}, "country": {"value": "USA", "confidence": {"USA": 0.997, "Cuba": 0.00317}, "entropy": 0.022}}, "branch_attrs": {"mutations": {"nuc": ["G468A", "G469C", "T4180C"], "M": ["R11H"], "pr": ["R11H"]}, "labels": {"aa": "M: R11H; pr: R11H"}}, "children": [{"name": "DENV3_3III_B_3_2_PQ248576.1", "node_attrs": {"div": 0.0517, "num_date": {"value": 2024.589, "confidence": [2024.589, 2024.589]}, "accession": "DENV3_3III_B_3_2_PQ248576.1", "strain": {"value": "PQ248576.1"}, "clade_membership": {"value": "DENV3/III"}, "region": {"value": "North America", "confidence": {"North America": 1.0}, "entropy": -1e-12}, "country": {"value": "USA", "confidence": {"USA": 1.0}, "entropy": -1e-12}}, "branch_attrs": {"mutations": {"nuc": ["G319A", "G991A", "G2773A", "G3469A", "C6533T", "T6868C", "C7288T", "T7405C", "T9937C"], "NS4A": ["L55F"]}, "labels": {"aa": "NS4A: L55F"}}}, {"name": "DENV3_3III_B_3_2_PQ868288.1", "node_attrs": {"div": 0.0526, "num_date": {"value": 2024.84, "confidence": [2024.84, 2024.84]}, "accession": "DENV3_3III_B_3_2_PQ868288.1", "strain": {"value": "PQ868288.1"}, "clade_membership": {"value": "DENV3/III"}, "region": {"value": "North America", "confidence": {"North America": 1.0}, "entropy": -1e-12}, "country": {"value": "USA", "confidence": {"USA": 1.0}, "entropy": -1e-12}}, "branch_attrs": {"mutations": {"nuc": ["G425A", "A868T", "T1291C", "C1297T", "G1324T", "G2264A", "G2890A", "G2995T", "A3145G", "A4441G", "T5269C", "G5680A", "C5711T", "T6037C", "C6220T", "C8760A", "G9120A", "C9244T"], "C": ["A111T"], "E": ["A444T"], "NS5": ["T399K", "R519K"]}, "labels": {"aa": "C: A111T; E: A444T; NS5: T399K, R519K"}}}]}, {"name": "NODE_0000298", "node_attrs": {"div": 0.0507, "num_date": {"value": 2023.378, "confidence": [2023.054, 2023.626]}, "clade_membership": {"value": "DENV3/III"}, "region": {"value": "North America", "confidence": {"North America": 1.0}, "entropy": 0.000726}, "country": {"value": "USA", "confidence": {"USA": 0.997, "Cuba": 0.00317}, "entropy": 0.022}}, "branch_attrs": {"mutations": {"nuc": ["T1711C"]}}, "children": [{"name": "DENV3_3III_B_3_2_PQ527049.1", "node_attrs": {"div": 0.052, "num_date": {"value": 2024.6, "confidence": [2024.6, 2024.6]}, "accession": "DENV3_3III_B_3_2_PQ527049.1", "strain": {"value": "PQ527049.1"}, "clade_membership": {"value": "DENV3/III"}, "region": {"value": "North America", "confidence": {"North America": 1.0}, "entropy": -1e-12}, "country": {"value": "USA", "confidence": {"USA": 1.0}, "entropy": -1e-12}}, "branch_attrs": {"mutations": {"nuc": ["C253T", "T2392C", "G2624A", "G3073A", "T3733C", "C3898T", "A3991G", "G4058A", "C4087T", "C4810T", "A6859G", "A7498G", "T7969C", "T9135C"], "NS1": ["V71I"], "NS2A": ["A197T"], "NS5": ["I524T"]}, "labels": {"aa": "NS1: V71I; NS2A: A197T; NS5: I524T"}}}, {"name": "DENV3_3III_B_3_2_PQ617116.1", "node_attrs": {"div": 0.0518, "num_date": {"value": 2024.652, "confidence": [2024.652, 2024.652]}, "accession": "DENV3_3III_B_3_2_PQ617116.1", "strain": {"value": "PQ617116.1"}, "clade_membership": {"value": "DENV3/III"}, "region": {"value": "North America", "confidence": {"North America": 1.0}, "entropy": -1e-12}, "country": {"value": "USA", "confidence": {"USA": 1.0}, "entropy": -1e-12}}, "branch_attrs": {"mutations": {"nuc": ["A678G", "C835T", "C1243T", "G1387A", "T2393C", "T3577C", "C4726T", "T5899A", "A6775G", "T8273C", "A9132G", "C10105T"], "M": ["N81S"], "NS5": ["K523R"], "pr": ["N81S"]}, "labels": {"aa": "M: N81S; NS5: K523R; pr: N81S"}}}]}]}]}]}]}, {"name": "NODE_0000307", "node_attrs": {"div": 0.0502, "num_date": {"value": 2022.276, "confidence": [2022.15, 2022.438]}, "clade_membership": {"value": "DENV3/III"}, "region": {"value": "North America", "confidence": {"North America": 1.0}, "entropy": 0.000754}, "country": {"value": "USA", "confidence": {"USA": 0.846, "Cuba": 0.154}, "entropy": 0.434}}, "branch_attrs": {"mutations": {"nuc": ["C2314T", "T9865C", "T10054C"]}}, "children": [{"name": "NODE_0000308", "node_attrs": {"div": 0.0503, "num_date": {"value": 2022.385, "confidence": [2022.262, 2022.51]}, "clade_membership": {"value": "DENV3/III"}, "region": {"value": "North America", "confidence": {"North America": 1.0}, "entropy": 0.000807}, "country": {"value": "USA", "confidence": {"USA": 0.904, "Cuba": 0.0781, "Puerto Rico": 0.0165}, "entropy": 0.375}}, "branch_attrs": {"mutations": {"nuc": ["A8676G"], "NS5": ["K371R"]}, "labels": {"aa": "NS5: K371R"}}, "children": [{"name": "NODE_0000309", "node_attrs": {"div": 0.0507, "num_date": {"value": 2022.77, "confidence": [2022.518, 2023.088]}, "clade_membership": {"value": "DENV3/III"}, "region": {"value": "North America", "confidence": {"North America": 1.0}, "entropy": 0.000781}, "country": {"value": "USA", "confidence": {"USA": 0.983, "Cuba": 0.0168}, "entropy": 0.0889}}, "branch_attrs": {"mutations": {"nuc": ["C796T", "T2418C", "G8362A", "T9613C"], "NS1": ["M2T"]}, "labels": {"aa": "NS1: M2T"}}, "children": [{"name": "DENV3_3III_B_3_2_PP692461.1", "node_attrs": {"div": 0.0518, "num_date": {"value": 2023.947, "confidence": [2023.947, 2023.947]}, "accession": "DENV3_3III_B_3_2_PP692461.1", "strain": {"value": "PP692461.1"}, "clade_membership": {"value": "DENV3/III"}, "region": {"value": "North America", "confidence": {"North America": 1.0}, "entropy": -1e-12}, "country": {"value": "USA", "confidence": {"USA": 1.0}, "entropy": -1e-12}}, "branch_attrs": {"mutations": {"nuc": ["T49C", "C382T", "G995A", "A2092G", "A4048T", "A6400G", "T6901C", "T7400C", "G8329A", "C8413T", "T9337C", "A9811G"], "E": ["V21I"], "NS4A": ["I10M"]}, "labels": {"aa": "E: V21I; NS4A: I10M"}}}, {"name": "DENV3_3III_B_3_2_PQ155038.1", "node_attrs": {"div": 0.0518, "num_date": {"value": 2024.264, "confidence": [2024.264, 2024.264]}, "accession": "DENV3_3III_B_3_2_PQ155038.1", "strain": {"value": "PQ155038.1"}, "clade_membership": {"value": "DENV3/III"}, "region": {"value": "North America", "confidence": {"North America": 1.0}, "entropy": -1e-12}, "country": {"value": "USA", "confidence": {"USA": 1.0}, "entropy": -1e-12}}, "branch_attrs": {"mutations": {"nuc": ["A424G", "A483G", "A2269G", "C3355T", "A4069G", "A4468G", "T4693C", "G5146T", "C7288T", "C8269T", "A8786G", "C9109T"], "M": ["K16R"], "NS3": ["E211D"], "NS5": ["M408V"], "pr": ["K16R"]}, "labels": {"aa": "M: K16R; NS3: E211D; NS5: M408V; pr: K16R"}}}]}, {"name": "NODE_0000310", "node_attrs": {"div": 0.0506, "num_date": {"value": 2022.551, "confidence": [2022.461, 2022.626]}, "clade_membership": {"value": "DENV3/III"}, "region": {"value": "North America", "confidence": {"North America": 1.0}, "entropy": 0.00078}, "country": {"value": "Puerto Rico", "confidence": {"Puerto Rico": 0.987, "USA": 0.0113, "Cuba": 0.00104}, "entropy": 0.0803}}, "branch_attrs": {"mutations": {"nuc": ["A4918G", "C7193T", "A8406G"], "NS5": ["K281R"]}, "labels": {"aa": "NS5: K281R"}}, "children": [{"name": "DENV3_3III_B_3_2_OQ445900.2", "node_attrs": {"div": 0.0509, "num_date": {"value": 2022.7, "confidence": [2022.7, 2022.7]}, "accession": "DENV3_3III_B_3_2_OQ445900.2", "strain": {"value": "OQ445900.2"}, "clade_membership": {"value": "DENV3/III"}, "region": {"value": "North America", "confidence": {"North America": 1.0}, "entropy": -1e-12}, "country": {"value": "Puerto Rico", "confidence": {"Puerto Rico": 1.0}, "entropy": -1e-12}}, "branch_attrs": {"mutations": {"nuc": ["T1810C", "T6628C", "A7567G"]}}}, {"name": "NODE_0000221", "node_attrs": {"div": 0.0506, "num_date": {"value": 2022.634, "confidence": [2022.548, 2022.634]}, "clade_membership": {"value": "DENV3/III"}, "region": {"value": "North America", "confidence": {"North America": 1.0}, "entropy": 0.000753}, "country": {"value": "Puerto Rico", "confidence": {"Puerto Rico": 1.0}, "entropy": 0.00198}}, "branch_attrs": {"mutations": {}}, "children": [{"name": "DENV3_3III_B_3_2_OQ836207.1", "node_attrs": {"div": 0.0506, "num_date": {"value": 2022.67, "confidence": [2022.67, 2022.67]}, "accession": "DENV3_3III_B_3_2_OQ836207.1", "strain": {"value": "OQ836207.1"}, "clade_membership": {"value": "DENV3/III"}, "region": {"value": "North America", "confidence": {"North America": 1.0}, "entropy": -1e-12}, "country": {"value": "Puerto Rico", "confidence": {"Puerto Rico": 1.0}, "entropy": -1e-12}}, "branch_attrs": {"mutations": {}}}, {"name": "DENV3_3III_B_3_2_OQ836206.1", "node_attrs": {"div": 0.0506, "num_date": {"value": 2022.634, "confidence": [2022.634, 2022.634]}, "accession": "DENV3_3III_B_3_2_OQ836206.1", "strain": {"value": "OQ836206.1"}, "clade_membership": {"value": "DENV3/III"}, "region": {"value": "North America", "confidence": {"North America": 1.0}, "entropy": -1e-12}, "country": {"value": "Puerto Rico", "confidence": {"Puerto Rico": 1.0}, "entropy": -1e-12}}, "branch_attrs": {"mutations": {}}}]}]}]}, {"name": "NODE_0000312", "node_attrs": {"div": 0.0503, "num_date": {"value": 2022.393, "confidence": [2022.284, 2022.49]}, "clade_membership": {"value": "DENV3/III"}, "region": {"value": "North America", "confidence": {"North America": 1.0}, "entropy": 2.2e-07}, "country": {"value": "USA", "confidence": {"USA": 0.968, "Cuba": 0.0317}, "entropy": 0.141}}, "branch_attrs": {"mutations": {"nuc": ["T9493C"]}}, "children": [{"name": "DENV3_3III_B_3_2_OR150755.1", "node_attrs": {"div": 0.051, "num_date": {"value": 2023.021, "confidence": [2023.021, 2023.021]}, "accession": "DENV3_3III_B_3_2_OR150755.1", "strain": {"value": "OR150755.1"}, "clade_membership": {"value": "DENV3/III"}, "region": {"value": "North America", "confidence": {"North America": 1.0}, "entropy": -1e-12}, "country": {"value": "USA", "confidence": {"USA": 1.0}, "entropy": -1e-12}}, "branch_attrs": {"mutations": {"nuc": ["G1534A", "C2527T", "A2734G", "C4074A", "A6286G", "C6754T", "T8743C", "C9139T"], "NS2A": ["P202Q"]}, "labels": {"aa": "NS2A: P202Q"}}}, {"name": "NODE_0000320", "node_attrs": {"div": 0.0509, "num_date": {"value": 2023.052, "confidence": [2022.793, 2023.266]}, "clade_membership": {"value": "DENV3/III"}, "region": {"value": "North America", "confidence": {"North America": 1.0}, "entropy": 0.000778}, "country": {"value": "USA", "confidence": {"USA": 0.988, "Cuba": 0.0116}, "entropy": 0.0639}}, "branch_attrs": {"mutations": {"nuc": ["T1252C", "C1348A", "G5323A", "C6493T", "C8377T", "C10293T"]}}, "children": [{"name": "NODE_0000321", "node_attrs": {"div": 0.0509, "num_date": {"value": 2023.286, "confidence": [2023.002, 2023.458]}, "clade_membership": {"value": "DENV3/III"}, "region": {"value": "North America", "confidence": {"North America": 1.0}, "entropy": 0.000753}, "country": {"value": "USA", "confidence": {"USA": 0.995, "Cuba": 0.00509}, "entropy": 0.0325}}, "branch_attrs": {"mutations": {"nuc": ["C9754A"]}}, "children": [{"name": "DENV3_3III_B_3_2_OR821965.1", "node_attrs": {"div": 0.0516, "num_date": {"value": 2023.788, "confidence": [2023.788, 2023.788]}, "accession": "DENV3_3III_B_3_2_OR821965.1", "strain": {"value": "OR821965.1"}, "clade_membership": {"value": "DENV3/III"}, "region": {"value": "North America", "confidence": {"North America": 1.0}, "entropy": -1e-12}, "country": {"value": "USA", "confidence": {"USA": 1.0}, "entropy": -1e-12}}, "branch_attrs": {"mutations": {"nuc": ["T256C", "G3621A", "C3658T", "A7789G", "C8458T", "A9886G", "T10572A"], "NS2A": ["R51K"]}, "labels": {"aa": "NS2A: R51K"}}}, {"name": "DENV3_3III_B_3_2_PP709317.1", "node_attrs": {"div": 0.0512, "num_date": {"value": 2023.856, "confidence": [2023.856, 2023.856]}, "accession": "DENV3_3III_B_3_2_PP709317.1", "strain": {"value": "PP709317.1"}, "clade_membership": {"value": "DENV3/III"}, "region": {"value": "North America", "confidence": {"North America": 1.0}, "entropy": -1e-12}, "country": {"value": "USA", "confidence": {"USA": 1.0}, "entropy": -1e-12}}, "branch_attrs": {"mutations": {"nuc": ["G4792A", "C6181T", "C8348A"]}}}]}, {"name": "NODE_0000322", "node_attrs": {"div": 0.0509, "num_date": {"value": 2023.236, "confidence": [2023.024, 2023.349]}, "clade_membership": {"value": "DENV3/III"}, "region": {"value": "North America", "confidence": {"North America": 1.0}, "entropy": 0.000753}, "country": {"value": "USA", "confidence": {"USA": 0.995, "Cuba": 0.00509}, "entropy": 0.0325}}, "branch_attrs": {"mutations": {"nuc": ["C4004T"], "NS2A": ["P179S"]}, "labels": {"aa": "NS2A: P179S"}}, "children": [{"name": "DENV3_3III_B_3_2_OR977063.1", "node_attrs": {"div": 0.051, "num_date": {"value": 2023.352, "confidence": [2023.352, 2023.352]}, "accession": "DENV3_3III_B_3_2_OR977063.1", "strain": {"value": "OR977063.1"}, "clade_membership": {"value": "DENV3/III"}, "region": {"value": "North America", "confidence": {"North America": 1.0}, "entropy": -1e-12}, "country": {"value": "USA", "confidence": {"USA": 1.0}, "entropy": -1e-12}}, "branch_attrs": {"mutations": {"nuc": ["T8185C"]}}}, {"name": "DENV3_3III_B_3_2_PQ207069.1", "node_attrs": {"div": 0.0522, "num_date": {"value": 2024.428, "confidence": [2024.428, 2024.428]}, "accession": "DENV3_3III_B_3_2_PQ207069.1", "strain": {"value": "PQ207069.1"}, "clade_membership": {"value": "DENV3/III"}, "region": {"value": "North America", "confidence": {"North America": 1.0}, "entropy": -1e-12}, "country": {"value": "USA", "confidence": {"USA": 1.0}, "entropy": -1e-12}}, "branch_attrs": {"mutations": {"nuc": ["T1687C", "T1759C", "C3187T", "C5027T", "T5899C", "C6067T", "T6478C", "C6754T", "T7411C", "T8743C", "G9058A", "C9841T", "G10621A"], "NS3": ["P172S"]}, "labels": {"aa": "NS3: P172S"}}}]}]}, {"name": "NODE_0000324", "node_attrs": {"div": 0.0508, "num_date": {"value": 2022.728, "confidence": [2022.577, 2022.911]}, "clade_membership": {"value": "DENV3/III"}, "region": {"value": "North America", "confidence": {"North America": 0.998, "South America": 0.00185}, "entropy": 0.0137}, "country": {"value": "USA", "confidence": {"USA": 0.988, "Cuba": 0.0119}, "entropy": 0.0695}}, "branch_attrs": {"mutations": {"nuc": ["C407T", "T903C", "G946A", "A3097G", "C4654T", "C5650T"], "C": ["L105F"], "M": ["I156T"]}, "labels": {"aa": "C: L105F; M: I156T"}}, "children": [{"name": "DENV3_3III_B_3_2_PQ155027.1", "node_attrs": {"div": 0.0516, "num_date": {"value": 2024.19, "confidence": [2024.19, 2024.19]}, "accession": "DENV3_3III_B_3_2_PQ155027.1", "strain": {"value": "PQ155027.1"}, "clade_membership": {"value": "DENV3/III"}, "region": {"value": "North America", "confidence": {"North America": 1.0}, "entropy": -1e-12}, "country": {"value": "USA", "confidence": {"USA": 1.0}, "entropy": -1e-12}}, "branch_attrs": {"mutations": {"nuc": ["T334C", "C1078T", "A1448G", "T2315C", "T3367C", "T4405C", "A7222G", "G9739A"], "E": ["I172V"]}, "labels": {"aa": "E: I172V"}}}, {"name": "NODE_0000325", "node_attrs": {"div": 0.0509, "num_date": {"value": 2022.868, "confidence": [2022.703, 2022.952]}, "clade_membership": {"value": "DENV3/III"}, "region": {"value": "North America", "confidence": {"North America": 0.956, "South America": 0.0438}, "entropy": 0.181}, "country": {"value": "USA", "confidence": {"USA": 0.967, "Brazil": 0.0213, "Cuba": 0.0105}, "entropy": 0.173}}, "branch_attrs": {"mutations": {"nuc": ["T1246C"]}}, "children": [{"name": "DENV3_3III_B_3_2_OQ706228.1", "node_attrs": {"div": 0.0512, "num_date": {"value": 2023.007, "confidence": [2023.007, 2023.007]}, "accession": "DENV3_3III_B_3_2_OQ706228.1", "strain": {"value": "OQ706228.1"}, "clade_membership": {"value": "DENV3/III"}, "region": {"value": "South America", "confidence": {"South America": 1.0}, "entropy": -1e-12}, "country": {"value": "Brazil", "confidence": {"Brazil": 1.0}, "entropy": -1e-12}}, "branch_attrs": {"mutations": {"nuc": ["G4725A", "G10560A", "T10572A"], "NS3": ["S71N"]}, "labels": {"aa": "NS3: S71N"}}}, {"name": "NODE_0000326", "node_attrs": {"div": 0.0513, "num_date": {"value": 2023.304, "confidence": [2023.045, 2023.59]}, "clade_membership": {"value": "DENV3/III"}, "region": {"value": "North America", "confidence": {"North America": 0.998, "South America": 0.00182}, "entropy": 0.0135}, "country": {"value": "USA", "confidence": {"USA": 0.995, "Cuba": 0.00497}, "entropy": 0.0361}}, "branch_attrs": {"mutations": {"nuc": ["G1912A", "T2956C", "A3739G", "C7908T"], "NS5": ["P115L"]}, "labels": {"aa": "NS5: P115L"}}, "children": [{"name": "DENV3_3III_B_3_2_PQ340846.1", "node_attrs": {"div": 0.0523, "num_date": {"value": 2024.622, "confidence": [2024.622, 2024.622]}, "accession": "DENV3_3III_B_3_2_PQ340846.1", "strain": {"value": "PQ340846.1"}, "clade_membership": {"value": "DENV3/III"}, "region": {"value": "North America", "confidence": {"North America": 1.0}, "entropy": -1e-12}, "country": {"value": "USA", "confidence": {"USA": 1.0}, "entropy": -1e-12}}, "branch_attrs": {"mutations": {"nuc": ["G178T", "A505G", "T3406C", "C3603T", "A5212G", "C5320T", "T6868C", "G9097A", "C9411T", "T9444C"], "C": ["Q28H"], "NS2A": ["S45L"], "NS5": ["A616V", "V627A"]}, "labels": {"aa": "C: Q28H; NS2A: S45L; NS5: A616V, V627A"}}}, {"name": "DENV3_3III_B_3_2_PQ527044.1", "node_attrs": {"div": 0.0527, "num_date": {"value": 2024.602, "confidence": [2024.602, 2024.602]}, "accession": "DENV3_3III_B_3_2_PQ527044.1", "strain": {"value": "PQ527044.1"}, "clade_membership": {"value": "DENV3/III"}, "region": {"value": "North America", "confidence": {"North America": 1.0}, "entropy": -1e-12}, "country": {"value": "USA", "confidence": {"USA": 1.0}, "entropy": -1e-12}}, "branch_attrs": {"mutations": {"nuc": ["T901C", "A1126G", "A1318G", "C2557T", "T4063C", "C4433T", "T4900C", "C5719T", "A5989G", "T6885G", "G7996A", "C8164T", "G8419A", "T9397C", "G10291A"], "NS4B": ["V22G"]}, "labels": {"aa": "NS4B: V22G"}}}]}]}]}, {"name": "NODE_0000314", "node_attrs": {"div": 0.0504, "num_date": {"value": 2022.451, "confidence": [2022.359, 2022.531]}, "clade_membership": {"value": "DENV3/III"}, "region": {"value": "North America", "confidence": {"North America": 1.0}, "entropy": 0.000779}, "country": {"value": "Cuba", "confidence": {"Cuba": 0.733, "USA": 0.267}, "entropy": 0.581}}, "branch_attrs": {"mutations": {"nuc": ["T10572A"]}}, "children": [{"name": "NODE_0000315", "node_attrs": {"div": 0.0506, "num_date": {"value": 2022.583, "confidence": [2022.504, 2022.641]}, "clade_membership": {"value": "DENV3/III"}, "region": {"value": "North America", "confidence": {"North America": 1.0}, "entropy": 0.000753}, "country": {"value": "Cuba", "confidence": {"Cuba": 0.98, "USA": 0.0197}, "entropy": 0.097}}, "branch_attrs": {"mutations": {"nuc": ["T289C", "T3179C"], "NS1": ["Y256H"]}, "labels": {"aa": "NS1: Y256H"}}, "children": [{"name": "DENV3_3III_B_3_2_OQ821534.1", "node_attrs": {"div": 0.0507, "num_date": {"value": 2022.664, "confidence": [2022.664, 2022.664]}, "accession": "DENV3_3III_B_3_2_OQ821534.1", "strain": {"value": "OQ821534.1"}, "clade_membership": {"value": "DENV3/III"}, "region": {"value": "North America", "confidence": {"North America": 1.0}, "entropy": -1e-12}, "country": {"value": "Cuba", "confidence": {"Cuba": 1.0}, "entropy": -1e-12}}, "branch_attrs": {"mutations": {"nuc": ["T6187C"]}}}, {"name": "DENV3_3III_B_3_2_OQ821533.1", "node_attrs": {"div": 0.0507, "num_date": {"value": 2022.664, "confidence": [2022.664, 2022.664]}, "accession": "DENV3_3III_B_3_2_OQ821533.1", "strain": {"value": "OQ821533.1"}, "clade_membership": {"value": "DENV3/III"}, "region": {"value": "North America", "confidence": {"North America": 1.0}, "entropy": -1e-12}, "country": {"value": "Cuba", "confidence": {"Cuba": 1.0}, "entropy": -1e-12}}, "branch_attrs": {"mutations": {"nuc": ["T6628C"]}}}]}, {"name": "NODE_0000316", "node_attrs": {"div": 0.0505, "num_date": {"value": 2022.526, "confidence": [2022.436, 2022.614]}, "clade_membership": {"value": "DENV3/III"}, "region": {"value": "North America", "confidence": {"North America": 1.0}, "entropy": 0.00078}, "country": {"value": "Cuba", "confidence": {"Cuba": 0.745, "USA": 0.255}, "entropy": 0.569}}, "branch_attrs": {"mutations": {"nuc": ["C9841T"]}}, "children": [{"name": "DENV3_3III_B_3_2_OQ821554.1", "node_attrs": {"div": 0.0509, "num_date": {"value": 2022.733, "confidence": [2022.733, 2022.733]}, "accession": "DENV3_3III_B_3_2_OQ821554.1", "strain": {"value": "OQ821554.1"}, "clade_membership": {"value": "DENV3/III"}, "region": {"value": "North America", "confidence": {"North America": 1.0}, "entropy": -1e-12}, "country": {"value": "Cuba", "confidence": {"Cuba": 1.0}, "entropy": -1e-12}}, "branch_attrs": {"mutations": {"nuc": ["G773A", "C905T", "C8209T", "C8734A"], "M": ["A113T"]}, "labels": {"aa": "M: A113T"}}}, {"name": "NODE_0000317", "node_attrs": {"div": 0.0516, "num_date": {"value": 2023.52, "confidence": [2023.301, 2023.725]}, "clade_membership": {"value": "DENV3/III"}, "region": {"value": "North America", "confidence": {"North America": 1.0}, "entropy": 0.000779}, "country": {"value": "USA", "confidence": {"USA": 0.852, "Cuba": 0.148}, "entropy": 0.42}}, "branch_attrs": {"mutations": {"nuc": ["G889A", "T1246C", "C2887T", "C4186T", "T5092C", "C5125T", "T6079C", "C6931T", "T7165C", "T10072A", "T10432C", "G10621A"]}}, "children": [{"name": "DENV3_3III_B_3_2_PQ155026.1", "node_attrs": {"div": 0.0522, "num_date": {"value": 2024.179, "confidence": [2024.179, 2024.179]}, "accession": "DENV3_3III_B_3_2_PQ155026.1", "strain": {"value": "PQ155026.1"}, "clade_membership": {"value": "DENV3/III"}, "region": {"value": "North America", "confidence": {"North America": 1.0}, "entropy": -1e-12}, "country": {"value": "USA", "confidence": {"USA": 1.0}, "entropy": -1e-12}}, "branch_attrs": {"mutations": {"nuc": ["T901C", "C1864T", "G2236A", "G4501A", "T6856C", "T9385C"]}}}, {"name": "NODE_0000318", "node_attrs": {"div": 0.0519, "num_date": {"value": 2023.867, "confidence": [2023.607, 2024.055]}, "clade_membership": {"value": "DENV3/III"}, "region": {"value": "North America", "confidence": {"North America": 1.0}, "entropy": 0.000753}, "country": {"value": "USA", "confidence": {"USA": 0.972, "Cuba": 0.0277}, "entropy": 0.127}}, "branch_attrs": {"mutations": {"nuc": ["G5160A", "C6115T", "T9172C"], "NS3": ["R216H"]}, "labels": {"aa": "NS3: R216H"}}, "children": [{"name": "DENV3_3III_B_3_2_PQ155037.1", "node_attrs": {"div": 0.0522, "num_date": {"value": 2024.266, "confidence": [2024.266, 2024.266]}, "accession": "DENV3_3III_B_3_2_PQ155037.1", "strain": {"value": "PQ155037.1"}, "clade_membership": {"value": "DENV3/III"}, "region": {"value": "North America", "confidence": {"North America": 1.0}, "entropy": -1e-12}, "country": {"value": "USA", "confidence": {"USA": 1.0}, "entropy": -1e-12}}, "branch_attrs": {"mutations": {"nuc": ["T1129C", "T9301C", "C9541T"]}}}, {"name": "DENV3_3III_B_3_2_PQ617127.1", "node_attrs": {"div": 0.0525, "num_date": {"value": 2024.641, "confidence": [2024.641, 2024.641]}, "accession": "DENV3_3III_B_3_2_PQ617127.1", "strain": {"value": "PQ617127.1"}, "clade_membership": {"value": "DENV3/III"}, "region": {"value": "North America", "confidence": {"North America": 1.0}, "entropy": -1e-12}, "country": {"value": "USA", "confidence": {"USA": 1.0}, "entropy": -1e-12}}, "branch_attrs": {"mutations": {"nuc": ["T1357C", "C2473T", "C5581T", "C8515T", "C8760A", "T9841C", "A10572T"], "NS5": ["T399K"]}, "labels": {"aa": "NS5: T399K"}}}]}]}]}]}, {"name": "NODE_0000327", "node_attrs": {"div": 0.0504, "num_date": {"value": 2022.468, "confidence": [2022.376, 2022.637]}, "clade_membership": {"value": "DENV3/III"}, "region": {"value": "North America", "confidence": {"North America": 1.0}, "entropy": 3.85e-05}, "country": {"value": "USA", "confidence": {"USA": 0.997, "Cuba": 0.0034}, "entropy": 0.0227}}, "branch_attrs": {"mutations": {"nuc": ["A7510G"]}}, "children": [{"name": "DENV3_3III_B_3_2_OR771124.1", "node_attrs": {"div": 0.051, "num_date": {"value": 2023.519, "confidence": [2023.519, 2023.519]}, "accession": "DENV3_3III_B_3_2_OR771124.1", "strain": {"value": "OR771124.1"}, "clade_membership": {"value": "DENV3/III"}, "region": {"value": "North America", "confidence": {"North America": 1.0}, "entropy": -1e-12}, "country": {"value": "USA", "confidence": {"USA": 1.0}, "entropy": -1e-12}}, "branch_attrs": {"mutations": {"nuc": ["C1738T", "C4669T", "G4772A", "G6457A", "T6584C", "A7513G", "T8680C"], "NS3": ["A87T"]}, "labels": {"aa": "NS3: A87T"}}}, {"name": "NODE_0000329", "node_attrs": {"div": 0.0511, "num_date": {"value": 2023.015, "confidence": [2022.832, 2023.277]}, "clade_membership": {"value": "DENV3/III"}, "region": {"value": "North America", "confidence": {"North America": 1.0}, "entropy": 0.000753}, "country": {"value": "USA", "confidence": {"USA": 0.996, "Cuba": 0.00444}, "entropy": 0.0291}}, "branch_attrs": {"mutations": {"nuc": ["G3952A", "T4489C", "C5953T", "T6722C", "T8548C", "C8567T", "C8791T", "T10165C"], "NS5": ["P335S"]}, "labels": {"aa": "NS5: P335S"}}, "children": [{"name": "DENV3_3III_B_3_2_OR977090.1", "node_attrs": {"div": 0.052, "num_date": {"value": 2023.834, "confidence": [2023.834, 2023.834]}, "accession": "DENV3_3III_B_3_2_OR977090.1", "strain": {"value": "OR977090.1"}, "clade_membership": {"value": "DENV3/III"}, "region": {"value": "North America", "confidence": {"North America": 1.0}, "entropy": -1e-12}, "country": {"value": "USA", "confidence": {"USA": 1.0}, "entropy": -1e-12}}, "branch_attrs": {"mutations": {"nuc": ["C2686T", "C2695T", "A2734G", "A2779G", "C3688T", "C4172T", "T4603C", "C5842T", "T10572A"]}}}, {"name": "NODE_0000330", "node_attrs": {"div": 0.0516, "num_date": {"value": 2023.506, "confidence": [2023.29, 2023.64]}, "clade_membership": {"value": "DENV3/III"}, "region": {"value": "North America", "confidence": {"North America": 1.0}, "entropy": 0.000752}, "country": {"value": "USA", "confidence": {"USA": 0.996, "Cuba": 0.0039}, "entropy": 0.0261}}, "branch_attrs": {"mutations": {"nuc": ["A2518G", "T2702C", "C3361T", "T6694C", "G8998A"]}}, "children": [{"name": "DENV3_3III_B_3_2_OR977084.1", "node_attrs": {"div": 0.0521, "num_date": {"value": 2023.821, "confidence": [2023.821, 2023.821]}, "accession": "DENV3_3III_B_3_2_OR977084.1", "strain": {"value": "OR977084.1"}, "clade_membership": {"value": "DENV3/III"}, "region": {"value": "North America", "confidence": {"North America": 1.0}, "entropy": -1e-12}, "country": {"value": "USA", "confidence": {"USA": 1.0}, "entropy": -1e-12}}, "branch_attrs": {"mutations": {"nuc": ["T1060C", "A3676G", "T6914C", "A7396G", "T8900C"], "NS5": ["C446R"]}, "labels": {"aa": "NS5: C446R"}}}, {"name": "DENV3_3III_B_3_2_PQ155031.1", "node_attrs": {"div": 0.0521, "num_date": {"value": 2024.204, "confidence": [2024.204, 2024.204]}, "accession": "DENV3_3III_B_3_2_PQ155031.1", "strain": {"value": "PQ155031.1"}, "clade_membership": {"value": "DENV3/III"}, "region": {"value": "North America", "confidence": {"North America": 1.0}, "entropy": -1e-12}, "country": {"value": "USA", "confidence": {"USA": 1.0}, "entropy": -1e-12}}, "branch_attrs": {"mutations": {"nuc": ["C1147T", "C2983T", "C4351T", "T6307C", "G10249A"]}}}]}]}, {"name": "NODE_0000331", "node_attrs": {"div": 0.0505, "num_date": {"value": 2022.614, "confidence": [2022.486, 2022.806]}, "clade_membership": {"value": "DENV3/III"}, "region": {"value": "North America", "confidence": {"North America": 1.0}, "entropy": 0.000756}, "country": {"value": "USA", "confidence": {"USA": 0.995, "Cuba": 0.00503}, "entropy": 0.0322}}, "branch_attrs": {"mutations": {"nuc": ["C9670T"]}}, "children": [{"name": "NODE_0000332", "node_attrs": {"div": 0.0508, "num_date": {"value": 2023.458, "confidence": [2023.229, 2023.588]}, "clade_membership": {"value": "DENV3/III"}, "region": {"value": "North America", "confidence": {"North America": 1.0}, "entropy": 3.85e-05}, "country": {"value": "USA", "confidence": {"USA": 0.999, "Cuba": 0.00117}, "entropy": 0.00909}}, "branch_attrs": {"mutations": {"nuc": ["A1885G", "C3458T", "C9605T"]}}, "children": [{"name": "DENV3_3III_B_3_2_PP692460.1", "node_attrs": {"div": 0.051, "num_date": {"value": 2023.919, "confidence": [2023.919, 2023.919]}, "accession": "DENV3_3III_B_3_2_PP692460.1", "strain": {"value": "PP692460.1"}, "clade_membership": {"value": "DENV3/III"}, "region": {"value": "North America", "confidence": {"North America": 1.0}, "entropy": -1e-12}, "country": {"value": "USA", "confidence": {"USA": 1.0}, "entropy": -1e-12}}, "branch_attrs": {"mutations": {"nuc": ["A1909G", "C3361T", "A10178G"], "NS5": ["S872G"]}, "labels": {"aa": "NS5: S872G"}}}, {"name": "DENV3_3III_B_3_2_PQ340823.1", "node_attrs": {"div": 0.0513, "num_date": {"value": 2024.493, "confidence": [2024.493, 2024.493]}, "accession": "DENV3_3III_B_3_2_PQ340823.1", "strain": {"value": "PQ340823.1"}, "clade_membership": {"value": "DENV3/III"}, "region": {"value": "North America", "confidence": {"North America": 1.0}, "entropy": -1e-12}, "country": {"value": "USA", "confidence": {"USA": 1.0}, "entropy": -1e-12}}, "branch_attrs": {"mutations": {"nuc": ["A229G", "G428A", "C914T", "C4005A", "T8854C", "C9547T"], "C": ["A112T"], "NS2A": ["P179Q"]}, "labels": {"aa": "C: A112T; NS2A: P179Q"}}}, {"name": "NODE_0000333", "node_attrs": {"div": 0.0508, "num_date": {"value": 2023.561, "confidence": [2023.396, 2023.696]}, "clade_membership": {"value": "DENV3/III"}, "region": {"value": "North America", "confidence": {"North America": 1.0}, "entropy": 0.000727}, "country": {"value": "USA", "confidence": {"USA": 0.997, "Cuba": 0.00335}, "entropy": 0.023}}, "branch_attrs": {"mutations": {"nuc": ["T10572A"]}}, "children": [{"name": "DENV3_3III_B_3_2_OR821960.1", "node_attrs": {"div": 0.051, "num_date": {"value": 2023.777, "confidence": [2023.777, 2023.777]}, "accession": "DENV3_3III_B_3_2_OR821960.1", "strain": {"value": "OR821960.1"}, "clade_membership": {"value": "DENV3/III"}, "region": {"value": "North America", "confidence": {"North America": 1.0}, "entropy": -1e-12}, "country": {"value": "USA", "confidence": {"USA": 1.0}, "entropy": -1e-12}}, "branch_attrs": {"mutations": {"nuc": ["C703T", "C9147T"], "NS5": ["A528V"]}, "labels": {"aa": "NS5: A528V"}}}, {"name": "DENV3_3III_B_3_2_PQ617164.1", "node_attrs": {"div": 0.0521, "num_date": {"value": 2024.786, "confidence": [2024.786, 2024.786]}, "accession": "DENV3_3III_B_3_2_PQ617164.1", "strain": {"value": "PQ617164.1"}, "clade_membership": {"value": "DENV3/III"}, "region": {"value": "North America", "confidence": {"North America": 1.0}, "entropy": -1e-12}, "country": {"value": "USA", "confidence": {"USA": 1.0}, "entropy": -1e-12}}, "branch_attrs": {"mutations": {"nuc": ["T164C", "T1178C", "T1210C", "T2222C", "C3685T", "T4026C", "C6076T", "G6638A", "T7300C", "A8740G", "C9248T", "A9529G", "A10450G"], "C": ["S24P"], "NS2A": ["L186S"], "NS4A": ["A90T"]}, "labels": {"aa": "C: S24P; NS2A: L186S; NS4A: A90T"}}}]}]}, {"name": "NODE_0000335", "node_attrs": {"div": 0.051, "num_date": {"value": 2023.041, "confidence": [2022.832, 2023.263]}, "clade_membership": {"value": "DENV3/III"}, "region": {"value": "North America", "confidence": {"North America": 1.0}, "entropy": 0.000805}, "country": {"value": "USA", "confidence": {"USA": 0.994, "Cuba": 0.00572}, "entropy": 0.0358}}, "branch_attrs": {"mutations": {"nuc": ["G1300A", "A1390G", "G4070A", "T8824C", "T9028C", "C9748T"], "NS2A": ["V201I"]}, "labels": {"aa": "NS2A: V201I"}}, "children": [{"name": "NODE_0000336", "node_attrs": {"div": 0.0523, "num_date": {"value": 2024.476, "confidence": [2024.289, 2024.584]}, "clade_membership": {"value": "DENV3/III"}, "region": {"value": "North America", "confidence": {"North America": 1.0}, "entropy": 0.000754}, "country": {"value": "USA", "confidence": {"USA": 0.996, "Cuba": 0.00411}, "entropy": 0.0273}}, "branch_attrs": {"mutations": {"nuc": ["C625T", "A934G", "A1675G", "T1789C", "A2261G", "C3115T", "T4026C", "C5829T", "C6419T", "T7537C", "A8182G", "C8515T", "G9058A"], "E": ["T443A"], "NS2A": ["L186S"], "NS3": ["P439L"]}, "labels": {"aa": "E: T443A; NS2A: L186S; NS3: P439L"}}, "children": [{"name": "DENV3_3III_B_3_2_PQ527047.1", "node_attrs": {"div": 0.0523, "num_date": {"value": 2024.605, "confidence": [2024.605, 2024.605]}, "accession": "DENV3_3III_B_3_2_PQ527047.1", "strain": {"value": "PQ527047.1"}, "clade_membership": {"value": "DENV3/III"}, "region": {"value": "North America", "confidence": {"North America": 1.0}, "entropy": -1e-12}, "country": {"value": "USA", "confidence": {"USA": 1.0}, "entropy": -1e-12}}, "branch_attrs": {"mutations": {"nuc": ["T9172C"]}}}, {"name": "DENV3_3III_B_3_2_PQ617146.1", "node_attrs": {"div": 0.0523, "num_date": {"value": 2024.687, "confidence": [2024.687, 2024.687]}, "accession": "DENV3_3III_B_3_2_PQ617146.1", "strain": {"value": "PQ617146.1"}, "clade_membership": {"value": "DENV3/III"}, "region": {"value": "North America", "confidence": {"North America": 1.0}, "entropy": -1e-12}, "country": {"value": "USA", "confidence": {"USA": 1.0}, "entropy": -1e-12}}, "branch_attrs": {"mutations": {"nuc": ["T967C"]}}}]}, {"name": "NODE_0000337", "node_attrs": {"div": 0.0511, "num_date": {"value": 2023.169, "confidence": [2022.983, 2023.33]}, "clade_membership": {"value": "DENV3/III"}, "region": {"value": "North America", "confidence": {"North America": 1.0}, "entropy": 0.000755}, "country": {"value": "USA", "confidence": {"USA": 0.996, "Cuba": 0.00435}, "entropy": 0.0285}}, "branch_attrs": {"mutations": {"nuc": ["G5338A"]}}, "children": [{"name": "DENV3_3III_B_3_2_OR977089.1", "node_attrs": {"div": 0.0518, "num_date": {"value": 2023.856, "confidence": [2023.856, 2023.856]}, "accession": "DENV3_3III_B_3_2_OR977089.1", "strain": {"value": "OR977089.1"}, "clade_membership": {"value": "DENV3/III"}, "region": {"value": "North America", "confidence": {"North America": 1.0}, "entropy": -1e-12}, "country": {"value": "USA", "confidence": {"USA": 1.0}, "entropy": -1e-12}}, "branch_attrs": {"mutations": {"nuc": ["T508C", "T694C", "A4345G", "T6994C", "A8773G", "T9337C", "T10572A"]}}}, {"name": "NODE_0000338", "node_attrs": {"div": 0.0513, "num_date": {"value": 2023.336, "confidence": [2023.218, 2023.46]}, "clade_membership": {"value": "DENV3/III"}, "region": {"value": "North America", "confidence": {"North America": 1.0}, "entropy": 3.85e-05}, "country": {"value": "USA", "confidence": {"USA": 0.999, "Cuba": 0.0012}, "entropy": 0.00928}}, "branch_attrs": {"mutations": {"nuc": ["T7106A", "C7160T"], "NS4B": ["L96M"]}, "labels": {"aa": "NS4B: L96M"}}, "children": [{"name": "NODE_0000246", "node_attrs": {"div": 0.0513, "num_date": {"value": 2023.458, "confidence": [2023.306, 2023.592]}, "clade_membership": {"value": "DENV3/III"}, "region": {"value": "North America", "confidence": {"North America": 1.0}, "entropy": 0.000754}, "country": {"value": "USA", "confidence": {"USA": 0.996, "Cuba": 0.00415}, "entropy": 0.0275}}, "branch_attrs": {"mutations": {}}, "children": [{"name": "DENV3_3III_B_3_2_OR821950.1", "node_attrs": {"div": 0.0515, "num_date": {"value": 2023.752, "confidence": [2023.752, 2023.752]}, "accession": "DENV3_3III_B_3_2_OR821950.1", "strain": {"value": "OR821950.1"}, "clade_membership": {"value": "DENV3/III"}, "region": {"value": "North America", "confidence": {"North America": 1.0}, "entropy": -1e-12}, "country": {"value": "USA", "confidence": {"USA": 1.0}, "entropy": -1e-12}}, "branch_attrs": {"mutations": {"nuc": ["G718A", "A8143G"]}}}, {"name": "NODE_0000248", "node_attrs": {"div": 0.0513, "num_date": {"value": 2023.558, "confidence": [2023.431, 2023.657]}, "clade_membership": {"value": "DENV3/III"}, "region": {"value": "North America", "confidence": {"North America": 1.0}, "entropy": 0.000778}, "country": {"value": "USA", "confidence": {"USA": 0.995, "Cuba": 0.00459}, "entropy": 0.0299}}, "branch_attrs": {"mutations": {}}, "children": [{"name": "DENV3_3III_B_3_2_OR771182.1", "node_attrs": {"div": 0.0514, "num_date": {"value": 2023.719, "confidence": [2023.719, 2023.719]}, "accession": "DENV3_3III_B_3_2_OR771182.1", "strain": {"value": "OR771182.1"}, "clade_membership": {"value": "DENV3/III"}, "region": {"value": "North America", "confidence": {"North America": 1.0}, "entropy": -1e-12}, "country": {"value": "USA", "confidence": {"USA": 1.0}, "entropy": -1e-12}}, "branch_attrs": {"mutations": {"nuc": ["C9205T"]}}}, {"name": "NODE_0000250", "node_attrs": {"div": 0.0513, "num_date": {"value": 2023.633, "confidence": [2023.523, 2023.725]}, "clade_membership": {"value": "DENV3/III"}, "region": {"value": "North America", "confidence": {"North America": 1.0}, "entropy": 0.000753}, "country": {"value": "USA", "confidence": {"USA": 0.996, "Cuba": 0.00392}, "entropy": 0.0262}}, "branch_attrs": {"mutations": {}}, "children": [{"name": "DENV3_3III_B_3_2_OR821948.1", "node_attrs": {"div": 0.0513, "num_date": {"value": 2023.747, "confidence": [2023.747, 2023.747]}, "accession": "DENV3_3III_B_3_2_OR821948.1", "strain": {"value": "OR821948.1"}, "clade_membership": {"value": "DENV3/III"}, "region": {"value": "North America", "confidence": {"North America": 1.0}, "entropy": -1e-12}, "country": {"value": "USA", "confidence": {"USA": 1.0}, "entropy": -1e-12}}, "branch_attrs": {"mutations": {}}}, {"name": "DENV3_3III_B_3_2_OR771195.1", "node_attrs": {"div": 0.0514, "num_date": {"value": 2023.736, "confidence": [2023.736, 2023.736]}, "accession": "DENV3_3III_B_3_2_OR771195.1", "strain": {"value": "OR771195.1"}, "clade_membership": {"value": "DENV3/III"}, "region": {"value": "North America", "confidence": {"North America": 1.0}, "entropy": -1e-12}, "country": {"value": "USA", "confidence": {"USA": 1.0}, "entropy": -1e-12}}, "branch_attrs": {"mutations": {"nuc": ["A1138G"], "E": ["I68M"]}, "labels": {"aa": "E: I68M"}}}]}]}]}, {"name": "NODE_0000343", "node_attrs": {"div": 0.0514, "num_date": {"value": 2023.401, "confidence": [2023.302, 2023.506]}, "clade_membership": {"value": "DENV3/III"}, "region": {"value": "North America", "confidence": {"North America": 1.0}, "entropy": 1.9e-06}, "country": {"value": "USA", "confidence": {"USA": 1.0}, "entropy": 0.00272}}, "branch_attrs": {"mutations": {"nuc": ["A10594G"]}}, "children": [{"name": "DENV3_3III_B_3_2_OR771177.1", "node_attrs": {"div": 0.0518, "num_date": {"value": 2023.681, "confidence": [2023.681, 2023.681]}, "accession": "DENV3_3III_B_3_2_OR771177.1", "strain": {"value": "OR771177.1"}, "clade_membership": {"value": "DENV3/III"}, "region": {"value": "North America", "confidence": {"North America": 1.0}, "entropy": -1e-12}, "country": {"value": "USA", "confidence": {"USA": 1.0}, "entropy": -1e-12}}, "branch_attrs": {"mutations": {"nuc": ["C1995T", "T5971C", "T7180C", "G8206T"], "E": ["P354L"]}, "labels": {"aa": "E: P354L"}}}, {"name": "NODE_0000252", "node_attrs": {"div": 0.0514, "num_date": {"value": 2023.524, "confidence": [2023.403, 2023.654]}, "clade_membership": {"value": "DENV3/III"}, "region": {"value": "North America", "confidence": {"North America": 1.0}, "entropy": 0.000726}, "country": {"value": "USA", "confidence": {"USA": 0.997, "Cuba": 0.00321}, "entropy": 0.0222}}, "branch_attrs": {"mutations": {}}, "children": [{"name": "DENV3_3III_B_3_2_OR821942.1", "node_attrs": {"div": 0.0514, "num_date": {"value": 2023.738, "confidence": [2023.738, 2023.738]}, "accession": "DENV3_3III_B_3_2_OR821942.1", "strain": {"value": "OR821942.1"}, "clade_membership": {"value": "DENV3/III"}, "region": {"value": "North America", "confidence": {"North America": 1.0}, "entropy": -1e-12}, "country": {"value": "USA", "confidence": {"USA": 1.0}, "entropy": -1e-12}}, "branch_attrs": {"mutations": {}}}, {"name": "DENV3_3III_B_3_2_OR821941.1", "node_attrs": {"div": 0.0516, "num_date": {"value": 2023.736, "confidence": [2023.736, 2023.736]}, "accession": "DENV3_3III_B_3_2_OR821941.1", "strain": {"value": "OR821941.1"}, "clade_membership": {"value": "DENV3/III"}, "region": {"value": "North America", "confidence": {"North America": 1.0}, "entropy": -1e-12}, "country": {"value": "USA", "confidence": {"USA": 1.0}, "entropy": -1e-12}}, "branch_attrs": {"mutations": {"nuc": ["G468A", "G469C"], "M": ["R11H"], "pr": ["R11H"]}, "labels": {"aa": "M: R11H; pr: R11H"}}}]}, {"name": "NODE_0000346", "node_attrs": {"div": 0.0515, "num_date": {"value": 2023.466, "confidence": [2023.373, 2023.557]}, "clade_membership": {"value": "DENV3/III"}, "region": {"value": "North America", "confidence": {"North America": 1.0}, "entropy": 0.000752}, "country": {"value": "USA", "confidence": {"USA": 0.996, "Cuba": 0.00384}, "entropy": 0.0258}}, "branch_attrs": {"mutations": {"nuc": ["C9841T"]}}, "children": [{"name": "DENV3_3III_B_3_2_OR771191.1", "node_attrs": {"div": 0.0521, "num_date": {"value": 2023.747, "confidence": [2023.747, 2023.747]}, "accession": "DENV3_3III_B_3_2_OR771191.1", "strain": {"value": "OR771191.1"}, "clade_membership": {"value": "DENV3/III"}, "region": {"value": "North America", "confidence": {"North America": 1.0}, "entropy": -1e-12}, "country": {"value": "USA", "confidence": {"USA": 1.0}, "entropy": -1e-12}}, "branch_attrs": {"mutations": {"nuc": ["T1328C", "G1453A", "C2821T", "T2866C", "A3223G", "A7861G"], "E": ["Y132H"]}, "labels": {"aa": "E: Y132H"}}}, {"name": "NODE_0000347", "node_attrs": {"div": 0.0516, "num_date": {"value": 2023.563, "confidence": [2023.468, 2023.652]}, "clade_membership": {"value": "DENV3/III"}, "region": {"value": "North America", "confidence": {"North America": 1.0}, "entropy": 0.000752}, "country": {"value": "USA", "confidence": {"USA": 0.996, "Cuba": 0.0038}, "entropy": 0.0255}}, "branch_attrs": {"mutations": {"nuc": ["T9604C"]}}, "children": [{"name": "DENV3_3III_B_3_2_OR771199.1", "node_attrs": {"div": 0.0516, "num_date": {"value": 2023.755, "confidence": [2023.755, 2023.755]}, "accession": "DENV3_3III_B_3_2_OR771199.1", "strain": {"value": "OR771199.1"}, "clade_membership": {"value": "DENV3/III"}, "region": {"value": "North America", "confidence": {"North America": 1.0}, "entropy": -1e-12}, "country": {"value": "USA", "confidence": {"USA": 1.0}, "entropy": -1e-12}}, "branch_attrs": {"mutations": {}}}, {"name": "DENV3_3III_B_3_2_OR771190.1", "node_attrs": {"div": 0.052, "num_date": {"value": 2023.744, "confidence": [2023.744, 2023.744]}, "accession": "DENV3_3III_B_3_2_OR771190.1", "strain": {"value": "OR771190.1"}, "clade_membership": {"value": "DENV3/III"}, "region": {"value": "North America", "confidence": {"North America": 1.0}, "entropy": -1e-12}, "country": {"value": "USA", "confidence": {"USA": 1.0}, "entropy": -1e-12}}, "branch_attrs": {"mutations": {"nuc": ["C6754T", "G8617A", "G10594A", "C10596T"]}}}]}]}, {"name": "NODE_0000349", "node_attrs": {"div": 0.0515, "num_date": {"value": 2023.525, "confidence": [2023.438, 2023.641]}, "clade_membership": {"value": "DENV3/III"}, "region": {"value": "North America", "confidence": {"North America": 1.0}, "entropy": 3.57e-05}, "country": {"value": "USA", "confidence": {"USA": 0.999}, "entropy": 0.00625}}, "branch_attrs": {"mutations": {"nuc": ["T10572A"]}}, "children": [{"name": "DENV3_3III_B_3_2_OR821958.1", "node_attrs": {"div": 0.0516, "num_date": {"value": 2023.774, "confidence": [2023.774, 2023.774]}, "accession": "DENV3_3III_B_3_2_OR821958.1", "strain": {"value": "OR821958.1"}, "clade_membership": {"value": "DENV3/III"}, "region": {"value": "North America", "confidence": {"North America": 1.0}, "entropy": -1e-12}, "country": {"value": "USA", "confidence": {"USA": 1.0}, "entropy": -1e-12}}, "branch_attrs": {"mutations": {"nuc": ["G9970A"]}}}, {"name": "DENV3_3III_B_3_2_OR977099.1", "node_attrs": {"div": 0.0518, "num_date": {"value": 2023.884, "confidence": [2023.884, 2023.884]}, "accession": "DENV3_3III_B_3_2_OR977099.1", "strain": {"value": "OR977099.1"}, "clade_membership": {"value": "DENV3/III"}, "region": {"value": "North America", "confidence": {"North America": 1.0}, "entropy": -1e-12}, "country": {"value": "USA", "confidence": {"USA": 1.0}, "entropy": -1e-12}}, "branch_attrs": {"mutations": {"nuc": ["C1918T", "C3100T", "T6982C"]}}}, {"name": "DENV3_3III_B_3_2_OR821952.1", "node_attrs": {"div": 0.0518, "num_date": {"value": 2023.76, "confidence": [2023.76, 2023.76]}, "accession": "DENV3_3III_B_3_2_OR821952.1", "strain": {"value": "OR821952.1"}, "clade_membership": {"value": "DENV3/III"}, "region": {"value": "North America", "confidence": {"North America": 1.0}, "entropy": -1e-12}, "country": {"value": "USA", "confidence": {"USA": 1.0}, "entropy": -1e-12}}, "branch_attrs": {"mutations": {"nuc": ["C2018T", "T2393C", "T8743C"], "E": ["P362S"]}, "labels": {"aa": "E: P362S"}}}]}]}, {"name": "NODE_0000351", "node_attrs": {"div": 0.0514, "num_date": {"value": 2023.463, "confidence": [2023.37, 2023.519]}, "clade_membership": {"value": "DENV3/III"}, "region": {"value": "North America", "confidence": {"North America": 1.0}, "entropy": 9.64e-12}, "country": {"value": "USA", "confidence": {"USA": 1.0}, "entropy": 2.24e-05}}, "branch_attrs": {"mutations": {"nuc": ["T10572A"]}}, "children": [{"name": "DENV3_3III_B_3_2_OR771158.1", "node_attrs": {"div": 0.0515, "num_date": {"value": 2023.64, "confidence": [2023.64, 2023.64]}, "accession": "DENV3_3III_B_3_2_OR771158.1", "strain": {"value": "OR771158.1"}, "clade_membership": {"value": "DENV3/III"}, "region": {"value": "North America", "confidence": {"North America": 1.0}, "entropy": -1e-12}, "country": {"value": "USA", "confidence": {"USA": 1.0}, "entropy": -1e-12}}, "branch_attrs": {"mutations": {"nuc": ["T1794A"], "E": ["M287K"]}, "labels": {"aa": "E: M287K"}}}, {"name": "DENV3_3III_B_3_2_OR771171.1", "node_attrs": {"div": 0.0517, "num_date": {"value": 2023.675, "confidence": [2023.675, 2023.675]}, "accession": "DENV3_3III_B_3_2_OR771171.1", "strain": {"value": "OR771171.1"}, "clade_membership": {"value": "DENV3/III"}, "region": {"value": "North America", "confidence": {"North America": 1.0}, "entropy": -1e-12}, "country": {"value": "USA", "confidence": {"USA": 1.0}, "entropy": -1e-12}}, "branch_attrs": {"mutations": {"nuc": ["T3305C", "T7655A", "T9397C"], "NS5": ["S31T"]}, "labels": {"aa": "NS5: S31T"}}}, {"name": "DENV3_3III_B_3_2_OR771167.1", "node_attrs": {"div": 0.0516, "num_date": {"value": 2023.664, "confidence": [2023.664, 2023.664]}, "accession": "DENV3_3III_B_3_2_OR771167.1", "strain": {"value": "OR771167.1"}, "clade_membership": {"value": "DENV3/III"}, "region": {"value": "North America", "confidence": {"North America": 1.0}, "entropy": -1e-12}, "country": {"value": "USA", "confidence": {"USA": 1.0}, "entropy": -1e-12}}, "branch_attrs": {"mutations": {"nuc": ["T3982C", "C9841T"]}}}, {"name": "NODE_0000352", "node_attrs": {"div": 0.0515, "num_date": {"value": 2023.651, "confidence": [2023.546, 2023.771]}, "clade_membership": {"value": "DENV3/III"}, "region": {"value": "North America", "confidence": {"North America": 1.0}, "entropy": 0.000726}, "country": {"value": "USA", "confidence": {"USA": 0.997, "Cuba": 0.00316}, "entropy": 0.0219}}, "branch_attrs": {"mutations": {"nuc": ["T5177C"]}}, "children": [{"name": "DENV3_3III_B_3_2_OR821955.1", "node_attrs": {"div": 0.0515, "num_date": {"value": 2023.771, "confidence": [2023.771, 2023.771]}, "accession": "DENV3_3III_B_3_2_OR821955.1", "strain": {"value": "OR821955.1"}, "clade_membership": {"value": "DENV3/III"}, "region": {"value": "North America", "confidence": {"North America": 1.0}, "entropy": -1e-12}, "country": {"value": "USA", "confidence": {"USA": 1.0}, "entropy": -1e-12}}, "branch_attrs": {"mutations": {}}}, {"name": "DENV3_3III_B_3_2_OR977076.1", "node_attrs": {"div": 0.0516, "num_date": {"value": 2023.793, "confidence": [2023.793, 2023.793]}, "accession": "DENV3_3III_B_3_2_OR977076.1", "strain": {"value": "OR977076.1"}, "clade_membership": {"value": "DENV3/III"}, "region": {"value": "North America", "confidence": {"North America": 1.0}, "entropy": -1e-12}, "country": {"value": "USA", "confidence": {"USA": 1.0}, "entropy": -1e-12}}, "branch_attrs": {"mutations": {"nuc": ["T7495C"]}}}]}, {"name": "NODE_0000359", "node_attrs": {"div": 0.0515, "num_date": {"value": 2023.631, "confidence": [2023.511, 2023.717]}, "clade_membership": {"value": "DENV3/III"}, "region": {"value": "North America", "confidence": {"North America": 1.0}, "entropy": 0.000726}, "country": {"value": "USA", "confidence": {"USA": 0.997, "Cuba": 0.00316}, "entropy": 0.0219}}, "branch_attrs": {"mutations": {"nuc": ["G5836A"]}}, "children": [{"name": "DENV3_3III_B_3_2_OR821945.1", "node_attrs": {"div": 0.0516, "num_date": {"value": 2023.741, "confidence": [2023.741, 2023.741]}, "accession": "DENV3_3III_B_3_2_OR821945.1", "strain": {"value": "OR821945.1"}, "clade_membership": {"value": "DENV3/III"}, "region": {"value": "North America", "confidence": {"North America": 1.0}, "entropy": -1e-12}, "country": {"value": "USA", "confidence": {"USA": 1.0}, "entropy": -1e-12}}, "branch_attrs": {"mutations": {"nuc": ["A7078G"]}}}, {"name": "DENV3_3III_B_3_2_PP708038.1", "node_attrs": {"div": 0.0516, "num_date": {"value": 2024.053, "confidence": [2024.053, 2024.053]}, "accession": "DENV3_3III_B_3_2_PP708038.1", "strain": {"value": "PP708038.1"}, "clade_membership": {"value": "DENV3/III"}, "region": {"value": "North America", "confidence": {"North America": 1.0}, "entropy": -1e-12}, "country": {"value": "USA", "confidence": {"USA": 1.0}, "entropy": -1e-12}}, "branch_attrs": {"mutations": {"nuc": ["G2867A"], "NS1": ["V152M"]}, "labels": {"aa": "NS1: V152M"}}}]}, {"name": "NODE_0000361", "node_attrs": {"div": 0.0515, "num_date": {"value": 2023.6, "confidence": [2023.508, 2023.695]}, "clade_membership": {"value": "DENV3/III"}, "region": {"value": "North America", "confidence": {"North America": 1.0}, "entropy": 0.000726}, "country": {"value": "USA", "confidence": {"USA": 0.997, "Cuba": 0.00316}, "entropy": 0.0219}}, "branch_attrs": {"mutations": {"nuc": ["T406C"]}}, "children": [{"name": "DENV3_3III_B_3_2_OR771180.1", "node_attrs": {"div": 0.0515, "num_date": {"value": 2023.695, "confidence": [2023.695, 2023.695]}, "accession": "DENV3_3III_B_3_2_OR771180.1", "strain": {"value": "OR771180.1"}, "clade_membership": {"value": "DENV3/III"}, "region": {"value": "North America", "confidence": {"North America": 1.0}, "entropy": -1e-12}, "country": {"value": "USA", "confidence": {"USA": 1.0}, "entropy": -1e-12}}, "branch_attrs": {"mutations": {}}}, {"name": "DENV3_3III_B_3_2_OR821951.1", "node_attrs": {"div": 0.0517, "num_date": {"value": 2023.766, "confidence": [2023.766, 2023.766]}, "accession": "DENV3_3III_B_3_2_OR821951.1", "strain": {"value": "OR821951.1"}, "clade_membership": {"value": "DENV3/III"}, "region": {"value": "North America", "confidence": {"North America": 1.0}, "entropy": -1e-12}, "country": {"value": "USA", "confidence": {"USA": 1.0}, "entropy": -1e-12}}, "branch_attrs": {"mutations": {"nuc": ["T358C", "C4087T"]}}}]}, {"name": "NODE_0000364", "node_attrs": {"div": 0.0517, "num_date": {"value": 2023.602, "confidence": [2023.518, 2023.683]}, "clade_membership": {"value": "DENV3/III"}, "region": {"value": "North America", "confidence": {"North America": 1.0}, "entropy": 0.000726}, "country": {"value": "USA", "confidence": {"USA": 0.997, "Cuba": 0.00316}, "entropy": 0.0219}}, "branch_attrs": {"mutations": {"nuc": ["T511C", "T6325C", "G10621A"]}}, "children": [{"name": "DENV3_3III_B_3_2_OR821964.1", "node_attrs": {"div": 0.052, "num_date": {"value": 2023.785, "confidence": [2023.785, 2023.785]}, "accession": "DENV3_3III_B_3_2_OR821964.1", "strain": {"value": "OR821964.1"}, "clade_membership": {"value": "DENV3/III"}, "region": {"value": "North America", "confidence": {"North America": 1.0}, "entropy": -1e-12}, "country": {"value": "USA", "confidence": {"USA": 1.0}, "entropy": -1e-12}}, "branch_attrs": {"mutations": {"nuc": ["G3551T", "T6329C", "A6841G"], "NS2A": ["G28W"]}, "labels": {"aa": "NS2A: G28W"}}}, {"name": "DENV3_3III_B_3_2_OR821940.1", "node_attrs": {"div": 0.0518, "num_date": {"value": 2023.716, "confidence": [2023.716, 2023.716]}, "accession": "DENV3_3III_B_3_2_OR821940.1", "strain": {"value": "OR821940.1"}, "clade_membership": {"value": "DENV3/III"}, "region": {"value": "North America", "confidence": {"North America": 1.0}, "entropy": -1e-12}, "country": {"value": "USA", "confidence": {"USA": 1.0}, "entropy": -1e-12}}, "branch_attrs": {"mutations": {"nuc": ["C3424T"]}}}]}, {"name": "NODE_0000354", "node_attrs": {"div": 0.0516, "num_date": {"value": 2023.601, "confidence": [2023.513, 2023.75]}, "clade_membership": {"value": "DENV3/III"}, "region": {"value": "North America", "confidence": {"North America": 1.0}, "entropy": 0.000753}, "country": {"value": "USA", "confidence": {"USA": 0.996, "Cuba": 0.00391}, "entropy": 0.0262}}, "branch_attrs": {"mutations": {"nuc": ["C2018T", "C9697T"], "E": ["P362S"]}, "labels": {"aa": "E: P362S"}}, "children": [{"name": "DENV3_3III_B_3_2_OR977072.1", "node_attrs": {"div": 0.0517, "num_date": {"value": 2023.782, "confidence": [2023.782, 2023.782]}, "accession": "DENV3_3III_B_3_2_OR977072.1", "strain": {"value": "OR977072.1"}, "clade_membership": {"value": "DENV3/III"}, "region": {"value": "North America", "confidence": {"North America": 1.0}, "entropy": -1e-12}, "country": {"value": "USA", "confidence": {"USA": 1.0}, "entropy": -1e-12}}, "branch_attrs": {"mutations": {"nuc": ["G1805A"], "E": ["E291K"]}, "labels": {"aa": "E: E291K"}}}, {"name": "NODE_0000229", "node_attrs": {"div": 0.0516, "num_date": {"value": 2023.692, "confidence": [2023.558, 2023.749]}, "clade_membership": {"value": "DENV3/III"}, "region": {"value": "North America", "confidence": {"North America": 1.0}, "entropy": 0.000778}, "country": {"value": "USA", "confidence": {"USA": 0.995, "Cuba": 0.00454}, "entropy": 0.0296}}, "branch_attrs": {"mutations": {}}, "children": [{"name": "DENV3_3III_B_3_2_OR977086.1", "node_attrs": {"div": 0.0517, "num_date": {"value": 2023.834, "confidence": [2023.834, 2023.834]}, "accession": "DENV3_3III_B_3_2_OR977086.1", "strain": {"value": "OR977086.1"}, "clade_membership": {"value": "DENV3/III"}, "region": {"value": "North America", "confidence": {"North America": 1.0}, "entropy": -1e-12}, "country": {"value": "USA", "confidence": {"USA": 1.0}, "entropy": -1e-12}}, "branch_attrs": {"mutations": {"nuc": ["G4243A"]}}}, {"name": "NODE_0000262", "node_attrs": {"div": 0.0516, "num_date": {"value": 2023.763, "confidence": [2023.659, 2023.763]}, "clade_membership": {"value": "DENV3/III"}, "region": {"value": "North America", "confidence": {"North America": 1.0}, "entropy": 0.000753}, "country": {"value": "USA", "confidence": {"USA": 0.996, "Cuba": 0.00391}, "entropy": 0.0262}}, "branch_attrs": {"mutations": {}}, "children": [{"name": "DENV3_3III_B_3_2_OR977077.1", "node_attrs": {"div": 0.0516, "num_date": {"value": 2023.807, "confidence": [2023.807, 2023.807]}, "accession": "DENV3_3III_B_3_2_OR977077.1", "strain": {"value": "OR977077.1"}, "clade_membership": {"value": "DENV3/III"}, "region": {"value": "North America", "confidence": {"North America": 1.0}, "entropy": -1e-12}, "country": {"value": "USA", "confidence": {"USA": 1.0}, "entropy": -1e-12}}, "branch_attrs": {"mutations": {}}}, {"name": "DENV3_3III_B_3_2_OR821949.1", "node_attrs": {"div": 0.0516, "num_date": {"value": 2023.763, "confidence": [2023.763, 2023.763]}, "accession": "DENV3_3III_B_3_2_OR821949.1", "strain": {"value": "OR821949.1"}, "clade_membership": {"value": "DENV3/III"}, "region": {"value": "North America", "confidence": {"North America": 1.0}, "entropy": -1e-12}, "country": {"value": "USA", "confidence": {"USA": 1.0}, "entropy": -1e-12}}, "branch_attrs": {"mutations": {}}}]}]}]}]}]}]}]}]}]}]}]}, {"name": "NODE_0000365", "node_attrs": {"div": 0.05, "num_date": {"value": 2022.13, "confidence": [2022.031, 2022.244]}, "clade_membership": {"value": "DENV3/III"}, "region": {"value": "North America", "confidence": {"North America": 1.0}, "entropy": 2.07e-07}, "country": {"value": "Cuba", "confidence": {"Cuba": 0.83, "USA": 0.17}, "entropy": 0.456}}, "branch_attrs": {"mutations": {"nuc": ["T10572A"]}}, "children": [{"name": "DENV3_3III_B_3_2_OR771114.1", "node_attrs": {"div": 0.0513, "num_date": {"value": 2023.141, "confidence": [2023.141, 2023.141]}, "accession": "DENV3_3III_B_3_2_OR771114.1", "strain": {"value": "OR771114.1"}, "clade_membership": {"value": "DENV3/III"}, "region": {"value": "North America", "confidence": {"North America": 1.0}, "entropy": -1e-12}, "country": {"value": "USA", "confidence": {"USA": 1.0}, "entropy": -1e-12}}, "branch_attrs": {"mutations": {"nuc": ["C625T", "A2720T", "A2734G", "A3497G", "T4138C", "C4302T", "T5377C", "A5884G", "A5911T", "G7168A", "T8428C", "T9400C", "C9841T", "C10257T"], "NS1": ["T103S"], "NS2A": ["M10V"], "NS2B": ["T60I"], "NS5": ["A898V"]}, "labels": {"aa": "NS1: T103S; NS2A: M10V; NS2B: T60I; NS5: A898V"}}}, {"name": "NODE_0000372", "node_attrs": {"div": 0.0509, "num_date": {"value": 2022.838, "confidence": [2022.677, 2022.932]}, "clade_membership": {"value": "DENV3/III"}, "region": {"value": "North America", "confidence": {"North America": 1.0}, "entropy": 0.000726}, "country": {"value": "Cuba", "confidence": {"Cuba": 0.8, "USA": 0.2}, "entropy": 0.501}}, "branch_attrs": {"mutations": {"nuc": ["A2155G", "G2369A", "C2370T", "G4377A", "C5909T", "A5992G", "T8251A", "G10324A", "A10414G"], "E": ["A479I"], "NS2B": ["R85K"], "NS3": ["P466S"]}, "labels": {"aa": "E: A479I; NS2B: R85K; NS3: P466S"}}, "children": [{"name": "DENV3_3III_B_3_2_OR150745.1", "node_attrs": {"div": 0.0511, "num_date": {"value": 2022.974, "confidence": [2022.974, 2022.974]}, "accession": "DENV3_3III_B_3_2_OR150745.1", "strain": {"value": "OR150745.1"}, "clade_membership": {"value": "DENV3/III"}, "region": {"value": "North America", "confidence": {"North America": 1.0}, "entropy": -1e-12}, "country": {"value": "USA", "confidence": {"USA": 1.0}, "entropy": -1e-12}}, "branch_attrs": {"mutations": {"nuc": ["A2734G", "C6754T", "A10572T"]}}}, {"name": "DENV3_3III_B_3_2_OQ821599.1", "node_attrs": {"div": 0.0509, "num_date": {"value": 2022.974, "confidence": [2022.974, 2022.974]}, "accession": "DENV3_3III_B_3_2_OQ821599.1", "strain": {"value": "OQ821599.1"}, "clade_membership": {"value": "DENV3/III"}, "region": {"value": "North America", "confidence": {"North America": 1.0}, "entropy": -1e-12}, "country": {"value": "Cuba", "confidence": {"Cuba": 1.0}, "entropy": -1e-12}}, "branch_attrs": {"mutations": {}}}]}, {"name": "NODE_0000266", "node_attrs": {"div": 0.05, "num_date": {"value": 2022.245, "confidence": [2022.131, 2022.381]}, "clade_membership": {"value": "DENV3/III"}, "region": {"value": "North America", "confidence": {"North America": 1.0}, "entropy": 0.000778}, "country": {"value": "Cuba", "confidence": {"Cuba": 0.985, "USA": 0.0148}, "entropy": 0.0773}}, "branch_attrs": {"mutations": {}}, "children": [{"name": "NODE_0000369", "node_attrs": {"div": 0.0504, "num_date": {"value": 2022.527, "confidence": [2022.399, 2022.618]}, "clade_membership": {"value": "DENV3/III"}, "region": {"value": "North America", "confidence": {"North America": 1.0}, "entropy": 0.000753}, "country": {"value": "Cuba", "confidence": {"Cuba": 0.998, "USA": 0.0022}, "entropy": 0.0157}}, "branch_attrs": {"mutations": {"nuc": ["G2539A", "C2893T", "T8356C", "G9246A"], "NS5": ["R561K"]}, "labels": {"aa": "NS5: R561K"}}, "children": [{"name": "DENV3_3III_B_3_2_OQ821552.1", "node_attrs": {"div": 0.0506, "num_date": {"value": 2022.727, "confidence": [2022.727, 2022.727]}, "accession": "DENV3_3III_B_3_2_OQ821552.1", "strain": {"value": "OQ821552.1"}, "clade_membership": {"value": "DENV3/III"}, "region": {"value": "North America", "confidence": {"North America": 1.0}, "entropy": -1e-12}, "country": {"value": "Cuba", "confidence": {"Cuba": 1.0}, "entropy": -1e-12}}, "branch_attrs": {"mutations": {"nuc": ["T6727C", "C9547T"]}}}, {"name": "DENV3_3III_B_3_2_OQ821561.1", "node_attrs": {"div": 0.0508, "num_date": {"value": 2022.747, "confidence": [2022.747, 2022.747]}, "accession": "DENV3_3III_B_3_2_OQ821561.1", "strain": {"value": "OQ821561.1"}, "clade_membership": {"value": "DENV3/III"}, "region": {"value": "North America", "confidence": {"North America": 1.0}, "entropy": -1e-12}, "country": {"value": "Cuba", "confidence": {"Cuba": 1.0}, "entropy": -1e-12}}, "branch_attrs": {"mutations": {"nuc": ["A3208G", "G5526A", "C7013T", "C7865A"], "NS3": ["R338K"]}, "labels": {"aa": "NS3: R338K"}}}]}, {"name": "NODE_0000268", "node_attrs": {"div": 0.05, "num_date": {"value": 2022.391, "confidence": [2022.26, 2022.529]}, "clade_membership": {"value": "DENV3/III"}, "region": {"value": "North America", "confidence": {"North America": 1.0}, "entropy": 0.000753}, "country": {"value": "Cuba", "confidence": {"Cuba": 0.998, "USA": 0.0022}, "entropy": 0.0157}}, "branch_attrs": {"mutations": {}}, "children": [{"name": "DENV3_3III_B_3_2_OQ821530.1", "node_attrs": {"div": 0.0503, "num_date": {"value": 2022.645, "confidence": [2022.645, 2022.645]}, "accession": "DENV3_3III_B_3_2_OQ821530.1", "strain": {"value": "OQ821530.1"}, "clade_membership": {"value": "DENV3/III"}, "region": {"value": "North America", "confidence": {"North America": 1.0}, "entropy": -1e-12}, "country": {"value": "Cuba", "confidence": {"Cuba": 1.0}, "entropy": -1e-12}}, "branch_attrs": {"mutations": {"nuc": ["G6871A", "G8330A", "A9064G"], "NS5": ["D256N"]}, "labels": {"aa": "NS5: D256N"}}}, {"name": "DENV3_3III_B_3_2_OQ821531.1", "node_attrs": {"div": 0.0501, "num_date": {"value": 2022.656, "confidence": [2022.656, 2022.656]}, "accession": "DENV3_3III_B_3_2_OQ821531.1", "strain": {"value": "OQ821531.1"}, "clade_membership": {"value": "DENV3/III"}, "region": {"value": "North America", "confidence": {"North America": 1.0}, "entropy": -1e-12}, "country": {"value": "Cuba", "confidence": {"Cuba": 1.0}, "entropy": -1e-12}}, "branch_attrs": {"mutations": {"nuc": ["T2393C"]}}}]}]}, {"name": "NODE_0000373", "node_attrs": {"div": 0.0502, "num_date": {"value": 2022.279, "confidence": [2022.19, 2022.447]}, "clade_membership": {"value": "DENV3/III"}, "region": {"value": "North America", "confidence": {"North America": 0.998, "South America": 0.0018}, "entropy": 0.0132}, "country": {"value": "USA", "confidence": {"USA": 0.908, "Cuba": 0.0916}, "entropy": 0.312}}, "branch_attrs": {"mutations": {"nuc": ["C2314T", "A9772G"]}}, "children": [{"name": "NODE_0000374", "node_attrs": {"div": 0.0504, "num_date": {"value": 2022.729, "confidence": [2022.507, 2022.909]}, "clade_membership": {"value": "DENV3/III"}, "region": {"value": "South America", "confidence": {"South America": 0.97, "North America": 0.0301}, "entropy": 0.136}, "country": {"value": "Brazil", "confidence": {"Brazil": 0.984, "USA": 0.0146}, "entropy": 0.0893}}, "branch_attrs": {"mutations": {"nuc": ["T4738C", "T6478C"]}}, "children": [{"name": "DENV3_3III_B_3_2_OQ706227.1", "node_attrs": {"div": 0.0507, "num_date": {"value": 2023.059, "confidence": [2023.059, 2023.059]}, "accession": "DENV3_3III_B_3_2_OQ706227.1", "strain": {"value": "OQ706227.1"}, "clade_membership": {"value": "DENV3/III"}, "region": {"value": "South America", "confidence": {"South America": 1.0}, "entropy": -1e-12}, "country": {"value": "Brazil", "confidence": {"Brazil": 1.0}, "entropy": -1e-12}}, "branch_attrs": {"mutations": {"nuc": ["A4694G", "A4695G", "C5996T"], "NS3": ["N61G"]}, "labels": {"aa": "NS3: N61G"}}}, {"name": "DENV3_3III_B_3_2_OQ706226.1", "node_attrs": {"div": 0.0506, "num_date": {"value": 2023.171, "confidence": [2023.171, 2023.171]}, "accession": "DENV3_3III_B_3_2_OQ706226.1", "strain": {"value": "OQ706226.1"}, "clade_membership": {"value": "DENV3/III"}, "region": {"value": "South America", "confidence": {"South America": 1.0}, "entropy": -1e-12}, "country": {"value": "Brazil", "confidence": {"Brazil": 1.0}, "entropy": -1e-12}}, "branch_attrs": {"mutations": {"nuc": ["C6490T", "T6595C"]}}}]}, {"name": "NODE_0000376", "node_attrs": {"div": 0.0506, "num_date": {"value": 2022.537, "confidence": [2022.417, 2022.656]}, "clade_membership": {"value": "DENV3/III"}, "region": {"value": "North America", "confidence": {"North America": 1.0}, "entropy": 8.33e-05}, "country": {"value": "USA", "confidence": {"USA": 0.992, "Cuba": 0.00761}, "entropy": 0.0447}}, "branch_attrs": {"mutations": {"nuc": ["C5470T", "C5785T", "T6810C", "C8089T"], "2K": ["I20T"]}, "labels": {"aa": "2K: I20T"}}, "children": [{"name": "DENV3_3III_B_3_2_PP709326.1", "node_attrs": {"div": 0.0514, "num_date": {"value": 2023.919, "confidence": [2023.919, 2023.919]}, "accession": "DENV3_3III_B_3_2_PP709326.1", "strain": {"value": "PP709326.1"}, "clade_membership": {"value": "DENV3/III"}, "region": {"value": "North America", "confidence": {"North America": 1.0}, "entropy": -1e-12}, "country": {"value": "USA", "confidence": {"USA": 1.0}, "entropy": -1e-12}}, "branch_attrs": {"mutations": {"nuc": ["C1339T", "C1729T", "C3061T", "C3373T", "T3982C", "C6259T", "A6559G", "T7186C", "T7462C"]}}}, {"name": "NODE_0000377", "node_attrs": {"div": 0.0508, "num_date": {"value": 2022.721, "confidence": [2022.583, 2022.832]}, "clade_membership": {"value": "DENV3/III"}, "region": {"value": "North America", "confidence": {"North America": 1.0}, "entropy": 0.000729}, "country": {"value": "USA", "confidence": {"USA": 0.996, "Cuba": 0.00442}, "entropy": 0.029}}, "branch_attrs": {"mutations": {"nuc": ["C5575T", "C7921T", "C9841T"]}}, "children": [{"name": "DENV3_3III_B_3_2_OR150744.1", "node_attrs": {"div": 0.0512, "num_date": {"value": 2022.966, "confidence": [2022.966, 2022.966]}, "accession": "DENV3_3III_B_3_2_OR150744.1", "strain": {"value": "OR150744.1"}, "clade_membership": {"value": "DENV3/III"}, "region": {"value": "North America", "confidence": {"North America": 1.0}, "entropy": -1e-12}, "country": {"value": "USA", "confidence": {"USA": 1.0}, "entropy": -1e-12}}, "branch_attrs": {"mutations": {"nuc": ["G2128A", "T8134A", "G8409A", "T9865C"], "NS5": ["R282K"]}, "labels": {"aa": "NS5: R282K"}}}, {"name": "DENV3_3III_B_3_2_OR771111.1", "node_attrs": {"div": 0.0512, "num_date": {"value": 2023.067, "confidence": [2023.067, 2023.067]}, "accession": "DENV3_3III_B_3_2_OR771111.1", "strain": {"value": "OR771111.1"}, "clade_membership": {"value": "DENV3/III"}, "region": {"value": "North America", "confidence": {"North America": 1.0}, "entropy": -1e-12}, "country": {"value": "USA", "confidence": {"USA": 1.0}, "entropy": -1e-12}}, "branch_attrs": {"mutations": {"nuc": ["T1765C", "A3640G", "C7855G", "A9204G"], "NS5": ["H547R"]}, "labels": {"aa": "NS5: H547R"}}}]}, {"name": "NODE_0000379", "node_attrs": {"div": 0.0507, "num_date": {"value": 2022.617, "confidence": [2022.495, 2022.864]}, "clade_membership": {"value": "DENV3/III"}, "region": {"value": "North America", "confidence": {"North America": 1.0}, "entropy": 0.00118}, "country": {"value": "USA", "confidence": {"USA": 0.993, "Cuba": 0.00693}, "entropy": 0.0424}}, "branch_attrs": {"mutations": {"nuc": ["A10572T"]}}, "children": [{"name": "DENV3_3III_B_3_2_PQ527041.1", "node_attrs": {"div": 0.0521, "num_date": {"value": 2024.318, "confidence": [2024.318, 2024.318]}, "accession": "DENV3_3III_B_3_2_PQ527041.1", "strain": {"value": "PQ527041.1"}, "clade_membership": {"value": "DENV3/III"}, "region": {"value": "North America", "confidence": {"North America": 1.0}, "entropy": -1e-12}, "country": {"value": "USA", "confidence": {"USA": 1.0}, "entropy": -1e-12}}, "branch_attrs": {"mutations": {"nuc": ["C625T", "G794A", "T901C", "C1270T", "C1990T", "C3214T", "T3871C", "T4156C", "T4180C", "A4219G", "G5653A", "G6358A", "G6802A", "T8596C", "C9460T"], "2K": ["M17I"], "M": ["V120I"]}, "labels": {"aa": "2K: M17I; M: V120I"}}}, {"name": "DENV3_3III_B_3_2_PQ617136.1", "node_attrs": {"div": 0.0529, "num_date": {"value": 2024.673, "confidence": [2024.673, 2024.673]}, "accession": "DENV3_3III_B_3_2_PQ617136.1", "strain": {"value": "PQ617136.1"}, "clade_membership": {"value": "DENV3/III"}, "region": {"value": "North America", "confidence": {"North America": 1.0}, "entropy": -1e-12}, "country": {"value": "USA", "confidence": {"USA": 1.0}, "entropy": -1e-12}}, "branch_attrs": {"mutations": {"nuc": ["A505G", "A517C", "C733T", "C763T", "G1012A", "C1468T", "A2038G", "C2763T", "T2956C", "G2980A", "G3232A", "C3458T", "G5680A", "C5902T", "G6094A", "C6259T", "G6445A", "A6976G", "G7699A", "C7716T", "G8080T", "T9268C", "C9817A", "A10088C"], "NS1": ["T117M"], "NS5": ["T51I"]}, "labels": {"aa": "NS1: T117M; NS5: T51I"}}}]}]}, {"name": "NODE_0000380", "node_attrs": {"div": 0.0503, "num_date": {"value": 2022.396, "confidence": [2022.281, 2022.504]}, "clade_membership": {"value": "DENV3/III"}, "region": {"value": "North America", "confidence": {"North America": 1.0}, "entropy": 0.00156}, "country": {"value": "USA", "confidence": {"USA": 0.977, "Cuba": 0.0233}, "entropy": 0.111}}, "branch_attrs": {"mutations": {"nuc": ["G5173A"]}}, "children": [{"name": "NODE_0000381", "node_attrs": {"div": 0.0512, "num_date": {"value": 2022.894, "confidence": [2022.764, 2022.943]}, "clade_membership": {"value": "DENV3/III"}, "region": {"value": "North America", "confidence": {"North America": 1.0}, "entropy": 0.000786}, "country": {"value": "USA", "confidence": {"USA": 0.993, "Cuba": 0.00704}, "entropy": 0.0425}}, "branch_attrs": {"mutations": {"nuc": ["T1159C", "T1825C", "T2171C", "T4744C", "T5494A", "T5671C", "C6754T", "C6857T", "C10079T", "G10243T"], "NS5": ["E893D"]}, "labels": {"aa": "NS5: E893D"}}, "children": [{"name": "DENV3_3III_B_3_2_OR150747.1", "node_attrs": {"div": 0.0515, "num_date": {"value": 2022.977, "confidence": [2022.977, 2022.977]}, "accession": "DENV3_3III_B_3_2_OR150747.1", "strain": {"value": "OR150747.1"}, "clade_membership": {"value": "DENV3/III"}, "region": {"value": "North America", "confidence": {"North America": 1.0}, "entropy": -1e-12}, "country": {"value": "USA", "confidence": {"USA": 1.0}, "entropy": -1e-12}}, "branch_attrs": {"mutations": {"nuc": ["T2491C", "A2734G", "C9841T"]}}}, {"name": "DENV3_3III_B_3_2_OQ821623.1", "node_attrs": {"div": 0.0512, "num_date": {"value": 2022.977, "confidence": [2022.977, 2022.977]}, "accession": "DENV3_3III_B_3_2_OQ821623.1", "strain": {"value": "OQ821623.1"}, "clade_membership": {"value": "DENV3/III"}, "region": {"value": "North America", "confidence": {"North America": 1.0}, "entropy": -1e-12}, "country": {"value": "USA", "confidence": {"USA": 1.0}, "entropy": -1e-12}}, "branch_attrs": {"mutations": {}}}]}, {"name": "NODE_0000382", "node_attrs": {"div": 0.0504, "num_date": {"value": 2022.466, "confidence": [2022.385, 2022.626]}, "clade_membership": {"value": "DENV3/III"}, "region": {"value": "North America", "confidence": {"North America": 1.0}, "entropy": 0.0013}, "country": {"value": "USA", "confidence": {"USA": 0.996, "Cuba": 0.00385}, "entropy": 0.0254}}, "branch_attrs": {"mutations": {"nuc": ["G3730A"]}}, "children": [{"name": "DENV3_3III_B_3_2_PQ617148.1", "node_attrs": {"div": 0.0521, "num_date": {"value": 2024.731, "confidence": [2024.731, 2024.731]}, "accession": "DENV3_3III_B_3_2_PQ617148.1", "strain": {"value": "PQ617148.1"}, "clade_membership": {"value": "DENV3/III"}, "region": {"value": "North America", "confidence": {"North America": 1.0}, "entropy": -1e-12}, "country": {"value": "USA", "confidence": {"USA": 1.0}, "entropy": -1e-12}}, "branch_attrs": {"mutations": {"nuc": ["C905T", "T1159C", "A2533G", "G2969A", "C3193T", "C3214T", "T3550G", "T4093C", "A5035G", "C5761T", "G6389A", "T6499C", "G6661A", "A7297G", "A7632G", "T7948C", "T9169C", "C9884T"], "NS1": ["A186T"], "NS2A": ["F27L"], "NS4A": ["V7M", "M97I"], "NS4B": ["I159M"], "NS5": ["K23R"]}, "labels": {"aa": "NS1: A186T; NS2A: F27L; NS4A: V7M, M97I; NS4B: I159M; NS5: K23R"}}}, {"name": "DENV3_3III_B_3_2_OR771157.1", "node_attrs": {"div": 0.051, "num_date": {"value": 2023.64, "confidence": [2023.64, 2023.64]}, "accession": "DENV3_3III_B_3_2_OR771157.1", "strain": {"value": "OR771157.1"}, "clade_membership": {"value": "DENV3/III"}, "region": {"value": "North America", "confidence": {"North America": 1.0}, "entropy": -1e-12}, "country": {"value": "USA", "confidence": {"USA": 1.0}, "entropy": -1e-12}}, "branch_attrs": {"mutations": {"nuc": ["T1579C", "C4225T", "C4406A", "C5956T", "T7164C", "C7627T", "C9412T"], "NS2B": ["L95I"], "NS4B": ["V115A"]}, "labels": {"aa": "NS2B: L95I; NS4B: V115A"}}}, {"name": "NODE_0000384", "node_attrs": {"div": 0.0506, "num_date": {"value": 2022.611, "confidence": [2022.483, 2022.761]}, "clade_membership": {"value": "DENV3/III"}, "region": {"value": "North America", "confidence": {"North America": 0.959, "South America": 0.0409}, "entropy": 0.172}, "country": {"value": "USA", "confidence": {"USA": 0.97, "Brazil": 0.0205, "Cuba": 0.00808}, "entropy": 0.158}}, "branch_attrs": {"mutations": {"nuc": ["A5479G", "G9852A"], "NS5": ["S763N"]}, "labels": {"aa": "NS5: S763N"}}, "children": [{"name": "NODE_0000385", "node_attrs": {"div": 0.0508, "num_date": {"value": 2023.144, "confidence": [2022.869, 2023.365]}, "clade_membership": {"value": "DENV3/III"}, "region": {"value": "North America", "confidence": {"North America": 0.998, "South America": 0.00171}, "entropy": 0.0128}, "country": {"value": "USA", "confidence": {"USA": 0.995, "Cuba": 0.00456}, "entropy": 0.0338}}, "branch_attrs": {"mutations": {"nuc": ["A5110G", "C9314T", "C9574T"], "NS5": ["P584S"]}, "labels": {"aa": "NS5: P584S"}}, "children": [{"name": "DENV3_3III_B_3_2_OR771163.1", "node_attrs": {"div": 0.0512, "num_date": {"value": 2023.659, "confidence": [2023.659, 2023.659]}, "accession": "DENV3_3III_B_3_2_OR771163.1", "strain": {"value": "OR771163.1"}, "clade_membership": {"value": "DENV3/III"}, "region": {"value": "North America", "confidence": {"North America": 1.0}, "entropy": -1e-12}, "country": {"value": "USA", "confidence": {"USA": 1.0}, "entropy": -1e-12}}, "branch_attrs": {"mutations": {"nuc": ["A5396G", "A5443T", "C6376T", "C9334T"], "NS3": ["I295V"]}, "labels": {"aa": "NS3: I295V"}}}, {"name": "DENV3_3III_B_3_2_OR771155.1", "node_attrs": {"div": 0.0512, "num_date": {"value": 2023.634, "confidence": [2023.634, 2023.634]}, "accession": "DENV3_3III_B_3_2_OR771155.1", "strain": {"value": "OR771155.1"}, "clade_membership": {"value": "DENV3/III"}, "region": {"value": "North America", "confidence": {"North America": 1.0}, "entropy": -1e-12}, "country": {"value": "USA", "confidence": {"USA": 1.0}, "entropy": -1e-12}}, "branch_attrs": {"mutations": {"nuc": ["T2427C", "A4550G", "T5354C", "C9856A"], "NS1": ["V5A"], "NS3": ["T13A"]}, "labels": {"aa": "NS1: V5A; NS3: T13A"}}}]}, {"name": "NODE_0000386", "node_attrs": {"div": 0.0518, "num_date": {"value": 2023.165, "confidence": [2022.983, 2023.35]}, "clade_membership": {"value": "DENV3/III"}, "region": {"value": "South America", "confidence": {"South America": 0.97, "North America": 0.0299}, "entropy": 0.135}, "country": {"value": "Brazil", "confidence": {"Brazil": 0.984, "USA": 0.0151}, "entropy": 0.0873}}, "branch_attrs": {"mutations": {"nuc": ["T1328C", "T3400C", "C3463A", "T4221C", "G4501A", "A4716G", "A5749G", "A6598G", "T6631C", "A7273G", "A7621G", "A7796G", "T10154C"], "E": ["Y132H"], "NS2B": ["V33A"], "NS3": ["N68S"], "NS4B": ["I151M"], "NS5": ["I78V", "S864P"]}, "labels": {"aa": "E: Y132H; NS2B: V33A; NS3: N68S; NS4B: I151M; NS5: I78V, S864P"}}, "children": [{"name": "NODE_0000387", "node_attrs": {"div": 0.052, "num_date": {"value": 2023.364, "confidence": [2023.208, 2023.558]}, "clade_membership": {"value": "DENV3/III"}, "region": {"value": "South America", "confidence": {"South America": 1.0}, "entropy": 0.000345}, "country": {"value": "Brazil", "confidence": {"Brazil": 1.0}, "entropy": 5.94e-05}}, "branch_attrs": {"mutations": {"nuc": ["A1321G", "C4807T"]}}, "children": [{"name": "DENV3_3III_B_3_2_PQ882230.1", "node_attrs": {"div": 0.0525, "num_date": {"value": 2024.408, "confidence": [2024.408, 2024.408]}, "accession": "DENV3_3III_B_3_2_PQ882230.1", "strain": {"value": "PQ882230.1"}, "clade_membership": {"value": "DENV3/III"}, "region": {"value": "South America", "confidence": {"South America": 1.0}, "entropy": -1e-12}, "country": {"value": "Brazil", "confidence": {"Brazil": 1.0}, "entropy": -1e-12}}, "branch_attrs": {"mutations": {"nuc": ["T3712C", "T4489C", "G5651A", "T7367C", "G8827A"], "NS3": ["G380R"]}, "labels": {"aa": "NS3: G380R"}}}, {"name": "DENV3_3III_B_3_2_PQ882222.1", "node_attrs": {"div": 0.0525, "num_date": {"value": 2023.84, "confidence": [2023.84, 2023.84]}, "accession": "DENV3_3III_B_3_2_PQ882222.1", "strain": {"value": "PQ882222.1"}, "clade_membership": {"value": "DENV3/III"}, "region": {"value": "South America", "confidence": {"South America": 1.0}, "entropy": -1e-12}, "country": {"value": "Brazil", "confidence": {"Brazil": 1.0}, "entropy": -1e-12}}, "branch_attrs": {"mutations": {"nuc": ["C382T", "A2626G", "G4567A", "G6598A", "A8452G"]}}}, {"name": "DENV3_3III_B_3_2_PQ882225.1", "node_attrs": {"div": 0.0535, "num_date": {"value": 2024.365, "confidence": [2024.365, 2024.365]}, "accession": "DENV3_3III_B_3_2_PQ882225.1", "strain": {"value": "PQ882225.1"}, "clade_membership": {"value": "DENV3/III"}, "region": {"value": "South America", "confidence": {"South America": 1.0}, "entropy": -1e-12}, "country": {"value": "Brazil", "confidence": {"Brazil": 1.0}, "entropy": -1e-12}}, "branch_attrs": {"mutations": {"nuc": ["G1273A", "C2689T", "T3103C", "C4818A", "G4821A", "A4823C", "A4951G", "G5238T", "T5261A", "T5269A", "C5469A", "A5921G", "T7296C", "T7741C", "T8548C", "G9370A"], "NS3": ["P102H", "G103E", "K104Q", "R242M", "S250T", "H252Q", "P319H", "N470D"], "NS4B": ["I159T"]}, "labels": {"aa": "NS3: P102H, G103E, K104Q, R242M, S250T, H252Q, P319H, N470D; NS4B: I159T"}}}]}, {"name": "NODE_0000389", "node_attrs": {"div": 0.0523, "num_date": {"value": 2023.459, "confidence": [2023.285, 2023.634]}, "clade_membership": {"value": "DENV3/III"}, "region": {"value": "South America", "confidence": {"South America": 0.999}, "entropy": 0.00794}, "country": {"value": "Brazil", "confidence": {"Brazil": 1.0}, "entropy": 0.00267}}, "branch_attrs": {"mutations": {"nuc": ["A1777G", "C3638T", "C5725T", "A6961G", "A8082G", "T8679C"], "NS5": ["K173R", "V372A"]}, "labels": {"aa": "NS5: K173R, V372A"}}, "children": [{"name": "NODE_0000390", "node_attrs": {"div": 0.0531, "num_date": {"value": 2024.262, "confidence": [2024.089, 2024.359]}, "clade_membership": {"value": "DENV3/III"}, "region": {"value": "South America", "confidence": {"South America": 1.0}, "entropy": 0.000764}, "country": {"value": "Brazil", "confidence": {"Brazil": 1.0}, "entropy": 0.000246}}, "branch_attrs": {"mutations": {"nuc": ["A605G", "G1057A", "T5263C", "C6244T", "T6844C", "A7558G", "G8635A", "C10079T"], "M": ["T57A"], "pr": ["T57A"]}, "labels": {"aa": "M: T57A; pr: T57A"}}, "children": [{"name": "DENV3_3III_B_3_2_PQ882227.1", "node_attrs": {"div": 0.0533, "num_date": {"value": 2024.389, "confidence": [2024.389, 2024.389]}, "accession": "DENV3_3III_B_3_2_PQ882227.1", "strain": {"value": "PQ882227.1"}, "clade_membership": {"value": "DENV3/III"}, "region": {"value": "South America", "confidence": {"South America": 1.0}, "entropy": -1e-12}, "country": {"value": "Brazil", "confidence": {"Brazil": 1.0}, "entropy": -1e-12}}, "branch_attrs": {"mutations": {"nuc": ["A1321G", "G4567A"]}}}, {"name": "DENV3_3III_B_3_2_PQ882226.1", "node_attrs": {"div": 0.0531, "num_date": {"value": 2024.376, "confidence": [2024.376, 2024.376]}, "accession": "DENV3_3III_B_3_2_PQ882226.1", "strain": {"value": "PQ882226.1"}, "clade_membership": {"value": "DENV3/III"}, "region": {"value": "South America", "confidence": {"South America": 1.0}, "entropy": -1e-12}, "country": {"value": "Brazil", "confidence": {"Brazil": 1.0}, "entropy": -1e-12}}, "branch_attrs": {"mutations": {}}}]}, {"name": "NODE_0000391", "node_attrs": {"div": 0.0533, "num_date": {"value": 2023.955, "confidence": [2023.815, 2024.037]}, "clade_membership": {"value": "DENV3/III"}, "region": {"value": "South America", "confidence": {"South America": 1.0}, "entropy": 0.000764}, "country": {"value": "Brazil", "confidence": {"Brazil": 1.0}, "entropy": 0.000246}}, "branch_attrs": {"mutations": {"nuc": ["T2206C", "C2227A", "A2407G", "C3236A", "C5581T", "G5659A", "A5689C", "A5713G", "C5719T", "G8617A"], "NS1": ["L275M"], "NS3": ["E392D"]}, "labels": {"aa": "NS1: L275M; NS3: E392D"}}, "children": [{"name": "DENV3_3III_B_3_2_PQ882224.1", "node_attrs": {"div": 0.0536, "num_date": {"value": 2024.302, "confidence": [2024.302, 2024.302]}, "accession": "DENV3_3III_B_3_2_PQ882224.1", "strain": {"value": "PQ882224.1"}, "clade_membership": {"value": "DENV3/III"}, "region": {"value": "South America", "confidence": {"South America": 1.0}, "entropy": -1e-12}, "country": {"value": "Brazil", "confidence": {"Brazil": 1.0}, "entropy": -1e-12}}, "branch_attrs": {"mutations": {"nuc": ["C3850A", "C4807T", "T9955C"]}}}, {"name": "DENV3_3III_B_3_2_PQ882223.1", "node_attrs": {"div": 0.0535, "num_date": {"value": 2024.067, "confidence": [2024.067, 2024.067]}, "accession": "DENV3_3III_B_3_2_PQ882223.1", "strain": {"value": "PQ882223.1"}, "clade_membership": {"value": "DENV3/III"}, "region": {"value": "South America", "confidence": {"South America": 1.0}, "entropy": -1e-12}, "country": {"value": "Brazil", "confidence": {"Brazil": 1.0}, "entropy": -1e-12}}, "branch_attrs": {"mutations": {"nuc": ["G7273A", "G7791A"], "NS4B": ["M151I"], "NS5": ["R76K"]}, "labels": {"aa": "NS4B: M151I; NS5: R76K"}}}]}]}]}]}]}]}]}, {"name": "NODE_0000392", "node_attrs": {"div": 0.0502, "num_date": {"value": 2022.158, "confidence": [2022.057, 2022.272]}, "clade_membership": {"value": "DENV3/III"}, "region": {"value": "North America", "confidence": {"North America": 1.0}, "entropy": -7.31e-13}, "country": {"value": "Cuba", "confidence": {"Cuba": 1.0}, "entropy": 0.000281}}, "branch_attrs": {"mutations": {"nuc": ["A2017G", "A2203G"]}}, "children": [{"name": "DENV3_3III_B_3_2_PP563771.1", "node_attrs": {"div": 0.0536, "num_date": {"value": 2023.478, "confidence": [2023.478, 2023.478]}, "accession": "DENV3_3III_B_3_2_PP563771.1", "strain": {"value": "PP563771.1"}, "clade_membership": {"value": "DENV3/III"}, "region": {"value": "Africa", "confidence": {"Africa": 1.0}, "entropy": -1e-12}, "country": {"value": "Angola", "confidence": {"Angola": 1.0}, "entropy": -1e-12}}, "branch_attrs": {"mutations": {"nuc": ["T604C", "T1328C", "A1406G", "C1426T", "T1451C", "T1810C", "G3169A", "C3844T", "T3931C", "A4312G", "G4825A", "C5125T", "G5185A", "G5731A", "C6040T", "T6364C", "T6451C", "C7043T", "T7180C", "A7189G", "C7207T", "A7354G", "T7456C", "T7508C", "T7732C", "T7909C", "G8806A", "T8896C", "A9310G", "T9313C", "T9416C", "G9649A", "A9940G", "C10006T", "T10154C", "G10234A"], "E": ["Y132H", "I158V"], "NS5": ["S864P"]}, "labels": {"aa": "E: Y132H, I158V; NS5: S864P"}}}, {"name": "NODE_0000597", "node_attrs": {"div": 0.0507, "num_date": {"value": 2022.518, "confidence": [2022.395, 2022.583]}, "clade_membership": {"value": "DENV3/III"}, "region": {"value": "North America", "confidence": {"North America": 1.0}, "entropy": 0.000992}, "country": {"value": "Cuba", "confidence": {"Cuba": 0.76, "USA": 0.24}, "entropy": 0.552}}, "branch_attrs": {"mutations": {"nuc": ["C3355T", "C8302T", "A8620G", "A10272G", "C10512T"]}}, "children": [{"name": "DENV3_3III_B_3_2_PQ527035.1", "node_attrs": {"div": 0.0519, "num_date": {"value": 2024.463, "confidence": [2024.463, 2024.463]}, "accession": "DENV3_3III_B_3_2_PQ527035.1", "strain": {"value": "PQ527035.1"}, "clade_membership": {"value": "DENV3/III"}, "region": {"value": "North America", "confidence": {"North America": 1.0}, "entropy": -1e-12}, "country": {"value": "USA", "confidence": {"USA": 1.0}, "entropy": -1e-12}}, "branch_attrs": {"mutations": {"nuc": ["G349A", "A1495G", "C2428T", "T2584C", "G3574A", "A4312T", "T4693C", "T7732C", "T8425C", "T10247C", "A10292T", "A10452G", "A10572T"], "NS2B": ["E63D"], "NS5": ["S895P"]}, "labels": {"aa": "NS2B: E63D; NS5: S895P"}}}, {"name": "NODE_0000598", "node_attrs": {"div": 0.0508, "num_date": {"value": 2022.59, "confidence": [2022.515, 2022.624]}, "clade_membership": {"value": "DENV3/III"}, "region": {"value": "North America", "confidence": {"North America": 1.0}, "entropy": 0.000761}, "country": {"value": "Cuba", "confidence": {"Cuba": 0.747, "USA": 0.253}, "entropy": 0.566}}, "branch_attrs": {"mutations": {"nuc": ["G466A"]}}, "children": [{"name": "DENV3_3III_B_3_2_OQ821615.1", "node_attrs": {"div": 0.0508, "num_date": {"value": 2022.626, "confidence": [2022.626, 2022.626]}, "accession": "DENV3_3III_B_3_2_OQ821615.1", "strain": {"value": "OQ821615.1"}, "clade_membership": {"value": "DENV3/III"}, "region": {"value": "North America", "confidence": {"North America": 1.0}, "entropy": -1e-12}, "country": {"value": "USA", "confidence": {"USA": 1.0}, "entropy": -1e-12}}, "branch_attrs": {"mutations": {}}}, {"name": "DENV3_3III_B_3_2_OQ821518.1", "node_attrs": {"div": 0.0509, "num_date": {"value": 2022.629, "confidence": [2022.629, 2022.629]}, "accession": "DENV3_3III_B_3_2_OQ821518.1", "strain": {"value": "OQ821518.1"}, "clade_membership": {"value": "DENV3/III"}, "region": {"value": "North America", "confidence": {"North America": 1.0}, "entropy": -1e-12}, "country": {"value": "Cuba", "confidence": {"Cuba": 1.0}, "entropy": -1e-12}}, "branch_attrs": {"mutations": {"nuc": ["C10532A"]}}}]}]}, {"name": "NODE_0000621", "node_attrs": {"div": 0.0508, "num_date": {"value": 2022.457, "confidence": [2022.378, 2022.558]}, "clade_membership": {"value": "DENV3/III"}, "region": {"value": "North America", "confidence": {"North America": 1.0}, "entropy": 1.82e-06}, "country": {"value": "Cuba", "confidence": {"Cuba": 1.0}, "entropy": 0.0025}}, "branch_attrs": {"mutations": {"nuc": ["C4483T", "G5579C", "C7504T", "C10105T", "A10283G", "G10475A"], "NS3": ["A356P"]}, "labels": {"aa": "NS3: A356P"}}, "children": [{"name": "DENV3_3III_B_3_2_OQ821570.1", "node_attrs": {"div": 0.0513, "num_date": {"value": 2022.829, "confidence": [2022.829, 2022.829]}, "accession": "DENV3_3III_B_3_2_OQ821570.1", "strain": {"value": "OQ821570.1"}, "clade_membership": {"value": "DENV3/III"}, "region": {"value": "North America", "confidence": {"North America": 1.0}, "entropy": -1e-12}, "country": {"value": "Cuba", "confidence": {"Cuba": 1.0}, "entropy": -1e-12}}, "branch_attrs": {"mutations": {"nuc": ["A2378G", "C2557T", "T4217C", "G5303A", "C9004T", "C9694T"], "E": ["I482V"], "NS3": ["A264T"]}, "labels": {"aa": "E: I482V; NS3: A264T"}}}, {"name": "DENV3_3III_B_3_2_OQ919692.1", "node_attrs": {"div": 0.0513, "num_date": {"value": 2022.925, "confidence": [2022.925, 2022.925]}, "accession": "DENV3_3III_B_3_2_OQ919692.1", "strain": {"value": "OQ919692.1"}, "clade_membership": {"value": "DENV3/III"}, "region": {"value": "North America", "confidence": {"North America": 1.0}, "entropy": -1e-12}, "country": {"value": "Cuba", "confidence": {"Cuba": 1.0}, "entropy": -1e-12}}, "branch_attrs": {"mutations": {"nuc": ["T4001C", "A5749G", "G8395A", "G9565A", "T9589C"]}}}, {"name": "DENV3_3III_B_3_2_OQ821555.1", "node_attrs": {"div": 0.0512, "num_date": {"value": 2022.733, "confidence": [2022.733, 2022.733]}, "accession": "DENV3_3III_B_3_2_OQ821555.1", "strain": {"value": "OQ821555.1"}, "clade_membership": {"value": "DENV3/III"}, "region": {"value": "North America", "confidence": {"North America": 1.0}, "entropy": -1e-12}, "country": {"value": "Cuba", "confidence": {"Cuba": 1.0}, "entropy": -1e-12}}, "branch_attrs": {"mutations": {"nuc": ["G1118A", "C3728T", "A5019G", "A5920G", "T8425C"], "E": ["E62K"], "NS3": ["N169S"]}, "labels": {"aa": "E: E62K; NS3: N169S"}}}, {"name": "NODE_0000622", "node_attrs": {"div": 0.0518, "num_date": {"value": 2023.472, "confidence": [2023.359, 2023.524]}, "clade_membership": {"value": "DENV3/III"}, "region": {"value": "North America", "confidence": {"North America": 1.0}, "entropy": 0.000726}, "country": {"value": "USA", "confidence": {"USA": 0.83, "Cuba": 0.17}, "entropy": 0.456}}, "branch_attrs": {"mutations": {"nuc": ["C1537T", "T3166A", "C3458T", "G4789A", "T5101C", "G5281A", "A5839G", "A5916G", "T6868C", "T9493C", "G9796A"], "NS3": ["K468R"]}, "labels": {"aa": "NS3: K468R"}}, "children": [{"name": "DENV3_3III_B_3_2_OR771131.1", "node_attrs": {"div": 0.0518, "num_date": {"value": 2023.566, "confidence": [2023.566, 2023.566]}, "accession": "DENV3_3III_B_3_2_OR771131.1", "strain": {"value": "OR771131.1"}, "clade_membership": {"value": "DENV3/III"}, "region": {"value": "North America", "confidence": {"North America": 1.0}, "entropy": -1e-12}, "country": {"value": "USA", "confidence": {"USA": 1.0}, "entropy": -1e-12}}, "branch_attrs": {"mutations": {}}}, {"name": "DENV3_3III_B_3_2_OR821931.1", "node_attrs": {"div": 0.0519, "num_date": {"value": 2023.527, "confidence": [2023.527, 2023.527]}, "accession": "DENV3_3III_B_3_2_OR821931.1", "strain": {"value": "OR821931.1"}, "clade_membership": {"value": "DENV3/III"}, "region": {"value": "North America", "confidence": {"North America": 1.0}, "entropy": -1e-12}, "country": {"value": "USA", "confidence": {"USA": 1.0}, "entropy": -1e-12}}, "branch_attrs": {"mutations": {"nuc": ["A10572T"]}}}]}]}, {"name": "NODE_0000612", "node_attrs": {"div": 0.0507, "num_date": {"value": 2022.382, "confidence": [2022.28, 2022.489]}, "clade_membership": {"value": "DENV3/III"}, "region": {"value": "North America", "confidence": {"North America": 1.0}, "entropy": 0.000753}, "country": {"value": "Cuba", "confidence": {"Cuba": 0.941, "USA": 0.0592}, "entropy": 0.225}}, "branch_attrs": {"mutations": {"nuc": ["G484A", "T5728C", "A7256G", "T9196C", "C10180T"], "NS4B": ["T146A"]}, "labels": {"aa": "NS4B: T146A"}}, "children": [{"name": "NODE_0000613", "node_attrs": {"div": 0.0509, "num_date": {"value": 2022.58, "confidence": [2022.462, 2022.691]}, "clade_membership": {"value": "DENV3/III"}, "region": {"value": "North America", "confidence": {"North America": 1.0}, "entropy": 4.38e-05}, "country": {"value": "Cuba", "confidence": {"Cuba": 0.816, "USA": 0.184}, "entropy": 0.477}}, "branch_attrs": {"mutations": {"nuc": ["T1069C", "C2272T", "C4290T"], "NS2B": ["A56V"]}, "labels": {"aa": "NS2B: A56V"}}, "children": [{"name": "DENV3_3III_B_3_2_PQ155012.1", "node_attrs": {"div": 0.0524, "num_date": {"value": 2024.231, "confidence": [2024.231, 2024.231]}, "accession": "DENV3_3III_B_3_2_PQ155012.1", "strain": {"value": "PQ155012.1"}, "clade_membership": {"value": "DENV3/III"}, "region": {"value": "North America", "confidence": {"North America": 1.0}, "entropy": -1e-12}, "country": {"value": "USA", "confidence": {"USA": 1.0}, "entropy": -1e-12}}, "branch_attrs": {"mutations": {"nuc": ["C583T", "C2095T", "A2263G", "G5526A", "C6028T", "C6181T", "G8152A", "T8191G", "A8312G", "G8638A", "C8659T", "C8794T", "C9841T", "C9884T", "G10621A"], "NS3": ["R338K"], "NS5": ["T250A"]}, "labels": {"aa": "NS3: R338K; NS5: T250A"}}}, {"name": "DENV3_3III_B_3_2_OQ821571.1", "node_attrs": {"div": 0.0514, "num_date": {"value": 2022.84, "confidence": [2022.84, 2022.84]}, "accession": "DENV3_3III_B_3_2_OQ821571.1", "strain": {"value": "OQ821571.1"}, "clade_membership": {"value": "DENV3/III"}, "region": {"value": "North America", "confidence": {"North America": 1.0}, "entropy": -1e-12}, "country": {"value": "Cuba", "confidence": {"Cuba": 1.0}, "entropy": -1e-12}}, "branch_attrs": {"mutations": {"nuc": ["T4405C", "G5021A", "T5170C", "G8287A", "C10305T"], "NS3": ["A170T"]}, "labels": {"aa": "NS3: A170T"}}}, {"name": "NODE_0000615", "node_attrs": {"div": 0.0514, "num_date": {"value": 2023.525, "confidence": [2023.263, 2023.777]}, "clade_membership": {"value": "DENV3/III"}, "region": {"value": "North America", "confidence": {"North America": 1.0}, "entropy": 0.000728}, "country": {"value": "USA", "confidence": {"USA": 0.63, "Cuba": 0.347, "Guatemala": 0.019}, "entropy": 0.767}}, "branch_attrs": {"mutations": {"nuc": ["T1178C", "C4204T", "G5812A", "T7351C", "C7663T"]}}, "children": [{"name": "DENV3_3III_B_3_2_PV291829.1", "node_attrs": {"div": 0.0517, "num_date": {"value": 2024.001, "confidence": [2024.001, 2024.001]}, "accession": "DENV3_3III_B_3_2_PV291829.1", "strain": {"value": "PV291829.1"}, "clade_membership": {"value": "DENV3/III"}, "region": {"value": "North America", "confidence": {"North America": 1.0}, "entropy": -1e-12}, "country": {"value": "Guatemala", "confidence": {"Guatemala": 1.0}, "entropy": -1e-12}}, "branch_attrs": {"mutations": {"nuc": ["T2612C", "T7021C", "C9322T"]}}}, {"name": "DENV3_3III_B_3_2_PQ868289.1", "node_attrs": {"div": 0.0523, "num_date": {"value": 2024.848, "confidence": [2024.848, 2024.848]}, "accession": "DENV3_3III_B_3_2_PQ868289.1", "strain": {"value": "PQ868289.1"}, "clade_membership": {"value": "DENV3/III"}, "region": {"value": "North America", "confidence": {"North America": 1.0}, "entropy": -1e-12}, "country": {"value": "USA", "confidence": {"USA": 1.0}, "entropy": -1e-12}}, "branch_attrs": {"mutations": {"nuc": ["G1402A", "T2119C", "T3982C", "C4657T", "C6379T", "T7675C", "T8680C", "T9028C", "A9064G"]}}}]}]}, {"name": "NODE_0000616", "node_attrs": {"div": 0.0509, "num_date": {"value": 2022.531, "confidence": [2022.439, 2022.6]}, "clade_membership": {"value": "DENV3/III"}, "region": {"value": "North America", "confidence": {"North America": 1.0}, "entropy": 0.000752}, "country": {"value": "Cuba", "confidence": {"Cuba": 0.884, "USA": 0.116}, "entropy": 0.358}}, "branch_attrs": {"mutations": {"nuc": ["G496A", "G4057A", "C10592A"]}}, "children": [{"name": "DENV3_3III_B_3_2_PP709325.1", "node_attrs": {"div": 0.0521, "num_date": {"value": 2023.911, "confidence": [2023.911, 2023.911]}, "accession": "DENV3_3III_B_3_2_PP709325.1", "strain": {"value": "PP709325.1"}, "clade_membership": {"value": "DENV3/III"}, "region": {"value": "North America", "confidence": {"North America": 1.0}, "entropy": -1e-12}, "country": {"value": "USA", "confidence": {"USA": 1.0}, "entropy": -1e-12}}, "branch_attrs": {"mutations": {"nuc": ["G241A", "T406C", "T443C", "T1159C", "T1357C", "A3226G", "C3505T", "G4585A", "C6250T", "C6533T", "A8563G", "T8743C"], "NS4A": ["L55F"]}, "labels": {"aa": "NS4A: L55F"}}}, {"name": "NODE_0000617", "node_attrs": {"div": 0.0511, "num_date": {"value": 2022.634, "confidence": [2022.578, 2022.634]}, "clade_membership": {"value": "DENV3/III"}, "region": {"value": "North America", "confidence": {"North America": 1.0}, "entropy": 1.82e-06}, "country": {"value": "Cuba", "confidence": {"Cuba": 1.0}, "entropy": 0.000465}}, "branch_attrs": {"mutations": {"nuc": ["C1840T", "T3961C"]}}, "children": [{"name": "DENV3_3III_B_3_2_OQ821576.1", "node_attrs": {"div": 0.0513, "num_date": {"value": 2022.87, "confidence": [2022.87, 2022.87]}, "accession": "DENV3_3III_B_3_2_OQ821576.1", "strain": {"value": "OQ821576.1"}, "clade_membership": {"value": "DENV3/III"}, "region": {"value": "North America", "confidence": {"North America": 1.0}, "entropy": -1e-12}, "country": {"value": "Cuba", "confidence": {"Cuba": 1.0}, "entropy": -1e-12}}, "branch_attrs": {"mutations": {"nuc": ["C1410T", "C9479T"], "E": ["T159I"], "NS5": ["P639S"]}, "labels": {"aa": "E: T159I; NS5: P639S"}}}, {"name": "DENV3_3III_B_3_2_OQ821540.1", "node_attrs": {"div": 0.0511, "num_date": {"value": 2022.686, "confidence": [2022.686, 2022.686]}, "accession": "DENV3_3III_B_3_2_OQ821540.1", "strain": {"value": "OQ821540.1"}, "clade_membership": {"value": "DENV3/III"}, "region": {"value": "North America", "confidence": {"North America": 1.0}, "entropy": -1e-12}, "country": {"value": "Cuba", "confidence": {"Cuba": 1.0}, "entropy": -1e-12}}, "branch_attrs": {"mutations": {}}}, {"name": "DENV3_3III_B_3_2_OQ821583.1", "node_attrs": {"div": 0.0513, "num_date": {"value": 2022.914, "confidence": [2022.914, 2022.914]}, "accession": "DENV3_3III_B_3_2_OQ821583.1", "strain": {"value": "OQ821583.1"}, "clade_membership": {"value": "DENV3/III"}, "region": {"value": "North America", "confidence": {"North America": 1.0}, "entropy": -1e-12}, "country": {"value": "Cuba", "confidence": {"Cuba": 1.0}, "entropy": -1e-12}}, "branch_attrs": {"mutations": {"nuc": ["A7295G", "A8236G"], "NS4B": ["I159V"]}, "labels": {"aa": "NS4B: I159V"}}}, {"name": "DENV3_3III_B_3_2_OQ821524.1", "node_attrs": {"div": 0.0511, "num_date": {"value": 2022.634, "confidence": [2022.634, 2022.634]}, "accession": "DENV3_3III_B_3_2_OQ821524.1", "strain": {"value": "OQ821524.1"}, "clade_membership": {"value": "DENV3/III"}, "region": {"value": "North America", "confidence": {"North America": 1.0}, "entropy": -1e-12}, "country": {"value": "Cuba", "confidence": {"Cuba": 1.0}, "entropy": -1e-12}}, "branch_attrs": {"mutations": {}}}]}]}]}, {"name": "NODE_0000599", "node_attrs": {"div": 0.0503, "num_date": {"value": 2022.248, "confidence": [2022.149, 2022.411]}, "clade_membership": {"value": "DENV3/III"}, "region": {"value": "North America", "confidence": {"North America": 1.0}, "entropy": 3.71e-05}, "country": {"value": "Cuba", "confidence": {"Cuba": 0.997, "USA": 0.0029}, "entropy": 0.0199}}, "branch_attrs": {"mutations": {"nuc": ["T6595C"]}}, "children": [{"name": "DENV3_3III_B_3_2_OQ821548.1", "node_attrs": {"div": 0.0507, "num_date": {"value": 2022.722, "confidence": [2022.722, 2022.722]}, "accession": "DENV3_3III_B_3_2_OQ821548.1", "strain": {"value": "OQ821548.1"}, "clade_membership": {"value": "DENV3/III"}, "region": {"value": "North America", "confidence": {"North America": 1.0}, "entropy": -1e-12}, "country": {"value": "Cuba", "confidence": {"Cuba": 1.0}, "entropy": -1e-12}}, "branch_attrs": {"mutations": {"nuc": ["A5710G", "T6895C", "A8301G", "T8386C"], "NS5": ["H246R"]}, "labels": {"aa": "NS5: H246R"}}}, {"name": "NODE_0000601", "node_attrs": {"div": 0.0505, "num_date": {"value": 2022.462, "confidence": [2022.377, 2022.538]}, "clade_membership": {"value": "DENV3/III"}, "region": {"value": "North America", "confidence": {"North America": 1.0}, "entropy": 0.000727}, "country": {"value": "Cuba", "confidence": {"Cuba": 0.999, "USA": 0.00138}, "entropy": 0.0105}}, "branch_attrs": {"mutations": {"nuc": ["C3894T", "C6067T"], "NS2A": ["T142I"]}, "labels": {"aa": "NS2A: T142I"}}, "children": [{"name": "DENV3_3III_B_3_2_OQ821515.1", "node_attrs": {"div": 0.0507, "num_date": {"value": 2022.618, "confidence": [2022.618, 2022.618]}, "accession": "DENV3_3III_B_3_2_OQ821515.1", "strain": {"value": "OQ821515.1"}, "clade_membership": {"value": "DENV3/III"}, "region": {"value": "North America", "confidence": {"North America": 1.0}, "entropy": -1e-12}, "country": {"value": "Cuba", "confidence": {"Cuba": 1.0}, "entropy": -1e-12}}, "branch_attrs": {"mutations": {"nuc": ["C6380A", "T8980C"], "NS4A": ["L4I"]}, "labels": {"aa": "NS4A: L4I"}}}, {"name": "DENV3_3III_B_3_2_OQ821506.1", "node_attrs": {"div": 0.0506, "num_date": {"value": 2022.558, "confidence": [2022.558, 2022.558]}, "accession": "DENV3_3III_B_3_2_OQ821506.1", "strain": {"value": "OQ821506.1"}, "clade_membership": {"value": "DENV3/III"}, "region": {"value": "North America", "confidence": {"North America": 1.0}, "entropy": -1e-12}, "country": {"value": "Cuba", "confidence": {"Cuba": 1.0}, "entropy": -1e-12}}, "branch_attrs": {"mutations": {"nuc": ["T8265C"], "NS5": ["I234T"]}, "labels": {"aa": "NS5: I234T"}}}]}, {"name": "NODE_0000602", "node_attrs": {"div": 0.0504, "num_date": {"value": 2022.392, "confidence": [2022.276, 2022.449]}, "clade_membership": {"value": "DENV3/III"}, "region": {"value": "North America", "confidence": {"North America": 1.0}, "entropy": 3.86e-05}, "country": {"value": "USA", "confidence": {"USA": 0.539, "Cuba": 0.461}, "entropy": 0.69}}, "branch_attrs": {"mutations": {"nuc": ["A10572T"]}}, "children": [{"name": "NODE_0000607", "node_attrs": {"div": 0.0513, "num_date": {"value": 2023.38, "confidence": [2023.105, 2023.598]}, "clade_membership": {"value": "DENV3/III"}, "region": {"value": "North America", "confidence": {"North America": 1.0}, "entropy": 0.000727}, "country": {"value": "USA", "confidence": {"USA": 0.92, "Cuba": 0.0798}, "entropy": 0.279}}, "branch_attrs": {"mutations": {"nuc": ["A220G", "C403T", "C1537T", "C3667T", "G4070C", "C4249T", "T4717C", "G6445A", "C8461T", "A9982G"], "NS2A": ["V201L"]}, "labels": {"aa": "NS2A: V201L"}}, "children": [{"name": "DENV3_3III_B_3_2_PP692472.1", "node_attrs": {"div": 0.0523, "num_date": {"value": 2023.999, "confidence": [2023.999, 2023.999]}, "accession": "DENV3_3III_B_3_2_PP692472.1", "strain": {"value": "PP692472.1"}, "clade_membership": {"value": "DENV3/III"}, "region": {"value": "North America", "confidence": {"North America": 1.0}, "entropy": -1e-12}, "country": {"value": "USA", "confidence": {"USA": 1.0}, "entropy": -1e-12}}, "branch_attrs": {"mutations": {"nuc": ["C307T", "C538T", "A2092G", "A3277T", "G4289A", "A4441T", "C5977T", "A7162T", "C8290T", "T10054C"], "NS2B": ["A56T"]}, "labels": {"aa": "NS2B: A56T"}}}, {"name": "DENV3_3III_B_3_2_PQ340824.1", "node_attrs": {"div": 0.0518, "num_date": {"value": 2024.515, "confidence": [2024.515, 2024.515]}, "accession": "DENV3_3III_B_3_2_PQ340824.1", "strain": {"value": "PQ340824.1"}, "clade_membership": {"value": "DENV3/III"}, "region": {"value": "North America", "confidence": {"North America": 1.0}, "entropy": -1e-12}, "country": {"value": "USA", "confidence": {"USA": 1.0}, "entropy": -1e-12}}, "branch_attrs": {"mutations": {"nuc": ["G5071A", "C5662T", "C10305T", "T10306C", "C10351T"]}}}]}, {"name": "NODE_0000603", "node_attrs": {"div": 0.0506, "num_date": {"value": 2022.528, "confidence": [2022.451, 2022.61]}, "clade_membership": {"value": "DENV3/III"}, "region": {"value": "North America", "confidence": {"North America": 1.0}, "entropy": 3.71e-05}, "country": {"value": "USA", "confidence": {"USA": 0.974, "Cuba": 0.0258}, "entropy": 0.12}}, "branch_attrs": {"mutations": {"nuc": ["A2109G", "A7611G"], "E": ["K392R"], "NS5": ["K16R"]}, "labels": {"aa": "E: K392R; NS5: K16R"}}, "children": [{"name": "DENV3_3III_B_3_2_OQ821614.1", "node_attrs": {"div": 0.0506, "num_date": {"value": 2022.61, "confidence": [2022.61, 2022.61]}, "accession": "DENV3_3III_B_3_2_OQ821614.1", "strain": {"value": "OQ821614.1"}, "clade_membership": {"value": "DENV3/III"}, "region": {"value": "North America", "confidence": {"North America": 1.0}, "entropy": -1e-12}, "country": {"value": "USA", "confidence": {"USA": 1.0}, "entropy": -1e-12}}, "branch_attrs": {"mutations": {}}}, {"name": "DENV3_3III_B_3_2_OR654266.1", "node_attrs": {"div": 0.0516, "num_date": {"value": 2023.078, "confidence": [2023.078, 2023.078]}, "accession": "DENV3_3III_B_3_2_OR654266.1", "strain": {"value": "OR654266.1"}, "clade_membership": {"value": "DENV3/III"}, "region": {"value": "North America", "confidence": {"North America": 1.0}, "entropy": -1e-12}, "country": {"value": "USA", "confidence": {"USA": 1.0}, "entropy": -1e-12}}, "branch_attrs": {"mutations": {"nuc": ["T1328C", "A4731G", "T5569C", "A5656G", "C5719T", "C6418T", "G6638A", "T6810C", "A8427G", "T9337C", "T9400C"], "2K": ["I20T"], "E": ["Y132H"], "NS3": ["K73R"], "NS4A": ["A90T"], "NS5": ["N288S"]}, "labels": {"aa": "2K: I20T; E: Y132H; NS3: K73R; NS4A: A90T; NS5: N288S"}}}, {"name": "NODE_0000605", "node_attrs": {"div": 0.0512, "num_date": {"value": 2023.144, "confidence": [2022.899, 2023.292]}, "clade_membership": {"value": "DENV3/III"}, "region": {"value": "North America", "confidence": {"North America": 1.0}, "entropy": 0.000727}, "country": {"value": "USA", "confidence": {"USA": 0.993, "Cuba": 0.00745}, "entropy": 0.0445}}, "branch_attrs": {"mutations": {"nuc": ["A340G", "C6439T", "A6983G", "T8116C", "C8884A", "C9919T", "T10572A"], "NS4B": ["T55A"]}, "labels": {"aa": "NS4B: T55A"}}, "children": [{"name": "DENV3_3III_B_3_2_OR771145.1", "node_attrs": {"div": 0.0514, "num_date": {"value": 2023.599, "confidence": [2023.599, 2023.599]}, "accession": "DENV3_3III_B_3_2_OR771145.1", "strain": {"value": "OR771145.1"}, "clade_membership": {"value": "DENV3/III"}, "region": {"value": "North America", "confidence": {"North America": 1.0}, "entropy": -1e-12}, "country": {"value": "USA", "confidence": {"USA": 1.0}, "entropy": -1e-12}}, "branch_attrs": {"mutations": {"nuc": ["T71G", "C2443T"]}}}, {"name": "DENV3_3III_B_3_2_OR771127.1", "node_attrs": {"div": 0.0519, "num_date": {"value": 2023.525, "confidence": [2023.525, 2023.525]}, "accession": "DENV3_3III_B_3_2_OR771127.1", "strain": {"value": "OR771127.1"}, "clade_membership": {"value": "DENV3/III"}, "region": {"value": "North America", "confidence": {"North America": 1.0}, "entropy": -1e-12}, "country": {"value": "USA", "confidence": {"USA": 1.0}, "entropy": -1e-12}}, "branch_attrs": {"mutations": {"nuc": ["G1273A", "G1642A", "A4030G", "T5671C", "C6754T", "T9604C", "C9841T"]}}}]}]}, {"name": "NODE_0000608", "node_attrs": {"div": 0.0508, "num_date": {"value": 2022.55, "confidence": [2022.474, 2022.599]}, "clade_membership": {"value": "DENV3/III"}, "region": {"value": "North America", "confidence": {"North America": 1.0}, "entropy": 0.000756}, "country": {"value": "Cuba", "confidence": {"Cuba": 0.545, "USA": 0.455}, "entropy": 0.69}}, "branch_attrs": {"mutations": {"nuc": ["C2974T", "C5455T", "T5639C", "A8782G"]}}, "children": [{"name": "DENV3_3III_B_3_2_OQ821511.1", "node_attrs": {"div": 0.0509, "num_date": {"value": 2022.604, "confidence": [2022.604, 2022.604]}, "accession": "DENV3_3III_B_3_2_OQ821511.1", "strain": {"value": "OQ821511.1"}, "clade_membership": {"value": "DENV3/III"}, "region": {"value": "North America", "confidence": {"North America": 1.0}, "entropy": -1e-12}, "country": {"value": "Cuba", "confidence": {"Cuba": 1.0}, "entropy": -1e-12}}, "branch_attrs": {"mutations": {"nuc": ["T3163C"]}}}, {"name": "NODE_0000609", "node_attrs": {"div": 0.0514, "num_date": {"value": 2023.179, "confidence": [2022.951, 2023.407]}, "clade_membership": {"value": "DENV3/III"}, "region": {"value": "North America", "confidence": {"North America": 1.0}, "entropy": 0.000836}, "country": {"value": "USA", "confidence": {"USA": 0.884, "Cuba": 0.115}, "entropy": 0.359}}, "branch_attrs": {"mutations": {"nuc": ["A1786G", "C2659T", "T2669C", "G4321A", "C5002T", "C6985T", "T9262C"]}}, "children": [{"name": "DENV3_3III_B_3_2_PQ617120.1", "node_attrs": {"div": 0.0522, "num_date": {"value": 2024.734, "confidence": [2024.734, 2024.734]}, "accession": "DENV3_3III_B_3_2_PQ617120.1", "strain": {"value": "PQ617120.1"}, "clade_membership": {"value": "DENV3/III"}, "region": {"value": "North America", "confidence": {"North America": 1.0}, "entropy": -1e-12}, "country": {"value": "USA", "confidence": {"USA": 1.0}, "entropy": -1e-12}}, "branch_attrs": {"mutations": {"nuc": ["T586G", "C1345T", "C3271T", "A4774T", "G6358A", "T9589C", "C9856T", "G9985A"]}}}, {"name": "NODE_0000610", "node_attrs": {"div": 0.0517, "num_date": {"value": 2023.42, "confidence": [2023.257, 2023.543]}, "clade_membership": {"value": "DENV3/III"}, "region": {"value": "North America", "confidence": {"North America": 1.0}, "entropy": 0.000755}, "country": {"value": "USA", "confidence": {"USA": 0.978, "Cuba": 0.0224}, "entropy": 0.108}}, "branch_attrs": {"mutations": {"nuc": ["A2660G", "G5185T", "C6346T"], "NS1": ["N83D"]}, "labels": {"aa": "NS1: N83D"}}, "children": [{"name": "DENV3_3III_B_3_2_OR771187.1", "node_attrs": {"div": 0.052, "num_date": {"value": 2023.703, "confidence": [2023.703, 2023.703]}, "accession": "DENV3_3III_B_3_2_OR771187.1", "strain": {"value": "OR771187.1"}, "clade_membership": {"value": "DENV3/III"}, "region": {"value": "North America", "confidence": {"North America": 1.0}, "entropy": -1e-12}, "country": {"value": "USA", "confidence": {"USA": 1.0}, "entropy": -1e-12}}, "branch_attrs": {"mutations": {"nuc": ["C3084T", "T5698C", "T9400C"], "NS1": ["T224I"]}, "labels": {"aa": "NS1: T224I"}}}, {"name": "DENV3_3III_B_3_2_OR771151.1", "node_attrs": {"div": 0.052, "num_date": {"value": 2023.61, "confidence": [2023.61, 2023.61]}, "accession": "DENV3_3III_B_3_2_OR771151.1", "strain": {"value": "OR771151.1"}, "clade_membership": {"value": "DENV3/III"}, "region": {"value": "North America", "confidence": {"North America": 1.0}, "entropy": -1e-12}, "country": {"value": "USA", "confidence": {"USA": 1.0}, "entropy": -1e-12}}, "branch_attrs": {"mutations": {"nuc": ["T5263C", "C6790T", "C8389T"]}}}]}]}]}]}]}, {"name": "NODE_0000582", "node_attrs": {"div": 0.0504, "num_date": {"value": 2022.386, "confidence": [2022.302, 2022.515]}, "clade_membership": {"value": "DENV3/III"}, "region": {"value": "North America", "confidence": {"North America": 1.0}, "entropy": 4.43e-09}, "country": {"value": "Cuba", "confidence": {"Cuba": 1.0}, "entropy": 0.00414}}, "branch_attrs": {"mutations": {"nuc": ["C1366T", "A2113G"]}}, "children": [{"name": "DENV3_3III_B_3_2_OR162312.1", "node_attrs": {"div": 0.0513, "num_date": {"value": 2022.919, "confidence": [2022.919, 2022.919]}, "accession": "DENV3_3III_B_3_2_OR162312.1", "strain": {"value": "OR162312.1"}, "clade_membership": {"value": "DENV3/III"}, "region": {"value": "North America", "confidence": {"North America": 1.0}, "entropy": -1e-12}, "country": {"value": "USA", "confidence": {"USA": 1.0}, "entropy": -1e-12}}, "branch_attrs": {"mutations": {"nuc": ["G468A", "G469C", "A1495G", "C3013T", "C3196T", "C3394T", "C3581T", "C9841T", "C10050T", "C10269T"], "M": ["R11H"], "NS2A": ["L38F"], "NS5": ["P829L"], "pr": ["R11H"]}, "labels": {"aa": "M: R11H; NS2A: L38F; NS5: P829L; pr: R11H"}}}, {"name": "DENV3_3III_B_3_2_OQ821513.1", "node_attrs": {"div": 0.0506, "num_date": {"value": 2022.612, "confidence": [2022.612, 2022.612]}, "accession": "DENV3_3III_B_3_2_OQ821513.1", "strain": {"value": "OQ821513.1"}, "clade_membership": {"value": "DENV3/III"}, "region": {"value": "North America", "confidence": {"North America": 1.0}, "entropy": -1e-12}, "country": {"value": "Cuba", "confidence": {"Cuba": 1.0}, "entropy": -1e-12}}, "branch_attrs": {"mutations": {"nuc": ["T2524C", "T6233C"]}}}, {"name": "DENV3_3III_B_3_2_OQ821558.1", "node_attrs": {"div": 0.0506, "num_date": {"value": 2022.736, "confidence": [2022.736, 2022.736]}, "accession": "DENV3_3III_B_3_2_OQ821558.1", "strain": {"value": "OQ821558.1"}, "clade_membership": {"value": "DENV3/III"}, "region": {"value": "North America", "confidence": {"North America": 1.0}, "entropy": -1e-12}, "country": {"value": "Cuba", "confidence": {"Cuba": 1.0}, "entropy": -1e-12}}, "branch_attrs": {"mutations": {"nuc": ["T130C", "T3779C"]}}}, {"name": "NODE_0000590", "node_attrs": {"div": 0.0506, "num_date": {"value": 2022.578, "confidence": [2022.458, 2022.664]}, "clade_membership": {"value": "DENV3/III"}, "region": {"value": "North America", "confidence": {"North America": 1.0}, "entropy": 0.000726}, "country": {"value": "Cuba", "confidence": {"Cuba": 0.999, "USA": 0.00121}, "entropy": 0.00935}}, "branch_attrs": {"mutations": {"nuc": ["C3064T", "G7126C"]}}, "children": [{"name": "DENV3_3III_B_3_2_OQ821550.1", "node_attrs": {"div": 0.0507, "num_date": {"value": 2022.725, "confidence": [2022.725, 2022.725]}, "accession": "DENV3_3III_B_3_2_OQ821550.1", "strain": {"value": "OQ821550.1"}, "clade_membership": {"value": "DENV3/III"}, "region": {"value": "North Americ
[truncated: 321,014 more chars]
