# Supplementary material for: Dengue and Oropouche virus co-infection in a traveller from Cuba to Portugal
Source: J Travel Med. 2025 Jun 9;32(7):taaf051. doi: 10.1093/jtm/taaf051 (PMC12640871; doi:10.1093/jtm/taaf051)
Supplement: SupplementaryFile_2_3_DENV3_Portugal_2024_genome_metadata_taaf051 [file supplementaryfile_2_3_denv3_portugal_2024_genome_metadata_taaf051.zip]

Archive with 1 entries (1 files):
- SupplementaryFile_2_3_DENV3_Portugal_2024_genome_metadata_taaf051.tsv
