# Supplementary material for: Dengue and Oropouche virus co-infection in a traveller from Cuba to Portugal
Source: J Travel Med. 2025 Jun 9;32(7):taaf051. doi: 10.1093/jtm/taaf051 (PMC12640871; doi:10.1093/jtm/taaf051)
Supplement: SupplementaryFile_2_3_DENV3_Portugal_2024_genome_metadata_taaf051 [file supplementaryfile_2_3_denv3_portugal_2024_genome_metadata_taaf051.zip › SupplementaryFile_2_3_DENV3_Portugal_2024_genome_metadata_taaf051.tsv]

sequence	genbank_accession	strain	short_accession	nextclade	date	region	country	isolate	host	id_country_detection_date	id_country_origin_Figure1	origin_infection	travel_history
PTHuDENV3_113210_INSA2024	PV440223.1	PTHuDENV3	PV440223	3III_B.3.2	2024-11-13	Europe	Portugal	PTHuDENV3_113210_INSA2024	Homo sapiens	PTHuDENV3_113210_INSA2024 | Portugal | nov/24	PTHu_113210|Cuba-Portugal|nov24	Cuba	travel case from Cuba
DENV3_3III_B_3_2_PQ617119.1	PQ617119.1	PQ617119.1	PQ617119	3III_B.3.2	2024-09-24	North America	USA	DENV-3/USA/FL-BPHL-0138/2024	Homo sapiens	PQ617119.1 | USA | sep/24	PR617119.1|Cuba-USA|sep/24	Cuba	Travel case from Cuba
DENV3_3III_B_3_2_PQ868280.1	PQ868280.1	PQ868280.1	PQ868280	3III_B.3.2	2024-10-20	North America	USA	hDenV3/USA/CA-LACPHL-DA00038/2024	Homo sapiens	PQ868280.1 | USA | oct/24	PQ868280.1|USA-California|oct/24	USA_California-LA?	human. Local? Unclear
DENV3_3III_B_3_2_PQ617145.1	PQ617145.1	PQ617145.1	PQ617145	3III_B.3.2	2024-09-09	North America	USA	DENV-3/USA/FL-BPHL-0164/2024	Homo sapiens	PQ617145.1 | USA | sep/24	PQ617145.1|Cuba-USA|sep/24	Cuba	Travel case from Cuba
DENV3_3III_B_3_2_PQ340828.1	PQ340828.1	PQ340828.1	PQ340828	3III_B.3.2	2024-07-14	North America	USA	DENV-3/USA/FL-BPHL-0088/2024	Homo sapiens	PQ340828.1 | USA | jul/24	PQ340828.1|Cuba-USA|jul/24	Cuba	Travel case from Cuba
DENV3_3III_B_3_2_PQ155002.1	PQ155002.1	PQ155002.1	PQ155002	3III_B.3.2	2023-12-09	North America	USA	DENV-3/USA/FL-BPHL-0268/2023	Homo sapiens	PQ155002.1 | USA | dec/23	PQ155002.1|Cuba-USA|dec/23	Cuba	Travel case from Cuba
DENV3_3III_B_3_2_PP708040.1	PP708040.1	PP708040.1	PP708040	3III_B.3.2	2024-01-30	North America	USA	DENV-3/USA/FL-BPHL-0013/2024	Homo sapiens	PP708040.1 | USA | jan/24	PP708040.1|Cuba-USA|jan/24	Cuba	Travel case from Cuba
DENV3_3III_B_3_2_PP708035.1	PP708035.1	PP708035.1	PP708035	3III_B.3.2	2024-01-13	North America	USA	DENV-3/USA/FL-BPHL-0008/2024	Homo sapiens	PP708035.1 | USA | jan/24	PP708035.1|Cuba-USA|jan/24	Cuba	Travel case from Cuba
DENV3_3III_B_3_2_PP692465.1	PP692465.1	PP692465.1	PP692465	3III_B.3.2	2023-12-12	North America	USA	DENV-3/USA/FL-BPHL-0249/2023	Homo sapiens	PP692465.1 | USA | dec/23	PP692465.1|Cuba-USA|dec/23	USA_Florida	Acquired_in_Florida
DENV3_3III_B_3_2_OR821943.1	OR821943.1	OR821943.1	OR821943	3III_B.3.2	2023-09-25	North America	USA	DENV-3/USA/FL-BPHL-0145/2023	Homo sapiens	OR821943.1 | USA | sep/23	OR821943.1|Cuba-USA|sep/23	Cuba	travel case from Cuba
DENV3_3III_B_3_2_OR821936.1	OR821936.1	OR821936.1	OR821936	3III_B.3.2	2023-09-21	North America	USA	DENV-3/USA/FL-BPHL-0138/2023	Homo sapiens	OR821936.1 | USA | sep/23	OR821936.1|USA-Florida|sep/23	USA_Florida	Acquired_in_Florida
DENV3_3III_B_3_2_OR821930.1	OR821930.1	OR821930.1	OR821930	3III_B.3.2	2023-07-10	North America	USA	DENV-3/USA/FL-BPHL-0132/2023	Homo sapiens	OR821930.1 | USA | jul/23	OR821930.1|Cuba-USA|jul/23	Cuba	travel case from Cuba
DENV3_3III_B_3_2_OR771185.1	OR771185.1	OR771185.1	OR771185	3III_B.3.2	2023-09-16	North America	USA	DENV-3/USA/FL-BPHL-0116/2023	Homo sapiens	OR771185.1 | USA | sep/23	OR771185.1|USA-Florida|sep/23	USA_Florida	Acquired_in_Florida
DENV3_3III_B_3_2_OR771161.1	OR771161.1	OR771161.1	OR771161	3III_B.3.2	2023-08-23	North America	USA	DENV-3/USA/FL-BPHL-0087/2023	Homo sapiens	OR771161.1 | USA | aug/23	OR771161.1|Cuba-USA|aug/23	Cuba	travel case from Cuba
DENV3_3III_B_3_2_OR771153.1	OR771153.1	OR771153.1	OR771153	3III_B.3.2	2023-08-11	North America	USA	DENV-3/USA/FL-BPHL-0080/2023	Homo sapiens	OR771153.1 | USA | aug/23	OR771153.1|Cuba-USA|aug/23	Cuba	travel case from Cuba
DENV3_3III_B_3_2_OR771149.1	OR771149.1	OR771149.1	OR771149	3III_B.3.2	2023-08-11	North America	USA	DENV-3/USA/FL-BPHL-0076/2023	Homo sapiens	OR771149.1 | USA | aug/23	OR771149.1|Honduras-USA|aug/23	Honduras	travel case from Honduras
DENV3_3III_B_3_2_OR771148.1	OR771148.1	OR771148.1	OR771148	3III_B.3.2	2023-08-13	North America	USA	DENV-3/USA/FL-BPHL-0075/2023	Homo sapiens	OR771148.1 | USA | aug/23	OR771148.1|Cuba-USA|aug/23	Cuba	travel case from Cuba
DENV3_3III_B_3_2_OR771142.1	OR771142.1	OR771142.1	OR771142	3III_B.3.2	2023-08-02	North America	USA	DENV-3/USA/FL-BPHL-0070/2023	Homo sapiens	OR771142.1 | USA | aug/23	OR771142.1|Cuba-USA|aug/23	Cuba	Travel case from Cuba
DENV3_3III_B_3_2_OR771133.1	OR771133.1	OR771133.1	OR771133	3III_B.3.2	2023-07-31	North America	USA	DENV-3/USA/FL-BPHL-0108/2023	Homo sapiens	OR771133.1 | USA | jul/23	OR771133.1|Cuba-USA|jul/23	Cuba	Travel case from Cuba
DENV3_3III_B_3_2_OQ836209.1	OQ836209.1	OQ836209.1	OQ836209	3III_B.3.2	2023-01-24	North America	Puerto Rico	PR/DB418/2023	Aedes aegypti	OQ836209.1 | Puerto Rico | jan/23	OQ836209.1|PuertoRico-Aedes|jan/23	Puerto Rico	mosquito pool
DENV3_3III_B_3_2_OQ836208.1	OQ836208.1	OQ836208.1	OQ836208	3III_B.3.2	2022-12-27	North America	Puerto Rico	PR/DB417/2022	Aedes aegypti	OQ836208.1 | Puerto Rico | dec/22	OQ836208.1|PuertoRico-Aedes|dec/22	Puerto Rico	mosquito pool
DENV3_3III_B_3_2_OQ836205.1	OQ836205.1	OQ836205.1	OQ836205	3III_B.3.2	2022-10-29	North America	Puerto Rico	PR/DB414/2022	Homo sapiens	OQ836205.1 | Puerto Rico | oct/22	OQ836205.1|PuertoRico|oct/22	Puerto Rico	NA
DENV3_3III_B_3_2_OQ821581.1	OQ821581.1	OQ821581.1	OQ821581	3III_B.3.2	2022-11-29	North America	Cuba	DENV3/Cuba/2022-11-29/Yale-DN00936	Homo sapiens	OQ821581.1 | Cuba | nov/22	OQ821581.1|Cuba-USA|nov/22	Cuba	traveller from Cuba diagnosed in Florida, USA
DENV3_3III_B_3_2_OQ821577.1	OQ821577.1	OQ821577.1	OQ821577	3III_B.3.2	2022-11-18	North America	Cuba	DENV3/Cuba/2022-11-18/Yale-DN00931	Homo sapiens	OQ821577.1 | Cuba | nov/22	OQ821577.1|Cuba-USA|nov/22	Cuba	traveller from Cuba diagnosed in Florida, USA
DENV3_3III_B_3_2_OQ821573.1	OQ821573.1	OQ821573.1	OQ821573	3III_B.3.2	2022-11-04	North America	Cuba	DENV3/Cuba/2022-11-04/Yale-DN00910	Homo sapiens	OQ821573.1 | Cuba | nov/22	OQ821573.1|Cuba-USA|nov/22	Cuba	traveller from Cuba diagnosed in Florida, USA
DENV3_3III_B_3_2_OQ821566.1	OQ821566.1	OQ821566.1	OQ821566	3III_B.3.2	2022-10-15	North America	Cuba	DENV3/Cuba/2022-10-15/Yale-DN00892	Homo sapiens	OQ821566.1 | Cuba | oct/22	OQ821566.1|Cuba-USA|oct/22	Cuba	traveller from Cuba diagnosed in Florida, USA
DENV3_3III_B_3_2_OQ821556.1	OQ821556.1	OQ821556.1	OQ821556	3III_B.3.2	2022-09-25	North America	Cuba	DENV3/Cuba/2022-09-25/Yale-DN00879	Homo sapiens	OQ821556.1 | Cuba | sep/22	OQ821556.1|Cuba-USA|sep/22	Cuba	traveller from Cuba diagnosed in Florida, USA
DENV3_3III_B_3_2_OQ821532.1	OQ821532.1	OQ821532.1	OQ821532	3III_B.3.2	2022-08-30	North America	Cuba	DENV3/Cuba/2022-08-30/Yale-DN01043	Homo sapiens	OQ821532.1 | Cuba | aug/22	OQ821532.1|Cuba-USA|aug/22	Cuba	traveller from Cuba diagnosed in Florida, USA
DENV3_3III_B_3_2_OQ821516.1	OQ821516.1	OQ821516.1	OQ821516	3III_B.3.2	2022-08-15	North America	Cuba	DENV3/Cuba/2022-08-15/Yale-DN01026	Homo sapiens	OQ821516.1 | Cuba | aug/22	OQ821516.1|Cuba-USA|aug/22	Cuba	traveller from Cuba diagnosed in Florida, USA
DENV3_3III_B_3_2_OR771152.1	OR771152.1	OR771152.1	OR771152	3III_B.3.2	2023-08-09	North America	USA	DENV-3/USA/FL-BPHL-0079/2023	Homo sapiens
DENV3_CLADE_REP_AY776329.1	AY776329.1	AY776329.1	AY776329	3I	2005-12-31	Asia	Taiwan	?	?	AY776329.1 | Taiwan | dec/05
DENV3_CLADE_REP_PP994667.1	PP994667.1	PP994667.1	PP994667	3I_A	2022-10-17	Asia	Indonesia	BAL-065	Homo sapiens	PP994667.1 | Indonesia | oct/22
DENV3_CLADE_REP_MZ857226.1	MZ857226.1	MZ857226.1	MZ857226	3II_A	1991-09-17	Asia	Thailand	KAJP33_DENV3_Thailand_South.East.Asia_1991-9-17	Homo sapiens	MZ857226.1 | Thailand | sep/91
DENV3_CLADE_REP_PP269977.1	PP269977.1	PP269977.1	PP269977	3II_A.1	2015-08-24	Asia	Vietnam	DENV3/Viet_Nam/2015-08-24/Yale-DN01971	Homo sapiens	PP269977.1 | Vietnam | aug/15
DENV3_CLADE_REP_MW946622.1	MW946622.1	MW946622.1	MW946622	3II_A.3	2006-07-01	Asia	Thailand	02380/06	Homo sapiens	MW946622.1 | Thailand | jul/06
DENV3_CLADE_REP_MW946863.1	MW946863.1	MW946863.1	MW946863	3II_A.4	2003-07-01	Asia	Thailand	01619/03	Homo sapiens	MW946863.1 | Thailand | jul/03
DENV3_CLADE_REP_PV344310.1	PV344310.1	PV344310.1	PV344310	3II_A.5	2019-03-19	Asia	Thailand	DENV3_09521TH	Homo sapiens	PV344310.1 | Thailand | mar/19
DENV3_CLADE_REP_OK605766.1	OK605766.1	OK605766.1	OK605766	3III	1993-07-01	Africa	Somalia	DENV3-5_S_162	Homo sapiens	OK605766.1 | Somalia | jul/93
DENV3_CLADE_REP_KU509283.1	KU509283.1	KU509283.1	KU509283	3III_A.1	2006-07-01	Asia	Sri Lanka	?	Homo sapiens	KU509283.1 | Sri Lanka | jul/06
DENV3_CLADE_REP_PQ218498.1	PQ218498.1	PQ218498.1	PQ218498	3III_B	2019-05-17	Africa	Kenya	068_05_2019	Homo sapiens	PQ218498.1 | Kenya | may/19
DENV3_CLADE_REP_PQ203301.1	PQ203301.1	PQ203301.1	PQ203301	3III_B.1	2023-10-03	Asia	Thailand	23GZ19808_D3_THA	Homo sapiens	PQ203301.1 | Thailand | oct/23
DENV3_CLADE_REP_PQ084661.1	PQ084661.1	PQ084661.1	PQ084661	3III_B.2	2023-10-10	Asia	China	23GZ20069_D3_BFA	Homo sapiens	PQ084661.1 | China | oct/23
DENV3_CLADE_REP_PQ780164.1	PQ780164.1	PQ780164.1	PQ780164	3III_B.3.1	2024-09-03	Asia	India	NIMH-2790_Z1_2024-09-03	Homo sapiens	PQ780164.1 | India | sep/24
DENV3_3III_B_3_2_OQ445961.1	OQ445961.1	OQ445961.1	OQ445961	3III_B.3.2	2022-05-22	North America	USA	US/DB375/2022	Homo sapiens	OQ445961.1 | USA | may/22
DENV3_3III_B_3_2_OQ445960.1	OQ445960.1	OQ445960.1	OQ445960	3III_B.3.2	2022-06-21	North America	USA	US/DB376/2022	Homo sapiens	OQ445960.1 | USA | jun/22
DENV3_3III_B_3_2_OQ445957.1	OQ445957.1	OQ445957.1	OQ445957	3III_B.3.2	2022-06-25	North America	USA	US/DB379/2022	Homo sapiens	OQ445957.1 | USA | jun/22
DENV3_3III_B_3_2_OQ445958.1	OQ445958.1	OQ445958.1	OQ445958	3III_B.3.2	2022-06-28	North America	USA	US/DB378/2022	Homo sapiens	OQ445958.1 | USA | jun/22
DENV3_3III_B_3_2_OQ445962.1	OQ445962.1	OQ445962.1	OQ445962	3III_B.3.2	2022-06-28	North America	USA	US/DB374/2022	Homo sapiens	OQ445962.1 | USA | jun/22
DENV3_3III_B_3_2_OQ445959.1	OQ445959.1	OQ445959.1	OQ445959	3III_B.3.2	2022-06-29	North America	USA	US/DB377/2022	Homo sapiens	OQ445959.1 | USA | jun/22
DENV3_3III_B_3_2_OQ445956.1	OQ445956.1	OQ445956.1	OQ445956	3III_B.3.2	2022-07-06	North America	USA	US/DB380/2022	Homo sapiens	OQ445956.1 | USA | jul/22
DENV3_3III_B_3_2_OQ821504.1	OQ821504.1	OQ821504.1	OQ821504	3III_B.3.2	2022-07-06	North America	Cuba	DENV3/Cuba/2022-07-06/Yale-DN01021	Homo sapiens	OQ821504.1 | Cuba | jul/22
DENV3_3III_B_3_2_OQ445954.1	OQ445954.1	OQ445954.1	OQ445954	3III_B.3.2	2022-07-08	North America	USA	US/DB382/2022	Homo sapiens	OQ445954.1 | USA | jul/22
DENV3_3III_B_3_2_OQ445940.1	OQ445940.1	OQ445940.1	OQ445940	3III_B.3.2	2022-07-09	North America	USA	US/DB396/2022	Homo sapiens	OQ445940.1 | USA | jul/22
DENV3_3III_B_3_2_OQ445950.1	OQ445950.1	OQ445950.1	OQ445950	3III_B.3.2	2022-07-09	North America	USA	US/DB386/2022	Homo sapiens	OQ445950.1 | USA | jul/22
DENV3_3III_B_3_2_OQ445951.1	OQ445951.1	OQ445951.1	OQ445951	3III_B.3.2	2022-07-09	North America	USA	US/DB385/2022	Homo sapiens	OQ445951.1 | USA | jul/22
DENV3_3III_B_3_2_OQ445955.1	OQ445955.1	OQ445955.1	OQ445955	3III_B.3.2	2022-07-09	North America	USA	US/DB381/2022	Homo sapiens	OQ445955.1 | USA | jul/22
DENV3_3III_B_3_2_OQ445952.1	OQ445952.1	OQ445952.1	OQ445952	3III_B.3.2	2022-07-10	North America	USA	US/DB384/2022	Homo sapiens	OQ445952.1 | USA | jul/22
DENV3_3III_B_3_2_OQ445953.1	OQ445953.1	OQ445953.1	OQ445953	3III_B.3.2	2022-07-13	North America	USA	US/DB383/2022	Homo sapiens	OQ445953.1 | USA | jul/22
DENV3_3III_B_3_2_OQ445949.1	OQ445949.1	OQ445949.1	OQ445949	3III_B.3.2	2022-07-15	North America	USA	US/DB387/2022	Homo sapiens	OQ445949.1 | USA | jul/22
DENV3_3III_B_3_2_OQ445945.1	OQ445945.1	OQ445945.1	OQ445945	3III_B.3.2	2022-07-17	North America	USA	US/DB391/2022	Homo sapiens	OQ445945.1 | USA | jul/22
DENV3_3III_B_3_2_OQ821505.1	OQ821505.1	OQ821505.1	OQ821505	3III_B.3.2	2022-07-17	North America	Cuba	DENV3/Cuba/2022-07-17/Yale-DN01020	Homo sapiens	OQ821505.1 | Cuba | jul/22
DENV3_3III_B_3_2_OQ747070.1	OQ747070.1	OQ747070.1	OQ747070	3III_B.3.2	2022-07-18	North America	Cuba	DENV3/Cuba/2022-07-18/Yale-DN00459-1	Homo sapiens	OQ747070.1 | Cuba | jul/22
DENV3_3III_B_3_2_OQ445943.1	OQ445943.1	OQ445943.1	OQ445943	3III_B.3.2	2022-07-19	North America	USA	US/DB393/2022	Homo sapiens	OQ445943.1 | USA | jul/22
DENV3_3III_B_3_2_OQ445938.1	OQ445938.1	OQ445938.1	OQ445938	3III_B.3.2	2022-07-21	North America	USA	US/DB398/2022	Homo sapiens	OQ445938.1 | USA | jul/22
DENV3_3III_B_3_2_OQ445941.1	OQ445941.1	OQ445941.1	OQ445941	3III_B.3.2	2022-07-21	North America	USA	US/DB395/2022	Homo sapiens	OQ445941.1 | USA | jul/22
DENV3_3III_B_3_2_OQ445937.1	OQ445937.1	OQ445937.1	OQ445937	3III_B.3.2	2022-07-22	North America	USA	US/DB399/2022	Homo sapiens	OQ445937.1 | USA | jul/22
DENV3_3III_B_3_2_OQ445939.1	OQ445939.1	OQ445939.1	OQ445939	3III_B.3.2	2022-07-22	North America	USA	US/DB397/2022	Homo sapiens	OQ445939.1 | USA | jul/22
DENV3_3III_B_3_2_OQ445942.1	OQ445942.1	OQ445942.1	OQ445942	3III_B.3.2	2022-07-22	North America	USA	US/DB394/2022	Homo sapiens	OQ445942.1 | USA | jul/22
DENV3_3III_B_3_2_OQ445944.1	OQ445944.1	OQ445944.1	OQ445944	3III_B.3.2	2022-07-22	North America	USA	US/DB392/2022	Homo sapiens	OQ445944.1 | USA | jul/22
DENV3_3III_B_3_2_OQ821506.1	OQ821506.1	OQ821506.1	OQ821506	3III_B.3.2	2022-07-23	North America	Cuba	DENV3/Cuba/2022-07-23/Yale-DN00781	Homo sapiens	OQ821506.1 | Cuba | jul/22
DENV3_3III_B_3_2_OQ445936.1	OQ445936.1	OQ445936.1	OQ445936	3III_B.3.2	2022-07-26	North America	USA	US/DB400/2022	Homo sapiens	OQ445936.1 | USA | jul/22
DENV3_3III_B_3_2_OQ836211.1	OQ836211.1	OQ836211.1	OQ836211	3III_B.3.2	2022-07-27	North America	Puerto Rico	PR/DB420/2022	Homo sapiens	OQ836211.1 | Puerto Rico | jul/22
DENV3_3III_B_3_2_OQ821507.1	OQ821507.1	OQ821507.1	OQ821507	3III_B.3.2	2022-07-28	North America	Cuba	DENV3/Cuba/2022-07-28/Yale-DN01024	Homo sapiens	OQ821507.1 | Cuba | jul/22
DENV3_3III_B_3_2_OQ821508.1	OQ821508.1	OQ821508.1	OQ821508	3III_B.3.2	2022-07-28	North America	Cuba	DENV3/Cuba/2022-07-28/Yale-DN01027	Homo sapiens	OQ821508.1 | Cuba | jul/22
DENV3_3III_B_3_2_OQ445948.1	OQ445948.1	OQ445948.1	OQ445948	3III_B.3.2	2022-07-29	North America	USA	US/DB388/2022	Homo sapiens	OQ445948.1 | USA | jul/22
DENV3_3III_B_3_2_OQ836210.1	OQ836210.1	OQ836210.1	OQ836210	3III_B.3.2	2022-07-30	North America	Puerto Rico	PR/DB419/2022	Homo sapiens	OQ836210.1 | Puerto Rico | jul/22
DENV3_3III_B_3_2_OQ445895.1	OQ445895.1	OQ445895.1	OQ445895	3III_B.3.2	2022-08-01	North America	USA	US/DB338/2022	Homo sapiens	OQ445895.1 | USA | aug/22
DENV3_3III_B_3_2_OQ445906.1	OQ445906.1	OQ445906.1	OQ445906	3III_B.3.2	2022-08-03	North America	USA	US/DB344/2022	Homo sapiens	OQ445906.1 | USA | aug/22
DENV3_3III_B_3_2_OQ445907.1	OQ445907.1	OQ445907.1	OQ445907	3III_B.3.2	2022-08-03	North America	USA	US/DB345/2022	Homo sapiens	OQ445907.1 | USA | aug/22
DENV3_3III_B_3_2_OQ445947.1	OQ445947.1	OQ445947.1	OQ445947	3III_B.3.2	2022-08-05	North America	USA	US/DB389/2022	Homo sapiens	OQ445947.1 | USA | aug/22
DENV3_3III_B_3_2_OQ821509.1	OQ821509.1	OQ821509.1	OQ821509	3III_B.3.2	2022-08-05	North America	Cuba	DENV3/Cuba/2022-08-05/Yale-DN00804	Homo sapiens	OQ821509.1 | Cuba | aug/22
DENV3_3III_B_3_2_OQ445911.1	OQ445911.1	OQ445911.1	OQ445911	3III_B.3.2	2022-08-06	North America	USA	US/DB349/2022	Homo sapiens	OQ445911.1 | USA | aug/22
DENV3_3III_B_3_2_OQ821510.1	OQ821510.1	OQ821510.1	OQ821510	3III_B.3.2	2022-08-06	North America	Cuba	DENV3/Cuba/2022-08-06/Yale-DN00805	Homo sapiens	OQ821510.1 | Cuba | aug/22
DENV3_3III_B_3_2_OQ821613.1	OQ821613.1	OQ821613.1	OQ821613	3III_B.3.2	2022-08-08	North America	USA	DENV3/USA:Florida/2022-08-08/Yale-DN00785	Homo sapiens	OQ821613.1 | USA | aug/22
DENV3_3III_B_3_2_OQ445946.1	OQ445946.1	OQ445946.1	OQ445946	3III_B.3.2	2022-08-09	North America	USA	US/DB390/2022	Homo sapiens	OQ445946.1 | USA | aug/22
DENV3_3III_B_3_2_OQ821511.1	OQ821511.1	OQ821511.1	OQ821511	3III_B.3.2	2022-08-09	North America	Cuba	DENV3/Cuba/2022-08-09/Yale-DN00802	Homo sapiens	OQ821511.1 | Cuba | aug/22
DENV3_3III_B_3_2_OQ821512.1	OQ821512.1	OQ821512.1	OQ821512	3III_B.3.2	2022-08-10	North America	Cuba	DENV3/Cuba/2022-08-10/Yale-DN01033	Homo sapiens	OQ821512.1 | Cuba | aug/22
DENV3_3III_B_3_2_OQ821614.1	OQ821614.1	OQ821614.1	OQ821614	3III_B.3.2	2022-08-11	North America	USA	DENV3/USA:Florida/2022-08-11/Yale-DN00791	Homo sapiens	OQ821614.1 | USA | aug/22
DENV3_3III_B_3_2_OQ821513.1	OQ821513.1	OQ821513.1	OQ821513	3III_B.3.2	2022-08-12	North America	Cuba	DENV3/Cuba/2022-08-12/Yale-DN00803	Homo sapiens	OQ821513.1 | Cuba | aug/22
DENV3_3III_B_3_2_OQ821514.1	OQ821514.1	OQ821514.1	OQ821514	3III_B.3.2	2022-08-13	North America	Cuba	DENV3/Cuba/2022-08-13/Yale-DN00792	Homo sapiens	OQ821514.1 | Cuba | aug/22
DENV3_3III_B_3_2_OQ821515.1	OQ821515.1	OQ821515.1	OQ821515	3III_B.3.2	2022-08-14	North America	Cuba	DENV3/Cuba/2022-08-14/Yale-DN01031	Homo sapiens	OQ821515.1 | Cuba | aug/22
DENV3_3III_B_3_2_OQ747071.1	OQ747071.1	OQ747071.1	OQ747071	3III_B.3.2	2022-08-16	North America	Cuba	DENV3/Cuba/2022-08-16/Yale-DN00462-1	Homo sapiens	OQ747071.1 | Cuba | aug/22
DENV3_3III_B_3_2_OQ821517.1	OQ821517.1	OQ821517.1	OQ821517	3III_B.3.2	2022-08-16	North America	Cuba	DENV3/Cuba/2022-08-16/Yale-DN00798	Homo sapiens	OQ821517.1 | Cuba | aug/22
DENV3_3III_B_3_2_OQ821615.1	OQ821615.1	OQ821615.1	OQ821615	3III_B.3.2	2022-08-17	North America	USA	DENV3/USA:Florida/2022-08-17/Yale-DN00797	Homo sapiens	OQ821615.1 | USA | aug/22
DENV3_3III_B_3_2_OQ132878.1	OQ132878.1	OQ132878.1	OQ132878	3III_B.3.2	2022-08-18	Africa	Niger	402330_DEN3_Niger_2022	Homo sapiens	OQ132878.1 | Niger | aug/22
DENV3_3III_B_3_2_OQ821518.1	OQ821518.1	OQ821518.1	OQ821518	3III_B.3.2	2022-08-18	North America	Cuba	DENV3/Cuba/2022-08-18/Yale-DN00794	Homo sapiens	OQ821518.1 | Cuba | aug/22
DENV3_3III_B_3_2_OQ821519.1	OQ821519.1	OQ821519.1	OQ821519	3III_B.3.2	2022-08-18	North America	Cuba	DENV3/Cuba/2022-08-18/Yale-DN00795	Homo sapiens	OQ821519.1 | Cuba | aug/22
DENV3_3III_B_3_2_OQ821520.1	OQ821520.1	OQ821520.1	OQ821520	3III_B.3.2	2022-08-18	North America	Cuba	DENV3/Cuba/2022-08-18/Yale-DN00796	Homo sapiens	OQ821520.1 | Cuba | aug/22
DENV3_3III_B_3_2_OQ821521.1	OQ821521.1	OQ821521.1	OQ821521	3III_B.3.2	2022-08-18	North America	Cuba	DENV3/Cuba/2022-08-18/Yale-DN00808	Homo sapiens	OQ821521.1 | Cuba | aug/22
DENV3_3III_B_3_2_OQ821522.1	OQ821522.1	OQ821522.1	OQ821522	3III_B.3.2	2022-08-18	North America	Cuba	DENV3/Cuba/2022-08-18/Yale-DN01030	Homo sapiens	OQ821522.1 | Cuba | aug/22
DENV3_3III_B_3_2_OQ821523.1	OQ821523.1	OQ821523.1	OQ821523	3III_B.3.2	2022-08-18	North America	Cuba	DENV3/Cuba/2022-08-18/Yale-DN01034	Homo sapiens	OQ821523.1 | Cuba | aug/22
DENV3_3III_B_3_2_OQ821524.1	OQ821524.1	OQ821524.1	OQ821524	3III_B.3.2	2022-08-20	North America	Cuba	DENV3/Cuba/2022-08-20/Yale-DN00815	Homo sapiens	OQ821524.1 | Cuba | aug/22
DENV3_3III_B_3_2_OQ836206.1	OQ836206.1	OQ836206.1	OQ836206	3III_B.3.2	2022-08-20	North America	Puerto Rico	PR/DB415/2022	Homo sapiens	OQ836206.1 | Puerto Rico | aug/22
DENV3_3III_B_3_2_OQ919693.1	OQ919693.1	OQ919693.1	OQ919693	3III_B.3.2	2022-08-20	North America	Cuba	DENV3/Cuba/2022-08-20/Yale-DN01041	Homo sapiens	OQ919693.1 | Cuba | aug/22
DENV3_3III_B_3_2_OQ821525.1	OQ821525.1	OQ821525.1	OQ821525	3III_B.3.2	2022-08-21	North America	Cuba	DENV3/Cuba/2022-08-21/Yale-DN00807	Homo sapiens	OQ821525.1 | Cuba | aug/22
DENV3_3III_B_3_2_OQ821526.1	OQ821526.1	OQ821526.1	OQ821526	3III_B.3.2	2022-08-23	North America	Cuba	DENV3/Cuba/2022-08-23/Yale-DN00819	Homo sapiens	OQ821526.1 | Cuba | aug/22
DENV3_3III_B_3_2_OQ821527.1	OQ821527.1	OQ821527.1	OQ821527	3III_B.3.2	2022-08-23	North America	Cuba	DENV3/Cuba/2022-08-23/Yale-DN01038	Homo sapiens	OQ821527.1 | Cuba | aug/22
DENV3_3III_B_3_2_OQ821528.1	OQ821528.1	OQ821528.1	OQ821528	3III_B.3.2	2022-08-24	North America	Cuba	DENV3/Cuba/2022-08-24/Yale-DN00809	Homo sapiens	OQ821528.1 | Cuba | aug/22
DENV3_3III_B_3_2_OQ821529.1	OQ821529.1	OQ821529.1	OQ821529	3III_B.3.2	2022-08-24	North America	Cuba	DENV3/Cuba/2022-08-24/Yale-DN00818	Homo sapiens	OQ821529.1 | Cuba | aug/22
DENV3_3III_B_3_2_OQ821530.1	OQ821530.1	OQ821530.1	OQ821530	3III_B.3.2	2022-08-24	North America	Cuba	DENV3/Cuba/2022-08-24/Yale-DN01042	Homo sapiens	OQ821530.1 | Cuba | aug/22
DENV3_3III_B_3_2_OQ821531.1	OQ821531.1	OQ821531.1	OQ821531	3III_B.3.2	2022-08-28	North America	Cuba	DENV3/Cuba/2022-08-28/Yale-DN00823	Homo sapiens	OQ821531.1 | Cuba | aug/22
DENV3_3III_B_3_2_OQ821533.1	OQ821533.1	OQ821533.1	OQ821533	3III_B.3.2	2022-08-31	North America	Cuba	DENV3/Cuba/2022-08-31/Yale-DN00822	Homo sapiens	OQ821533.1 | Cuba | aug/22
DENV3_3III_B_3_2_OQ821534.1	OQ821534.1	OQ821534.1	OQ821534	3III_B.3.2	2022-08-31	North America	Cuba	DENV3/Cuba/2022-08-31/Yale-DN00828	Homo sapiens	OQ821534.1 | Cuba | aug/22
DENV3_3III_B_3_2_OQ821535.1	OQ821535.1	OQ821535.1	OQ821535	3III_B.3.2	2022-09-01	North America	Cuba	DENV3/Cuba/2022-09-01/Yale-DN00832	Homo sapiens	OQ821535.1 | Cuba | sep/22
DENV3_3III_B_3_2_OQ857505.1	OQ857505.1	OQ857505.1	OQ857505	3III_B.3.2	2022-09-01	North America	USA	US/DB411/2022	Homo sapiens	OQ857505.1 | USA | sep/22
DENV3_3III_B_3_2_OQ836207.1	OQ836207.1	OQ836207.1	OQ836207	3III_B.3.2	2022-09-02	North America	Puerto Rico	PR/DB416/2022	Homo sapiens	OQ836207.1 | Puerto Rico | sep/22
DENV3_3III_B_3_2_OQ821536.1	OQ821536.1	OQ821536.1	OQ821536	3III_B.3.2	2022-09-03	North America	Cuba	DENV3/Cuba/2022-09-03/Yale-DN00831	Homo sapiens	OQ821536.1 | Cuba | sep/22
DENV3_3III_B_3_2_OQ821537.1	OQ821537.1	OQ821537.1	OQ821537	3III_B.3.2	2022-09-05	North America	Cuba	DENV3/Cuba/2022-09-05/Yale-DN00829	Homo sapiens	OQ821537.1 | Cuba | sep/22
DENV3_3III_B_3_2_OQ821538.1	OQ821538.1	OQ821538.1	OQ821538	3III_B.3.2	2022-09-05	North America	Cuba	DENV3/Cuba/2022-09-05/Yale-DN00837	Homo sapiens	OQ821538.1 | Cuba | sep/22
DENV3_3III_B_3_2_OQ821539.1	OQ821539.1	OQ821539.1	OQ821539	3III_B.3.2	2022-09-07	North America	Cuba	DENV3/Cuba/2022-09-07/Yale-DN00834	Homo sapiens	OQ821539.1 | Cuba | sep/22
DENV3_3III_B_3_2_OQ821540.1	OQ821540.1	OQ821540.1	OQ821540	3III_B.3.2	2022-09-08	North America	Cuba	DENV3/Cuba/2022-09-08/Yale-DN00830	Homo sapiens	OQ821540.1 | Cuba | sep/22
DENV3_3III_B_3_2_OQ821541.1	OQ821541.1	OQ821541.1	OQ821541	3III_B.3.2	2022-09-12	North America	Cuba	DENV3/Cuba/2022-09-12/Yale-DN00849	Homo sapiens	OQ821541.1 | Cuba | sep/22
DENV3_3III_B_3_2_OQ445900.2	OQ445900.2	OQ445900.2	OQ445900	3III_B.3.2	2022-09-13	North America	Puerto Rico	PR/DB405/2022	Homo sapiens	OQ445900.2 | Puerto Rico | sep/22
DENV3_3III_B_3_2_OQ821542.1	OQ821542.1	OQ821542.1	OQ821542	3III_B.3.2	2022-09-13	North America	Cuba	DENV3/Cuba/2022-09-13/Yale-DN00853	Homo sapiens	OQ821542.1 | Cuba | sep/22
DENV3_3III_B_3_2_OQ821543.1	OQ821543.1	OQ821543.1	OQ821543	3III_B.3.2	2022-09-13	North America	Cuba	DENV3/Cuba/2022-09-13/Yale-DN00866	Homo sapiens	OQ821543.1 | Cuba | sep/22
DENV3_3III_B_3_2_OQ445925.1	OQ445925.1	OQ445925.1	OQ445925	3III_B.3.2	2022-09-14	North America	USA	US/DB363/2022	Homo sapiens	OQ445925.1 | USA | sep/22
DENV3_3III_B_3_2_OQ821544.1	OQ821544.1	OQ821544.1	OQ821544	3III_B.3.2	2022-09-14	North America	Cuba	DENV3/Cuba/2022-09-14/Yale-DN01046	Homo sapiens	OQ821544.1 | Cuba | sep/22
DENV3_3III_B_3_2_OQ821545.1	OQ821545.1	OQ821545.1	OQ821545	3III_B.3.2	2022-09-15	North America	Cuba	DENV3/Cuba/2022-09-15/Yale-DN01047	Homo sapiens	OQ821545.1 | Cuba | sep/22
DENV3_3III_B_3_2_OQ821546.1	OQ821546.1	OQ821546.1	OQ821546	3III_B.3.2	2022-09-17	North America	Cuba	DENV3/Cuba/2022-09-17/Yale-DN00847	Homo sapiens	OQ821546.1 | Cuba | sep/22
DENV3_3III_B_3_2_OQ821547.1	OQ821547.1	OQ821547.1	OQ821547	3III_B.3.2	2022-09-17	North America	Cuba	DENV3/Cuba/2022-09-17/Yale-DN00856	Homo sapiens	OQ821547.1 | Cuba | sep/22
DENV3_3III_B_3_2_OQ821548.1	OQ821548.1	OQ821548.1	OQ821548	3III_B.3.2	2022-09-21	North America	Cuba	DENV3/Cuba/2022-09-21/Yale-DN00858	Homo sapiens	OQ821548.1 | Cuba | sep/22
DENV3_3III_B_3_2_OQ821549.1	OQ821549.1	OQ821549.1	OQ821549	3III_B.3.2	2022-09-22	North America	Cuba	DENV3/Cuba/2022-09-22/Yale-DN00860	Homo sapiens	OQ821549.1 | Cuba | sep/22
DENV3_3III_B_3_2_OQ821550.1	OQ821550.1	OQ821550.1	OQ821550	3III_B.3.2	2022-09-22	North America	Cuba	DENV3/Cuba/2022-09-22/Yale-DN00862	Homo sapiens	OQ821550.1 | Cuba | sep/22
DENV3_3III_B_3_2_OQ919689.1	OQ919689.1	OQ919689.1	OQ919689	3III_B.3.2	2022-09-22	North America	USA	DENV3/USA:Florida/2022-09-22/Yale-DN00850	Homo sapiens	OQ919689.1 | USA | sep/22
DENV3_3III_B_3_2_OQ821551.1	OQ821551.1	OQ821551.1	OQ821551	3III_B.3.2	2022-09-23	North America	Cuba	DENV3/Cuba/2022-09-23/Yale-DN00845	Homo sapiens	OQ821551.1 | Cuba | sep/22
DENV3_3III_B_3_2_OQ821552.1	OQ821552.1	OQ821552.1	OQ821552	3III_B.3.2	2022-09-23	North America	Cuba	DENV3/Cuba/2022-09-23/Yale-DN00857	Homo sapiens	OQ821552.1 | Cuba | sep/22
DENV3_3III_B_3_2_OQ821553.1	OQ821553.1	OQ821553.1	OQ821553	3III_B.3.2	2022-09-23	North America	Cuba	DENV3/Cuba/2022-09-23/Yale-DN00864	Homo sapiens	OQ821553.1 | Cuba | sep/22
DENV3_3III_B_3_2_OQ445929.1	OQ445929.1	OQ445929.1	OQ445929	3III_B.3.2	2022-09-25	North America	USA	US/DB367/2022	Homo sapiens	OQ445929.1 | USA | sep/22
DENV3_3III_B_3_2_OQ821554.1	OQ821554.1	OQ821554.1	OQ821554	3III_B.3.2	2022-09-25	North America	Cuba	DENV3/Cuba/2022-09-25/Yale-DN00844	Homo sapiens	OQ821554.1 | Cuba | sep/22
DENV3_3III_B_3_2_OQ821555.1	OQ821555.1	OQ821555.1	OQ821555	3III_B.3.2	2022-09-25	North America	Cuba	DENV3/Cuba/2022-09-25/Yale-DN00869	Homo sapiens	OQ821555.1 | Cuba | sep/22
DENV3_3III_B_3_2_OQ821557.1	OQ821557.1	OQ821557.1	OQ821557	3III_B.3.2	2022-09-26	North America	Cuba	DENV3/Cuba/2022-09-26/Yale-DN00848	Homo sapiens	OQ821557.1 | Cuba | sep/22
DENV3_3III_B_3_2_OQ821558.1	OQ821558.1	OQ821558.1	OQ821558	3III_B.3.2	2022-09-26	North America	Cuba	DENV3/Cuba/2022-09-26/Yale-DN00859	Homo sapiens	OQ821558.1 | Cuba | sep/22
DENV3_3III_B_3_2_OQ821559.1	OQ821559.1	OQ821559.1	OQ821559	3III_B.3.2	2022-09-29	North America	Cuba	DENV3/Cuba/2022-09-29/Yale-DN00870	Homo sapiens	OQ821559.1 | Cuba | sep/22
DENV3_3III_B_3_2_OQ821560.1	OQ821560.1	OQ821560.1	OQ821560	3III_B.3.2	2022-09-29	North America	Cuba	DENV3/Cuba/2022-09-29/Yale-DN00872	Homo sapiens	OQ821560.1 | Cuba | sep/22
DENV3_3III_B_3_2_OQ821561.1	OQ821561.1	OQ821561.1	OQ821561	3III_B.3.2	2022-09-30	North America	Cuba	DENV3/Cuba/2022-09-30/Yale-DN00877	Homo sapiens	OQ821561.1 | Cuba | sep/22
DENV3_3III_B_3_2_OQ821562.1	OQ821562.1	OQ821562.1	OQ821562	3III_B.3.2	2022-10-02	North America	Cuba	DENV3/Cuba/2022-10-02/Yale-DN00908	Homo sapiens	OQ821562.1 | Cuba | oct/22
DENV3_3III_B_3_2_OQ821616.1	OQ821616.1	OQ821616.1	OQ821616	3III_B.3.2	2022-10-04	North America	USA	DENV3/USA:Florida/2022-10-04/Yale-DN00878	Homo sapiens	OQ821616.1 | USA | oct/22
DENV3_3III_B_3_2_OQ821563.1	OQ821563.1	OQ821563.1	OQ821563	3III_B.3.2	2022-10-05	North America	Cuba	DENV3/Cuba/2022-10-05/Yale-DN00882	Homo sapiens	OQ821563.1 | Cuba | oct/22
DENV3_3III_B_3_2_OQ857506.1	OQ857506.1	OQ857506.1	OQ857506	3III_B.3.2	2022-10-05	North America	USA	US/DB412/2022	Aedes aegypti	OQ857506.1 | USA | oct/22
DENV3_3III_B_3_2_OQ919690.1	OQ919690.1	OQ919690.1	OQ919690	3III_B.3.2	2022-10-05	North America	Cuba	DENV3/Cuba/2022-10-05/Yale-DN00888	Homo sapiens	OQ919690.1 | Cuba | oct/22
DENV3_3III_B_3_2_OQ821564.1	OQ821564.1	OQ821564.1	OQ821564	3III_B.3.2	2022-10-07	North America	Cuba	DENV3/Cuba/2022-10-07/Yale-DN00881	Homo sapiens	OQ821564.1 | Cuba | oct/22
DENV3_3III_B_3_2_OQ821617.1	OQ821617.1	OQ821617.1	OQ821617	3III_B.3.2	2022-10-10	North America	USA	DENV3/USA:Florida/2022-10-10/Yale-DN00898	Homo sapiens	OQ821617.1 | USA | oct/22
DENV3_3III_B_3_2_OQ821565.1	OQ821565.1	OQ821565.1	OQ821565	3III_B.3.2	2022-10-14	North America	Cuba	DENV3/Cuba/2022-10-14/Yale-DN00893	Homo sapiens	OQ821565.1 | Cuba | oct/22
DENV3_3III_B_3_2_OQ821618.1	OQ821618.1	OQ821618.1	OQ821618	3III_B.3.2	2022-10-15	North America	USA	DENV3/USA:Florida/2022-10-15/Yale-DN00895	Homo sapiens	OQ821618.1 | USA | oct/22
DENV3_3III_B_3_2_OQ821567.1	OQ821567.1	OQ821567.1	OQ821567	3III_B.3.2	2022-10-19	North America	Cuba	DENV3/Cuba/2022-10-19/Yale-DN00896	Homo sapiens	OQ821567.1 | Cuba | oct/22
DENV3_3III_B_3_2_OQ821568.1	OQ821568.1	OQ821568.1	OQ821568	3III_B.3.2	2022-10-20	North America	Cuba	DENV3/Cuba/2022-10-20/Yale-DN00903	Homo sapiens	OQ821568.1 | Cuba | oct/22
DENV3_3III_B_3_2_OQ821569.1	OQ821569.1	OQ821569.1	OQ821569	3III_B.3.2	2022-10-21	North America	Cuba	DENV3/Cuba/2022-10-21/Yale-DN00885	Homo sapiens	OQ821569.1 | Cuba | oct/22
DENV3_3III_B_3_2_OQ821570.1	OQ821570.1	OQ821570.1	OQ821570	3III_B.3.2	2022-10-30	North America	Cuba	DENV3/Cuba/2022-10-30/Yale-DN00906	Homo sapiens	OQ821570.1 | Cuba | oct/22
DENV3_3III_B_3_2_OQ821571.1	OQ821571.1	OQ821571.1	OQ821571	3III_B.3.2	2022-11-03	North America	Cuba	DENV3/Cuba/2022-11-03/Yale-DN00911	Homo sapiens	OQ821571.1 | Cuba | nov/22
DENV3_3III_B_3_2_OQ821572.1	OQ821572.1	OQ821572.1	OQ821572	3III_B.3.2	2022-11-03	North America	Cuba	DENV3/Cuba/2022-11-03/Yale-DN00912	Homo sapiens	OQ821572.1 | Cuba | nov/22
DENV3_3III_B_3_2_OQ821574.1	OQ821574.1	OQ821574.1	OQ821574	3III_B.3.2	2022-11-07	North America	Cuba	DENV3/Cuba/2022-11-07/Yale-DN00929	Homo sapiens	OQ821574.1 | Cuba | nov/22
DENV3_3III_B_3_2_OQ857507.1	OQ857507.1	OQ857507.1	OQ857507	3III_B.3.2	2022-11-07	North America	USA	US/DB413/2022	Homo sapiens	OQ857507.1 | USA | nov/22
DENV3_3III_B_3_2_OQ919691.1	OQ919691.1	OQ919691.1	OQ919691	3III_B.3.2	2022-11-08	North America	USA	DENV3/USA:Florida/2022-11-08/Yale-DN00926	Homo sapiens	OQ919691.1 | USA | nov/22
DENV3_3III_B_3_2_OQ821575.1	OQ821575.1	OQ821575.1	OQ821575	3III_B.3.2	2022-11-10	North America	Cuba	DENV3/Cuba/2022-11-10/Yale-DN00915	Homo sapiens	OQ821575.1 | Cuba | nov/22
DENV3_3III_B_3_2_OQ821576.1	OQ821576.1	OQ821576.1	OQ821576	3III_B.3.2	2022-11-14	North America	Cuba	DENV3/Cuba/2022-11-14/Yale-DN00917	Homo sapiens	OQ821576.1 | Cuba | nov/22
DENV3_3III_B_3_2_OQ821619.1	OQ821619.1	OQ821619.1	OQ821619	3III_B.3.2	2022-11-17	North America	USA	DENV3/USA:Florida/2022-11-17/Yale-DN00924	Homo sapiens	OQ821619.1 | USA | nov/22
DENV3_3III_B_3_2_OQ821578.1	OQ821578.1	OQ821578.1	OQ821578	3III_B.3.2	2022-11-18	North America	Cuba	DENV3/Cuba/2022-11-18/Yale-DN00937	Homo sapiens	OQ821578.1 | Cuba | nov/22
DENV3_3III_B_3_2_OQ821579.1	OQ821579.1	OQ821579.1	OQ821579	3III_B.3.2	2022-11-20	North America	Cuba	DENV3/Cuba/2022-11-20/Yale-DN00921	Homo sapiens	OQ821579.1 | Cuba | nov/22
DENV3_3III_B_3_2_PP709311.1	PP709311.1	PP709311.1	PP709311	3III_B.3.2	2022-11-20	North America	USA	DENV-3/USA/FL-BPHL-0033/2022	Homo sapiens	PP709311.1 | USA | nov/22
DENV3_3III_B_3_2_OQ821620.1	OQ821620.1	OQ821620.1	OQ821620	3III_B.3.2	2022-11-21	North America	USA	DENV3/USA:Florida/2022-11-21/Yale-DN00922	Homo sapiens	OQ821620.1 | USA | nov/22
DENV3_3III_B_3_2_PP582639.1	PP582639.1	PP582639.1	PP582639	3III_B.3.2	2022-11-23	South America	French Guiana	06017/DENV3/FG/2022-11-23	Homo sapiens	PP582639.1 | French Guiana | nov/22
DENV3_3III_B_3_2_OQ821580.1	OQ821580.1	OQ821580.1	OQ821580	3III_B.3.2	2022-11-25	North America	Cuba	DENV3/Cuba/2022-11-25/Yale-DN00927	Homo sapiens	OQ821580.1 | Cuba | nov/22
DENV3_3III_B_3_2_PP709312.1	PP709312.1	PP709312.1	PP709312	3III_B.3.2	2022-11-25	North America	USA	DENV-3/USA/FL-BPHL-0034/2022	Homo sapiens	PP709312.1 | USA | nov/22
DENV3_3III_B_3_2_PP709313.1	PP709313.1	PP709313.1	PP709313	3III_B.3.2	2022-11-25	North America	USA	DENV-3/USA/FL-BPHL-0035/2022	Homo sapiens	PP709313.1 | USA | nov/22
DENV3_3III_B_3_2_OR162311.1	OR162311.1	OR162311.1	OR162311	3III_B.3.2	2022-11-27	North America	USA	DENV-3/USA/FL-BPHL-0015/2022	Homo sapiens	OR162311.1 | USA | nov/22
DENV3_3III_B_3_2_OR162313.1	OR162313.1	OR162313.1	OR162313	3III_B.3.2	2022-11-27	North America	USA	DENV-3/USA/FL-BPHL-0019/2022	Homo sapiens	OR162313.1 | USA | nov/22
DENV3_3III_B_3_2_OQ821621.1	OQ821621.1	OQ821621.1	OQ821621	3III_B.3.2	2022-11-28	North America	USA	DENV3/USA:Florida/2022-11-28/Yale-DN00923	Homo sapiens	OQ821621.1 | USA | nov/22
DENV3_3III_B_3_2_OQ821582.1	OQ821582.1	OQ821582.1	OQ821582	3III_B.3.2	2022-11-30	North America	Cuba	DENV3/Cuba/2022-11-30/Yale-DN00928	Homo sapiens	OQ821582.1 | Cuba | nov/22
DENV3_3III_B_3_2_OQ821583.1	OQ821583.1	OQ821583.1	OQ821583	3III_B.3.2	2022-11-30	North America	Cuba	DENV3/Cuba/2022-11-30/Yale-DN01054	Homo sapiens	OQ821583.1 | Cuba | nov/22
DENV3_3III_B_3_2_OQ821584.1	OQ821584.1	OQ821584.1	OQ821584	3III_B.3.2	2022-11-30	North America	Cuba	DENV3/Cuba/2022-11-30/Yale-DN01058	Homo sapiens	OQ821584.1 | Cuba | nov/22
DENV3_3III_B_3_2_PP709315.1	PP709315.1	PP709315.1	PP709315	3III_B.3.2	2022-11-30	North America	USA	DENV-3/USA/FL-BPHL-0037/2022	Homo sapiens	PP709315.1 | USA | nov/22
DENV3_3III_B_3_2_OQ821585.1	OQ821585.1	OQ821585.1	OQ821585	3III_B.3.2	2022-12-02	North America	Cuba	DENV3/Cuba/2022-12-02/Yale-DN00941	Homo sapiens	OQ821585.1 | Cuba | dec/22
DENV3_3III_B_3_2_OR162312.1	OR162312.1	OR162312.1	OR162312	3III_B.3.2	2022-12-02	North America	USA	DENV-3/USA/FL-BPHL-0017/2022	Homo sapiens	OR162312.1 | USA | dec/22
DENV3_3III_B_3_2_OR162316.1	OR162316.1	OR162316.1	OR162316	3III_B.3.2	2022-12-02	North America	USA	DENV-3/USA/FL-BPHL-0022/2022	Homo sapiens	OR162316.1 | USA | dec/22
DENV3_3III_B_3_2_OQ821586.1	OQ821586.1	OQ821586.1	OQ821586	3III_B.3.2	2022-12-04	North America	Cuba	DENV3/Cuba/2022-12-04/Yale-DN01049	Homo sapiens	OQ821586.1 | Cuba | dec/22
DENV3_3III_B_3_2_OQ821587.1	OQ821587.1	OQ821587.1	OQ821587	3III_B.3.2	2022-12-04	North America	Cuba	DENV3/Cuba/2022-12-04/Yale-DN01055	Homo sapiens	OQ821587.1 | Cuba | dec/22
DENV3_3III_B_3_2_OQ919692.1	OQ919692.1	OQ919692.1	OQ919692	3III_B.3.2	2022-12-04	North America	Cuba	DENV3/Cuba/2022-12-04/Yale-DN00939	Homo sapiens	OQ919692.1 | Cuba | dec/22
DENV3_3III_B_3_2_OR162314.1	OR162314.1	OR162314.1	OR162314	3III_B.3.2	2022-12-04	North America	USA	DENV-3/USA/FL-BPHL-0020/2022	Homo sapiens	OR162314.1 | USA | dec/22
DENV3_3III_B_3_2_OR162317.1	OR162317.1	OR162317.1	OR162317	3III_B.3.2	2022-12-04	North America	USA	DENV-3/USA/FL-BPHL-0023/2022	Homo sapiens	OR162317.1 | USA | dec/22
DENV3_3III_B_3_2_OQ821588.1	OQ821588.1	OQ821588.1	OQ821588	3III_B.3.2	2022-12-06	North America	Cuba	DENV3/Cuba/2022-12-06/Yale-DN01056	Homo sapiens	OQ821588.1 | Cuba | dec/22
DENV3_3III_B_3_2_OQ821589.1	OQ821589.1	OQ821589.1	OQ821589	3III_B.3.2	2022-12-06	North America	Cuba	DENV3/Cuba/2022-12-06/Yale-DN01057	Homo sapiens	OQ821589.1 | Cuba | dec/22
DENV3_3III_B_3_2_OR162315.1	OR162315.1	OR162315.1	OR162315	3III_B.3.2	2022-12-06	North America	USA	DENV-3/USA/FL-BPHL-0021/2022	Homo sapiens	OR162315.1 | USA | dec/22
DENV3_3III_B_3_2_OQ821590.1	OQ821590.1	OQ821590.1	OQ821590	3III_B.3.2	2022-12-08	North America	Cuba	DENV3/Cuba/2022-12-08/Yale-DN01063	Homo sapiens	OQ821590.1 | Cuba | dec/22
DENV3_3III_B_3_2_OR162318.1	OR162318.1	OR162318.1	OR162318	3III_B.3.2	2022-12-10	North America	USA	DENV-3/USA/FL-BPHL-0027/2022	Homo sapiens	OR162318.1 | USA | dec/22
DENV3_3III_B_3_2_OQ821622.1	OQ821622.1	OQ821622.1	OQ821622	3III_B.3.2	2022-12-11	North America	USA	DENV3/USA:Florida/2022-12-11/Yale-DN00945	Homo sapiens	OQ821622.1 | USA | dec/22
DENV3_3III_B_3_2_OQ821591.1	OQ821591.1	OQ821591.1	OQ821591	3III_B.3.2	2022-12-15	North America	Cuba	DENV3/Cuba/2022-12-15/Yale-DN01073	Homo sapiens	OQ821591.1 | Cuba | dec/22
DENV3_3III_B_3_2_OQ821592.1	OQ821592.1	OQ821592.1	OQ821592	3III_B.3.2	2022-12-16	North America	Cuba	DENV3/Cuba/2022-12-16/Yale-DN01064	Homo sapiens	OQ821592.1 | Cuba | dec/22
DENV3_3III_B_3_2_OQ821593.1	OQ821593.1	OQ821593.1	OQ821593	3III_B.3.2	2022-12-16	North America	Cuba	DENV3/Cuba/2022-12-16/Yale-DN01076	Homo sapiens	OQ821593.1 | Cuba | dec/22
DENV3_3III_B_3_2_OQ821594.1	OQ821594.1	OQ821594.1	OQ821594	3III_B.3.2	2022-12-18	North America	Cuba	DENV3/Cuba/2022-12-18/Yale-DN01065	Homo sapiens	OQ821594.1 | Cuba | dec/22
DENV3_3III_B_3_2_OQ821595.1	OQ821595.1	OQ821595.1	OQ821595	3III_B.3.2	2022-12-18	North America	Cuba	DENV3/Cuba/2022-12-18/Yale-DN01070	Homo sapiens	OQ821595.1 | Cuba | dec/22
DENV3_3III_B_3_2_OQ821596.1	OQ821596.1	OQ821596.1	OQ821596	3III_B.3.2	2022-12-18	North America	Cuba	DENV3/Cuba/2022-12-18/Yale-DN01074	Homo sapiens	OQ821596.1 | Cuba | dec/22
DENV3_3III_B_3_2_OR150746.1	OR150746.1	OR150746.1	OR150746	3III_B.3.2	2022-12-18	North America	USA	DENV-3/USA/FL-BPHL-0006/2022	Homo sapiens	OR150746.1 | USA | dec/22
DENV3_3III_B_3_2_OR162319.1	OR162319.1	OR162319.1	OR162319	3III_B.3.2	2022-12-18	North America	USA	DENV-3/USA/FL-BPHL-0029/2022	Homo sapiens	OR162319.1 | USA | dec/22
DENV3_3III_B_3_2_OR150744.1	OR150744.1	OR150744.1	OR150744	3III_B.3.2	2022-12-19	North America	USA	DENV-3/USA/FL-BPHL-0002/2022	Homo sapiens	OR150744.1 | USA | dec/22
DENV3_3III_B_3_2_OQ821597.1	OQ821597.1	OQ821597.1	OQ821597	3III_B.3.2	2022-12-21	North America	Cuba	DENV3/Cuba/2022-12-21/Yale-DN00952	Homo sapiens	OQ821597.1 | Cuba | dec/22
DENV3_3III_B_3_2_OQ821598.1	OQ821598.1	OQ821598.1	OQ821598	3III_B.3.2	2022-12-22	North America	Cuba	DENV3/Cuba/2022-12-22/Yale-DN00954	Homo sapiens	OQ821598.1 | Cuba | dec/22
DENV3_3III_B_3_2_OQ821599.1	OQ821599.1	OQ821599.1	OQ821599	3III_B.3.2	2022-12-22	North America	Cuba	DENV3/Cuba/2022-12-22/Yale-DN01072	Homo sapiens	OQ821599.1 | Cuba | dec/22
DENV3_3III_B_3_2_OR150745.1	OR150745.1	OR150745.1	OR150745	3III_B.3.2	2022-12-22	North America	USA	DENV-3/USA/FL-BPHL-0004/2022	Homo sapiens	OR150745.1 | USA | dec/22
DENV3_3III_B_3_2_OQ821623.1	OQ821623.1	OQ821623.1	OQ821623	3III_B.3.2	2022-12-23	North America	USA	DENV3/USA:Florida/2022-12-23/Yale-DN00957	Homo sapiens	OQ821623.1 | USA | dec/22
DENV3_3III_B_3_2_OR150747.1	OR150747.1	OR150747.1	OR150747	3III_B.3.2	2022-12-23	North America	USA	DENV-3/USA/FL-BPHL-0008/2022	Homo sapiens	OR150747.1 | USA | dec/22
DENV3_3III_B_3_2_OQ821600.1	OQ821600.1	OQ821600.1	OQ821600	3III_B.3.2	2023-01-01	North America	Cuba	DENV3/Cuba/2023-01-01/Yale-DN01077	Homo sapiens	OQ821600.1 | Cuba | jan/23
DENV3_3III_B_3_2_OR150748.1	OR150748.1	OR150748.1	OR150748	3III_B.3.2	2023-01-01	North America	USA	DENV-3/USA/FL-BPHL-0001/2023	Homo sapiens	OR150748.1 | USA | jan/23
DENV3_3III_B_3_2_OQ706228.1	OQ706228.1	OQ706228.1	OQ706228	3III_B.3.2	2023-01-03	South America	Brazil	Fiocruz-ILMD-LACENRR-AR2300003	Homo sapiens	OQ706228.1 | Brazil | jan/23
DENV3_3III_B_3_2_OR150753.1	OR150753.1	OR150753.1	OR150753	3III_B.3.2	2023-01-03	North America	USA	DENV-3/USA/FL-BPHL-0009/2023	Homo sapiens	OR150753.1 | USA | jan/23
DENV3_3III_B_3_2_OR150749.1	OR150749.1	OR150749.1	OR150749	3III_B.3.2	2023-01-06	North America	USA	DENV-3/USA/FL-BPHL-0004/2023	Homo sapiens	OR150749.1 | USA | jan/23
DENV3_3III_B_3_2_OR150754.1	OR150754.1	OR150754.1	OR150754	3III_B.3.2	2023-01-08	North America	USA	DENV-3/USA/FL-BPHL-0011/2023	Homo sapiens	OR150754.1 | USA | jan/23
DENV3_3III_B_3_2_OR150755.1	OR150755.1	OR150755.1	OR150755	3III_B.3.2	2023-01-08	North America	USA	DENV-3/USA/FL-BPHL-0014/2023	Homo sapiens	OR150755.1 | USA | jan/23
DENV3_3III_B_3_2_OR150751.1	OR150751.1	OR150751.1	OR150751	3III_B.3.2	2023-01-09	North America	USA	DENV-3/USA/FL-BPHL-0006/2023	Homo sapiens	OR150751.1 | USA | jan/23
DENV3_3III_B_3_2_PP582640.1	PP582640.1	PP582640.1	PP582640	3III_B.3.2	2023-01-09	South America	French Guiana	18013/DENV3/FG/2023-01-09	Homo sapiens	PP582640.1 | French Guiana | jan/23
DENV3_3III_B_3_2_OR150750.1	OR150750.1	OR150750.1	OR150750	3III_B.3.2	2023-01-10	North America	USA	DENV-3/USA/FL-BPHL-0005/2023	Homo sapiens	OR150750.1 | USA | jan/23
DENV3_3III_B_3_2_OR150752.1	OR150752.1	OR150752.1	OR150752	3III_B.3.2	2023-01-11	North America	USA	DENV-3/USA/FL-BPHL-0008/2023	Homo sapiens	OR150752.1 | USA | jan/23
DENV3_3III_B_3_2_OQ706227.1	OQ706227.1	OQ706227.1	OQ706227	3III_B.3.2	2023-01-22	South America	Brazil	Fiocruz-ILMD-LACENRR-AR2300002	Homo sapiens	OQ706227.1 | Brazil | jan/23
DENV3_3III_B_3_2_OR771111.1	OR771111.1	OR771111.1	OR771111	3III_B.3.2	2023-01-25	North America	USA	DENV-3/USA/FL-BPHL-0042/2023	Homo sapiens	OR771111.1 | USA | jan/23
DENV3_3III_B_3_2_OR654266.1	OR654266.1	OR654266.1	OR654266	3III_B.3.2	2023-01-29	North America	USA	DENV-3/USA/FL-BPHL-0017/2023	Homo sapiens	OR654266.1 | USA | jan/23
DENV3_3III_B_3_2_OR654267.1	OR654267.1	OR654267.1	OR654267	3III_B.3.2	2023-01-31	North America	USA	DENV-3/USA/FL-BPHL-0018/2023	Homo sapiens	OR654267.1 | USA | jan/23
DENV3_3III_B_3_2_OR771113.1	OR771113.1	OR771113.1	OR771113	3III_B.3.2	2023-01-31	North America	USA	DENV-3/USA/FL-BPHL-0044/2023	Homo sapiens	OR771113.1 | USA | jan/23
DENV3_3III_B_3_2_OR771112.1	OR771112.1	OR771112.1	OR771112	3III_B.3.2	2023-02-04	North America	USA	DENV-3/USA/FL-BPHL-0043/2023	Homo sapiens	OR771112.1 | USA | feb/23
DENV3_3III_B_3_2_OR654268.1	OR654268.1	OR654268.1	OR654268	3III_B.3.2	2023-02-15	North America	USA	DENV-3/USA/FL-BPHL-0020/2023	Homo sapiens	OR654268.1 | USA | feb/23
DENV3_3III_B_3_2_OR771114.1	OR771114.1	OR771114.1	OR771114	3III_B.3.2	2023-02-21	North America	USA	DENV-3/USA/FL-BPHL-0045/2023	Homo sapiens	OR771114.1 | USA | feb/23
DENV3_3III_B_3_2_OQ706226.1	OQ706226.1	OQ706226.1	OQ706226	3III_B.3.2	2023-03-04	South America	Brazil	Fiocruz-ILMD-LACENRR-AR2300001	Homo sapiens	OQ706226.1 | Brazil | mar/23
DENV3_3III_B_3_2_OR771115.1	OR771115.1	OR771115.1	OR771115	3III_B.3.2	2023-03-06	North America	USA	DENV-3/USA/FL-BPHL-0046/2023	Homo sapiens	OR771115.1 | USA | mar/23
DENV3_3III_B_3_2_PP582641.1	PP582641.1	PP582641.1	PP582641	3III_B.3.2	2023-03-10	South America	French Guiana	10005/DENV3/FG/2023-03-10	Homo sapiens	PP582641.1 | French Guiana | mar/23
DENV3_3III_B_3_2_OQ868517.1	OQ868517.1	OQ868517.1	OQ868517	3III_B.3.2	2023-03-12	South America	Brazil	Fiocruz-ILMD-LACENPR-AR2300004	Homo sapiens	OQ868517.1 | Brazil | mar/23
DENV3_3III_B_3_2_OR771118.1	OR771118.1	OR771118.1	OR771118	3III_B.3.2	2023-03-12	North America	USA	DENV-3/USA/FL-BPHL-0049/2023	Homo sapiens	OR771118.1 | USA | mar/23
DENV3_3III_B_3_2_OR771120.1	OR771120.1	OR771120.1	OR771120	3III_B.3.2	2023-03-29	North America	USA	DENV-3/USA/FL-BPHL-0051/2023	Homo sapiens	OR771120.1 | USA | mar/23
DENV3_3III_B_3_2_OR771121.1	OR771121.1	OR771121.1	OR771121	3III_B.3.2	2023-03-29	North America	USA	DENV-3/USA/FL-BPHL-0052/2023	Homo sapiens	OR771121.1 | USA | mar/23
DENV3_3III_B_3_2_PP582642.1	PP582642.1	PP582642.1	PP582642	3III_B.3.2	2023-04-23	South America	French Guiana	26005/DENV3/FG/2023-04-23	Homo sapiens	PP582642.1 | French Guiana | apr/23
DENV3_3III_B_3_2_OR977063.1	OR977063.1	OR977063.1	OR977063	3III_B.3.2	2023-05-09	North America	USA	DENV-3/USA/FL-BPHL-0168/2023	Homo sapiens	OR977063.1 | USA | may/23
DENV3_3III_B_3_2_PP582643.1	PP582643.1	PP582643.1	PP582643	3III_B.3.2	2023-05-15	South America	French Guiana	15024/DENV3/FG/2023-05-15	Homo sapiens	PP582643.1 | French Guiana | may/23
DENV3_3III_B_3_2_OR616503.1	OR616503.1	OR616503.1	OR616503	3III_B.3.2	2023-05-21	North America	Dominican Republic	2347|DR|2023-05-21	Homo sapiens	OR616503.1 | Dominican Republic | may/23
DENV3_3III_B_3_2_OR654274.1	OR654274.1	OR654274.1	OR654274	3III_B.3.2	2023-05-28	North America	USA	DENV-3/USA/FL-BPHL-0027/2023	Homo sapiens	OR654274.1 | USA | may/23
DENV3_3III_B_3_2_PP582644.1	PP582644.1	PP582644.1	PP582644	3III_B.3.2	2023-06-01	South America	French Guiana	02031/DENV3/FG/2023-06-01	Homo sapiens	PP582644.1 | French Guiana | jun/23
DENV3_3III_B_3_2_PP582645.1	PP582645.1	PP582645.1	PP582645	3III_B.3.2	2023-06-06	South America	French Guiana	07015/DENV3/FG/2023-06-06	Homo sapiens	PP582645.1 | French Guiana | jun/23
DENV3_3III_B_3_2_OR654277.1	OR654277.1	OR654277.1	OR654277	3III_B.3.2	2023-06-08	North America	USA	DENV-3/USA/FL-BPHL-0030/2023	Homo sapiens	OR654277.1 | USA | jun/23
DENV3_3III_B_3_2_PP582646.1	PP582646.1	PP582646.1	PP582646	3III_B.3.2	2023-06-10	South America	French Guiana	13012/DENV3/FG/2023-06-10	Homo sapiens	PP582646.1 | French Guiana | jun/23
DENV3_3III_B_3_2_PP582647.1	PP582647.1	PP582647.1	PP582647	3III_B.3.2	2023-06-13	South America	French Guiana	13168/DENV3/FG/2023-06-13	Homo sapiens	PP582647.1 | French Guiana | jun/23
DENV3_3III_B_3_2_PP582648.1	PP582648.1	PP582648.1	PP582648	3III_B.3.2	2023-06-15	South America	French Guiana	16010/DENV3/FG/2023-06-15	Homo sapiens	PP582648.1 | French Guiana | jun/23
DENV3_3III_B_3_2_OR654278.1	OR654278.1	OR654278.1	OR654278	3III_B.3.2	2023-06-18	North America	USA	DENV-3/USA/FL-BPHL-0031/2023	Homo sapiens	OR654278.1 | USA | jun/23
DENV3_3III_B_3_2_PP582649.1	PP582649.1	PP582649.1	PP582649	3III_B.3.2	2023-06-20	South America	French Guiana	23030/DENV3/FG/2023-06-20	Homo sapiens	PP582649.1 | French Guiana | jun/23
DENV3_3III_B_3_2_PP582650.1	PP582650.1	PP582650.1	PP582650	3III_B.3.2	2023-06-21	South America	French Guiana	22011/DENV3/FG/2023-06-21	Homo sapiens	PP582650.1 | French Guiana | jun/23
DENV3_3III_B_3_2_PP582651.1	PP582651.1	PP582651.1	PP582651	3III_B.3.2	2023-06-21	South America	French Guiana	23026/DENV3/FG/2023-06-21	Homo sapiens	PP582651.1 | French Guiana | jun/23
DENV3_3III_B_3_2_OR654279.1	OR654279.1	OR654279.1	OR654279	3III_B.3.2	2023-06-23	North America	USA	DENV-3/USA/FL-BPHL-0032/2023	Homo sapiens	OR654279.1 | USA | jun/23
DENV3_3III_B_3_2_OR654280.1	OR654280.1	OR654280.1	OR654280	3III_B.3.2	2023-06-23	North America	USA	DENV-3/USA/FL-BPHL-0033/2023	Homo sapiens	OR654280.1 | USA | jun/23
DENV3_3III_B_3_2_PP563771.1	PP563771.1	PP563771.1	PP563771	3III_B.3.2	2023-06-24	Africa	Angola	23GZ16076_D3_AGO	Homo sapiens	PP563771.1 | Angola | jun/23
DENV3_3III_B_3_2_PP582652.1	PP582652.1	PP582652.1	PP582652	3III_B.3.2	2023-06-29	South America	French Guiana	30024/DENV3/FG/2023-06-29	Homo sapiens	PP582652.1 | French Guiana | jun/23
DENV3_3III_B_3_2_OR616530.1	OR616530.1	OR616530.1	OR616530	3III_B.3.2	2023-07-02	North America	Dominican Republic	1248D3|DR|2023-07-02	Homo sapiens	OR616530.1 | Dominican Republic | jul/23
DENV3_3III_B_3_2_OR654283.1	OR654283.1	OR654283.1	OR654283	3III_B.3.2	2023-07-02	North America	USA	DENV-3/USA/FL-BPHL-0037/2023	Homo sapiens	OR654283.1 | USA | jul/23
DENV3_3III_B_3_2_OR771130.1	OR771130.1	OR771130.1	OR771130	3III_B.3.2	2023-07-03	North America	USA	DENV-3/USA/FL-BPHL-0107/2023	Homo sapiens	OR771130.1 | USA | jul/23
DENV3_3III_B_3_2_PP582653.1	PP582653.1	PP582653.1	PP582653	3III_B.3.2	2023-07-03	South America	French Guiana	03018/DENV3/FG/2023-07-03	Homo sapiens	PP582653.1 | French Guiana | jul/23
DENV3_3III_B_3_2_OR771123.1	OR771123.1	OR771123.1	OR771123	3III_B.3.2	2023-07-04	North America	USA	DENV-3/USA/FL-BPHL-0054/2023	Homo sapiens	OR771123.1 | USA | jul/23
DENV3_3III_B_3_2_OR977067.1	OR977067.1	OR977067.1	OR977067	3III_B.3.2	2023-07-04	North America	USA	DENV-3/USA/FL-BPHL-0172/2023	Homo sapiens	OR977067.1 | USA | jul/23
DENV3_3III_B_3_2_PP582687.1	PP582687.1	PP582687.1	PP582687	3III_B.3.2	2023-07-05	South America	French Guiana	05041/DENV3/FG/2023-07-05	Homo sapiens	PP582687.1 | French Guiana | jul/23
DENV3_3III_B_3_2_OR771128.1	OR771128.1	OR771128.1	OR771128	3III_B.3.2	2023-07-06	North America	USA	DENV-3/USA/FL-BPHL-0059/2023	Homo sapiens	OR771128.1 | USA | jul/23
DENV3_3III_B_3_2_PP582654.1	PP582654.1	PP582654.1	PP582654	3III_B.3.2	2023-07-06	South America	French Guiana	07027/DENV3/FG/2023-07-06	Homo sapiens	PP582654.1 | French Guiana | jul/23
DENV3_3III_B_3_2_OR771125.1	OR771125.1	OR771125.1	OR771125	3III_B.3.2	2023-07-07	North America	USA	DENV-3/USA/FL-BPHL-0056/2023	Homo sapiens	OR771125.1 | USA | jul/23
DENV3_3III_B_3_2_PP582655.1	PP582655.1	PP582655.1	PP582655	3III_B.3.2	2023-07-07	South America	French Guiana	07026/DENV3/FG/2023-07-07	Homo sapiens	PP582655.1 | French Guiana | jul/23
DENV3_3III_B_3_2_PP582656.1	PP582656.1	PP582656.1	PP582656	3III_B.3.2	2023-07-07	South America	French Guiana	07039/DENV3/FG/2023-07-07	Homo sapiens	PP582656.1 | French Guiana | jul/23
DENV3_3III_B_3_2_PP582657.1	PP582657.1	PP582657.1	PP582657	3III_B.3.2	2023-07-07	South America	French Guiana	07041/DENV3/FG/2023-07-07	Homo sapiens	PP582657.1 | French Guiana | jul/23
DENV3_3III_B_3_2_OR771124.1	OR771124.1	OR771124.1	OR771124	3III_B.3.2	2023-07-09	North America	USA	DENV-3/USA/FL-BPHL-0055/2023	Homo sapiens	OR771124.1 | USA | jul/23
DENV3_3III_B_3_2_OR977066.1	OR977066.1	OR977066.1	OR977066	3III_B.3.2	2023-07-09	North America	USA	DENV-3/USA/FL-BPHL-0171/2023	Homo sapiens	OR977066.1 | USA | jul/23
DENV3_3III_B_3_2_PQ109929.1	PQ109929.1	PQ109929.1	PQ109929	3III_B.3.2	2023-07-09	Europe	Italy	INMI-I10/DENV3-III/2023	Homo sapiens	PQ109929.1 | Italy | jul/23
DENV3_3III_B_3_2_PQ109936.1	PQ109936.1	PQ109936.1	PQ109936	3III_B.3.2	2023-07-10	Europe	Italy	INMI-I11/DENV3-III/2023	Homo sapiens	PQ109936.1 | Italy | jul/23
DENV3_3III_B_3_2_OR771127.1	OR771127.1	OR771127.1	OR771127	3III_B.3.2	2023-07-11	North America	USA	DENV-3/USA/FL-BPHL-0058/2023	Homo sapiens	OR771127.1 | USA | jul/23
DENV3_3III_B_3_2_OR821932.1	OR821932.1	OR821932.1	OR821932	3III_B.3.2	2023-07-11	North America	USA	DENV-3/USA/FL-BPHL-0134/2023	Homo sapiens	OR821932.1 | USA | jul/23
DENV3_3III_B_3_2_OR771126.1	OR771126.1	OR771126.1	OR771126	3III_B.3.2	2023-07-12	North America	USA	DENV-3/USA/FL-BPHL-0057/2023	Homo sapiens	OR771126.1 | USA | jul/23
DENV3_3III_B_3_2_OR821931.1	OR821931.1	OR821931.1	OR821931	3III_B.3.2	2023-07-12	North America	USA	DENV-3/USA/FL-BPHL-0133/2023	Homo sapiens	OR821931.1 | USA | jul/23
DENV3_3III_B_3_2_OR771129.1	OR771129.1	OR771129.1	OR771129	3III_B.3.2	2023-07-13	North America	USA	DENV-3/USA/FL-BPHL-0106/2023	Homo sapiens	OR771129.1 | USA | jul/23
DENV3_3III_B_3_2_PP582658.1	PP582658.1	PP582658.1	PP582658	3III_B.3.2	2023-07-13	South America	French Guiana	17045/DENV3/FG/2023-07-13	Homo sapiens	PP582658.1 | French Guiana | jul/23
DENV3_3III_B_3_2_OR616533.1	OR616533.1	OR616533.1	OR616533	3III_B.3.2	2023-07-14	North America	Dominican Republic	1368|DR|2023-07-14	Homo sapiens	OR616533.1 | Dominican Republic | jul/23
DENV3_3III_B_3_2_OR977068.1	OR977068.1	OR977068.1	OR977068	3III_B.3.2	2023-07-14	North America	USA	DENV-3/USA/FL-BPHL-0173/2023	Homo sapiens	OR977068.1 | USA | jul/23
DENV3_3III_B_3_2_OR616534.1	OR616534.1	OR616534.1	OR616534	3III_B.3.2	2023-07-16	North America	Dominican Republic	1379|DR|2023-07-16	Homo sapiens	OR616534.1 | Dominican Republic | jul/23
DENV3_3III_B_3_2_OR616531.1	OR616531.1	OR616531.1	OR616531	3III_B.3.2	2023-07-17	North America	Dominican Republic	1303|DR|2023-07-17	Homo sapiens	OR616531.1 | Dominican Republic | jul/23
DENV3_3III_B_3_2_OR616535.1	OR616535.1	OR616535.1	OR616535	3III_B.3.2	2023-07-17	North America	Dominican Republic	1517|DR|2023-07-17	Homo sapiens	OR616535.1 | Dominican Republic | jul/23
DENV3_3III_B_3_2_PP582659.1	PP582659.1	PP582659.1	PP582659	3III_B.3.2	2023-07-17	South America	French Guiana	17053/DENV3/FG/2023-07-17	Homo sapiens	PP582659.1 | French Guiana | jul/23
DENV3_3III_B_3_2_OR771134.1	OR771134.1	OR771134.1	OR771134	3III_B.3.2	2023-07-18	North America	USA	DENV-3/USA/FL-BPHL-0062/2023	Homo sapiens	OR771134.1 | USA | jul/23
DENV3_3III_B_3_2_OR616532.1	OR616532.1	OR616532.1	OR616532	3III_B.3.2	2023-07-19	North America	Dominican Republic	1353|DR|2023-07-19	Homo sapiens	OR616532.1 | Dominican Republic | jul/23
DENV3_3III_B_3_2_OR821933.1	OR821933.1	OR821933.1	OR821933	3III_B.3.2	2023-07-19	North America	USA	DENV-3/USA/FL-BPHL-0135/2023	Homo sapiens	OR821933.1 | USA | jul/23
DENV3_3III_B_3_2_PP582660.1	PP582660.1	PP582660.1	PP582660	3III_B.3.2	2023-07-19	South America	French Guiana	19028/DENV3/FG/2023-07-19	Homo sapiens	PP582660.1 | French Guiana | jul/23
DENV3_3III_B_3_2_PP582661.1	PP582661.1	PP582661.1	PP582661	3III_B.3.2	2023-07-19	South America	French Guiana	20025/DENV3/FG/2023-07-19	Homo sapiens	PP582661.1 | French Guiana | jul/23
DENV3_3III_B_3_2_PP582662.1	PP582662.1	PP582662.1	PP582662	3III_B.3.2	2023-07-20	South America	French Guiana	20003/DENV3/FG/2023-07-20	Homo sapiens	PP582662.1 | French Guiana | jul/23
DENV3_3III_B_3_2_PP582663.1	PP582663.1	PP582663.1	PP582663	3III_B.3.2	2023-07-20	South America	French Guiana	20026/DENV3/FG/2023-07-20	Homo sapiens	PP582663.1 | French Guiana | jul/23
DENV3_3III_B_3_2_OR616536.1	OR616536.1	OR616536.1	OR616536	3III_B.3.2	2023-07-21	North America	Dominican Republic	1526|DR|2023-07-21	Homo sapiens	OR616536.1 | Dominican Republic | jul/23
DENV3_3III_B_3_2_OR977069.1	OR977069.1	OR977069.1	OR977069	3III_B.3.2	2023-07-21	North America	USA	DENV-3/USA/FL-BPHL-0174/2023	Homo sapiens	OR977069.1 | USA | jul/23
DENV3_3III_B_3_2_PP582664.1	PP582664.1	PP582664.1	PP582664	3III_B.3.2	2023-07-21	South America	French Guiana	21022/DENV3/FG/2023-07-21	Homo sapiens	PP582664.1 | French Guiana | jul/23
DENV3_3III_B_3_2_OR771135.1	OR771135.1	OR771135.1	OR771135	3III_B.3.2	2023-07-22	North America	USA	DENV-3/USA/FL-BPHL-0063/2023	Homo sapiens	OR771135.1 | USA | jul/23
DENV3_3III_B_3_2_OR977070.1	OR977070.1	OR977070.1	OR977070	3III_B.3.2	2023-07-22	North America	USA	DENV-3/USA/FL-BPHL-0175/2023	Homo sapiens	OR977070.1 | USA | jul/23
DENV3_3III_B_3_2_PP582665.1	PP582665.1	PP582665.1	PP582665	3III_B.3.2	2023-07-22	South America	French Guiana	22008/DENV3/FG/2023-07-22	Homo sapiens	PP582665.1 | French Guiana | jul/23
DENV3_3III_B_3_2_PP582666.1	PP582666.1	PP582666.1	PP582666	3III_B.3.2	2023-07-24	South America	French Guiana	24008/DENV3/FG/2023-07-24	Homo sapiens	PP582666.1 | French Guiana | jul/23
DENV3_3III_B_3_2_PP582696.1	PP582696.1	PP582696.1	PP582696	3III_B.3.2	2023-07-24	South America	French Guiana	10006/DENV3/FG/2023-07-24	Homo sapiens	PP582696.1 | French Guiana | jul/23
DENV3_3III_B_3_2_PP709296.1	PP709296.1	PP709296.1	PP709296	3III_B.3.2	2023-07-24	North America	USA	DENV-3/USA/FL-BPHL-0207/2023	Homo sapiens	PP709296.1 | USA | jul/23
DENV3_3III_B_3_2_PP582667.1	PP582667.1	PP582667.1	PP582667	3III_B.3.2	2023-07-25	South America	French Guiana	25006/DENV3/FG/2023-07-25	Homo sapiens	PP582667.1 | French Guiana | jul/23
DENV3_3III_B_3_2_PP582668.1	PP582668.1	PP582668.1	PP582668	3III_B.3.2	2023-07-25	South America	French Guiana	25030/DENV3/FG/2023-07-25	Homo sapiens	PP582668.1 | French Guiana | jul/23
DENV3_3III_B_3_2_OR771131.1	OR771131.1	OR771131.1	OR771131	3III_B.3.2	2023-07-26	North America	USA	DENV-3/USA/FL-BPHL-0060/2023	Homo sapiens	OR771131.1 | USA | jul/23
DENV3_3III_B_3_2_OR771132.1	OR771132.1	OR771132.1	OR771132	3III_B.3.2	2023-07-26	North America	USA	DENV-3/USA/FL-BPHL-0061/2023	Homo sapiens	OR771132.1 | USA | jul/23
DENV3_3III_B_3_2_OR771137.1	OR771137.1	OR771137.1	OR771137	3III_B.3.2	2023-07-26	North America	USA	DENV-3/USA/FL-BPHL-0065/2023	Homo sapiens	OR771137.1 | USA | jul/23
DENV3_3III_B_3_2_OR616537.1	OR616537.1	OR616537.1	OR616537	3III_B.3.2	2023-07-27	North America	Dominican Republic	1620|DR|2023-07-27	Homo sapiens	OR616537.1 | Dominican Republic | jul/23
DENV3_3III_B_3_2_OR771136.1	OR771136.1	OR771136.1	OR771136	3III_B.3.2	2023-07-27	North America	USA	DENV-3/USA/FL-BPHL-0064/2023	Homo sapiens	OR771136.1 | USA | jul/23
DENV3_3III_B_3_2_OR771138.1	OR771138.1	OR771138.1	OR771138	3III_B.3.2	2023-07-28	North America	USA	DENV-3/USA/FL-BPHL-0066/2023	Homo sapiens	OR771138.1 | USA | jul/23
DENV3_3III_B_3_2_OR771140.1	OR771140.1	OR771140.1	OR771140	3III_B.3.2	2023-07-28	North America	USA	DENV-3/USA/FL-BPHL-0068/2023	Homo sapiens	OR771140.1 | USA | jul/23
DENV3_3III_B_3_2_PP709294.1	PP709294.1	PP709294.1	PP709294	3III_B.3.2	2023-07-29	North America	USA	DENV-3/USA/FL-BPHL-0205/2023	Homo sapiens	PP709294.1 | USA | jul/23
DENV3_3III_B_3_2_PP582669.1	PP582669.1	PP582669.1	PP582669	3III_B.3.2	2023-07-30	South America	French Guiana	03024/DENV3/FG/2023-07-30	Homo sapiens	PP582669.1 | French Guiana | jul/23
DENV3_3III_B_3_2_PP582670.1	PP582670.1	PP582670.1	PP582670	3III_B.3.2	2023-07-30	South America	French Guiana	03027/DENV3/FG/2023-07-30	Homo sapiens	PP582670.1 | French Guiana | jul/23
DENV3_3III_B_3_2_PP709295.1	PP709295.1	PP709295.1	PP709295	3III_B.3.2	2023-07-30	North America	USA	DENV-3/USA/FL-BPHL-0206/2023	Homo sapiens	PP709295.1 | USA | jul/23
DENV3_3III_B_3_2_PP582671.1	PP582671.1	PP582671.1	PP582671	3III_B.3.2	2023-08-01	South America	French Guiana	01044/DENV3/FG/2023-08-01	Homo sapiens	PP582671.1 | French Guiana | aug/23
DENV3_3III_B_3_2_OR616538.1	OR616538.1	OR616538.1	OR616538	3III_B.3.2	2023-08-03	North America	Dominican Republic	1827|DR|2023-08-03	Homo sapiens	OR616538.1 | Dominican Republic | aug/23
DENV3_3III_B_3_2_OR771141.1	OR771141.1	OR771141.1	OR771141	3III_B.3.2	2023-08-03	North America	USA	DENV-3/USA/FL-BPHL-0069/2023	Homo sapiens	OR771141.1 | USA | aug/23
DENV3_3III_B_3_2_PP582672.1	PP582672.1	PP582672.1	PP582672	3III_B.3.2	2023-08-03	South America	French Guiana	04035/DENV3/FG/2023-08-03	Homo sapiens	PP582672.1 | French Guiana | aug/23
DENV3_3III_B_3_2_PQ109298.1	PQ109298.1	PQ109298.1	PQ109298	3III_B.3.2	2023-08-03	Europe	Italy	INMI-I13/DENV3-III/2023	Homo sapiens	PQ109298.1 | Italy | aug/23
DENV3_3III_B_3_2_OR771144.1	OR771144.1	OR771144.1	OR771144	3III_B.3.2	2023-08-04	North America	USA	DENV-3/USA/FL-BPHL-0072/2023	Homo sapiens	OR771144.1 | USA | aug/23
DENV3_3III_B_3_2_PP709298.1	PP709298.1	PP709298.1	PP709298	3III_B.3.2	2023-08-05	North America	USA	DENV-3/USA/FL-BPHL-0209/2023	Homo sapiens	PP709298.1 | USA | aug/23
DENV3_3III_B_3_2_OR616484.1	OR616484.1	OR616484.1	OR616484	3III_B.3.2	2023-08-06	North America	Dominican Republic	2035|DR|2023-08-06	Homo sapiens	OR616484.1 | Dominican Republic | aug/23
DENV3_3III_B_3_2_OR616485.1	OR616485.1	OR616485.1	OR616485	3III_B.3.2	2023-08-06	North America	Dominican Republic	2036|DR|2023-08-06	Homo sapiens	OR616485.1 | Dominican Republic | aug/23
DENV3_3III_B_3_2_OR771160.1	OR771160.1	OR771160.1	OR771160	3III_B.3.2	2023-08-06	North America	USA	DENV-3/USA/FL-BPHL-0110/2023	Homo sapiens	OR771160.1 | USA | aug/23
DENV3_3III_B_3_2_OR771139.1	OR771139.1	OR771139.1	OR771139	3III_B.3.2	2023-08-07	North America	USA	DENV-3/USA/FL-BPHL-0067/2023	Homo sapiens	OR771139.1 | USA | aug/23
DENV3_3III_B_3_2_OR771145.1	OR771145.1	OR771145.1	OR771145	3III_B.3.2	2023-08-07	North America	USA	DENV-3/USA/FL-BPHL-0073/2023	Homo sapiens	OR771145.1 | USA | aug/23
DENV3_3III_B_3_2_PP582673.1	PP582673.1	PP582673.1	PP582673	3III_B.3.2	2023-08-07	South America	French Guiana	07062/DENV3/FG/2023-08-07	Homo sapiens	PP582673.1 | French Guiana | aug/23
DENV3_3III_B_3_2_PP709299.1	PP709299.1	PP709299.1	PP709299	3III_B.3.2	2023-08-08	North America	USA	DENV-3/USA/FL-BPHL-0210/2023	Homo sapiens	PP709299.1 | USA | aug/23
DENV3_3III_B_3_2_OR616486.1	OR616486.1	OR616486.1	OR616486	3III_B.3.2	2023-08-09	North America	Dominican Republic	2038|DR|2023-08-09	Homo sapiens	OR616486.1 | Dominican Republic | aug/23
DENV3_3III_B_3_2_OR771150.1	OR771150.1	OR771150.1	OR771150	3III_B.3.2	2023-08-09	North America	USA	DENV-3/USA/FL-BPHL-0077/2023	Homo sapiens	OR771150.1 | USA | aug/23
DENV3_3III_B_3_2_PP582674.1	PP582674.1	PP582674.1	PP582674	3III_B.3.2	2023-08-09	South America	French Guiana	09024/DENV3/FG/2023-08-09	Homo sapiens	PP582674.1 | French Guiana | aug/23
DENV3_3III_B_3_2_PP582675.1	PP582675.1	PP582675.1	PP582675	3III_B.3.2	2023-08-09	South America	French Guiana	11020/DENV3/FG/2023-08-09	Homo sapiens	PP582675.1 | French Guiana | aug/23
DENV3_3III_B_3_2_PQ108460.1	PQ108460.1	PQ108460.1	PQ108460	3III_B.3.2	2023-08-09	Europe	Italy	INMI-I9/DENV3-III/2023	Homo sapiens	PQ108460.1 | Italy | aug/23
DENV3_3III_B_3_2_OR771151.1	OR771151.1	OR771151.1	OR771151	3III_B.3.2	2023-08-11	North America	USA	DENV-3/USA/FL-BPHL-0078/2023	Homo sapiens	OR771151.1 | USA | aug/23
DENV3_3III_B_3_2_OR616528.1	OR616528.1	OR616528.1	OR616528	3III_B.3.2	2023-08-12	North America	Dominican Republic	2693|DR|2023-08-12	Homo sapiens	OR616528.1 | Dominican Republic | aug/23
DENV3_3III_B_3_2_PP582676.1	PP582676.1	PP582676.1	PP582676	3III_B.3.2	2023-08-12	South America	French Guiana	12016/DENV3/FG/2023-08-12	Homo sapiens	PP582676.1 | French Guiana | aug/23
DENV3_3III_B_3_2_OR616487.1	OR616487.1	OR616487.1	OR616487	3III_B.3.2	2023-08-14	North America	Dominican Republic	2170|DR|2023-08-14	Homo sapiens	OR616487.1 | Dominican Republic | aug/23
DENV3_3III_B_3_2_OR616488.1	OR616488.1	OR616488.1	OR616488	3III_B.3.2	2023-08-14	North America	Dominican Republic	2173|DR|2023-08-14	Homo sapiens	OR616488.1 | Dominican Republic | aug/23
DENV3_3III_B_3_2_OR616483.1	OR616483.1	OR616483.1	OR616483	3III_B.3.2	2023-08-15	North America	Dominican Republic	0151|DR|2023-08-15	Homo sapiens	OR616483.1 | Dominican Republic | aug/23
DENV3_3III_B_3_2_OR616489.1	OR616489.1	OR616489.1	OR616489	3III_B.3.2	2023-08-15	North America	Dominican Republic	2191|DR|2023-08-15	Homo sapiens	OR616489.1 | Dominican Republic | aug/23
DENV3_3III_B_3_2_OR616491.1	OR616491.1	OR616491.1	OR616491	3III_B.3.2	2023-08-15	North America	Dominican Republic	2204|DR|2023-08-15	Homo sapiens	OR616491.1 | Dominican Republic | aug/23
DENV3_3III_B_3_2_OR616492.1	OR616492.1	OR616492.1	OR616492	3III_B.3.2	2023-08-15	North America	Dominican Republic	2205|DR|2023-08-15	Homo sapiens	OR616492.1 | Dominican Republic | aug/23
DENV3_3III_B_3_2_OR616510.1	OR616510.1	OR616510.1	OR616510	3III_B.3.2	2023-08-15	North America	Dominican Republic	2496|DR|2023-08-15	Homo sapiens	OR616510.1 | Dominican Republic | aug/23
DENV3_3III_B_3_2_PP582677.1	PP582677.1	PP582677.1	PP582677	3III_B.3.2	2023-08-15	South America	French Guiana	15024/DENV3/FG/2023-08-15	Homo sapiens	PP582677.1 | French Guiana | aug/23
DENV3_3III_B_3_2_OR616493.1	OR616493.1	OR616493.1	OR616493	3III_B.3.2	2023-08-16	North America	Dominican Republic	2209|DR|2023-08-16	Homo sapiens	OR616493.1 | Dominican Republic | aug/23
DENV3_3III_B_3_2_PP582678.1	PP582678.1	PP582678.1	PP582678	3III_B.3.2	2023-08-16	South America	French Guiana	16005/DENV3/FG/2023-08-16	Homo sapiens	PP582678.1 | French Guiana | aug/23
DENV3_3III_B_3_2_OR616490.1	OR616490.1	OR616490.1	OR616490	3III_B.3.2	2023-08-17	North America	Dominican Republic	2194|DR|2023-08-17	Homo sapiens	OR616490.1 | Dominican Republic | aug/23
DENV3_3III_B_3_2_OR616504.1	OR616504.1	OR616504.1	OR616504	3III_B.3.2	2023-08-17	North America	Dominican Republic	2375|DR|2023-08-17	Homo sapiens	OR616504.1 | Dominican Republic | aug/23
DENV3_3III_B_3_2_OR771154.1	OR771154.1	OR771154.1	OR771154	3III_B.3.2	2023-08-17	North America	USA	DENV-3/USA/FL-BPHL-0081/2023	Homo sapiens	OR771154.1 | USA | aug/23
DENV3_3III_B_3_2_PP582679.1	PP582679.1	PP582679.1	PP582679	3III_B.3.2	2023-08-17	South America	French Guiana	18005/DENV3/FG/2023-08-17	Homo sapiens	PP582679.1 | French Guiana | aug/23
DENV3_3III_B_3_2_OR616501.1	OR616501.1	OR616501.1	OR616501	3III_B.3.2	2023-08-19	North America	Dominican Republic	2326|DR|2023-08-19	Homo sapiens	OR616501.1 | Dominican Republic | aug/23
DENV3_3III_B_3_2_OR616500.1	OR616500.1	OR616500.1	OR616500	3III_B.3.2	2023-08-20	North America	Dominican Republic	2314|DR|2023-08-20	Homo sapiens	OR616500.1 | Dominican Republic | aug/23
DENV3_3III_B_3_2_OR771155.1	OR771155.1	OR771155.1	OR771155	3III_B.3.2	2023-08-20	North America	USA	DENV-3/USA/FL-BPHL-0082/2023	Homo sapiens	OR771155.1 | USA | aug/23
DENV3_3III_B_3_2_OR616496.1	OR616496.1	OR616496.1	OR616496	3III_B.3.2	2023-08-21	North America	Dominican Republic	2245|DR|2023-08-21	Homo sapiens	OR616496.1 | Dominican Republic | aug/23
DENV3_3III_B_3_2_OR616499.1	OR616499.1	OR616499.1	OR616499	3III_B.3.2	2023-08-21	North America	Dominican Republic	2311|DR|2023-08-21	Homo sapiens	OR616499.1 | Dominican Republic | aug/23
DENV3_3III_B_3_2_OR616502.1	OR616502.1	OR616502.1	OR616502	3III_B.3.2	2023-08-21	North America	Dominican Republic	2345|DR|2023-08-21	Homo sapiens	OR616502.1 | Dominican Republic | aug/23
DENV3_3III_B_3_2_OR616506.1	OR616506.1	OR616506.1	OR616506	3III_B.3.2	2023-08-21	North America	Dominican Republic	2389|DR|2023-08-21	Homo sapiens	OR616506.1 | Dominican Republic | aug/23
DENV3_3III_B_3_2_OR821934.1	OR821934.1	OR821934.1	OR821934	3III_B.3.2	2023-08-21	North America	USA	DENV-3/USA/FL-BPHL-0136/2023	Homo sapiens	OR821934.1 | USA | aug/23
DENV3_3III_B_3_2_PP582680.1	PP582680.1	PP582680.1	PP582680	3III_B.3.2	2023-08-21	South America	French Guiana	22034/DENV3/FG/2023-08-21	Homo sapiens	PP582680.1 | French Guiana | aug/23
DENV3_3III_B_3_2_OR616497.1	OR616497.1	OR616497.1	OR616497	3III_B.3.2	2023-08-22	North America	Dominican Republic	2284|DR|2023-08-22	Homo sapiens	OR616497.1 | Dominican Republic | aug/23
DENV3_3III_B_3_2_OR616498.1	OR616498.1	OR616498.1	OR616498	3III_B.3.2	2023-08-22	North America	Dominican Republic	2295|DR|2023-08-22	Homo sapiens	OR616498.1 | Dominican Republic | aug/23
DENV3_3III_B_3_2_OR616513.1	OR616513.1	OR616513.1	OR616513	3III_B.3.2	2023-08-22	North America	Dominican Republic	2573|DR|2023-08-22	Homo sapiens	OR616513.1 | Dominican Republic | aug/23
DENV3_3III_B_3_2_OR616524.1	OR616524.1	OR616524.1	OR616524	3III_B.3.2	2023-08-22	North America	Dominican Republic	2644|DR|2023-08-22	Homo sapiens	OR616524.1 | Dominican Republic | aug/23
DENV3_3III_B_3_2_OR771157.1	OR771157.1	OR771157.1	OR771157	3III_B.3.2	2023-08-22	North America	USA	DENV-3/USA/FL-BPHL-0084/2023	Homo sapiens	OR771157.1 | USA | aug/23
DENV3_3III_B_3_2_OR771158.1	OR771158.1	OR771158.1	OR771158	3III_B.3.2	2023-08-22	North America	USA	DENV-3/USA/FL-BPHL-0085/2023	Homo sapiens	OR771158.1 | USA | aug/23
DENV3_3III_B_3_2_PP709302.1	PP709302.1	PP709302.1	PP709302	3III_B.3.2	2023-08-23	North America	USA	DENV-3/USA/FL-BPHL-0213/2023	Homo sapiens	PP709302.1 | USA | aug/23
DENV3_3III_B_3_2_OR616494.1	OR616494.1	OR616494.1	OR616494	3III_B.3.2	2023-08-24	North America	Dominican Republic	2218|DR|2023-08-24	Homo sapiens	OR616494.1 | Dominican Republic | aug/23
DENV3_3III_B_3_2_OR616505.1	OR616505.1	OR616505.1	OR616505	3III_B.3.2	2023-08-24	North America	Dominican Republic	2379|DR|2023-08-24	Homo sapiens	OR616505.1 | Dominican Republic | aug/23
DENV3_3III_B_3_2_OR616519.1	OR616519.1	OR616519.1	OR616519	3III_B.3.2	2023-08-24	North America	Dominican Republic	2628|DR|2023-08-24	Homo sapiens	OR616519.1 | Dominican Republic | aug/23
DENV3_3III_B_3_2_OR616507.1	OR616507.1	OR616507.1	OR616507	3III_B.3.2	2023-08-25	North America	Dominican Republic	2409|DR|2023-08-25	Homo sapiens	OR616507.1 | Dominican Republic | aug/23
DENV3_3III_B_3_2_OR616508.1	OR616508.1	OR616508.1	OR616508	3III_B.3.2	2023-08-25	North America	Dominican Republic	2413|DR|2023-08-25	Homo sapiens	OR616508.1 | Dominican Republic | aug/23
DENV3_3III_B_3_2_OR616509.1	OR616509.1	OR616509.1	OR616509	3III_B.3.2	2023-08-25	North America	Dominican Republic	2451|DR|2023-08-25	Homo sapiens	OR616509.1 | Dominican Republic | aug/23
DENV3_3III_B_3_2_OR616517.1	OR616517.1	OR616517.1	OR616517	3III_B.3.2	2023-08-25	North America	Dominican Republic	2620|DR|2023-08-25	Homo sapiens	OR616517.1 | Dominican Republic | aug/23
DENV3_3III_B_3_2_OR616511.1	OR616511.1	OR616511.1	OR616511	3III_B.3.2	2023-08-26	North America	Dominican Republic	2537|DR|2023-08-26	Homo sapiens	OR616511.1 | Dominican Republic | aug/23
DENV3_3III_B_3_2_OR616515.1	OR616515.1	OR616515.1	OR616515	3III_B.3.2	2023-08-26	North America	Dominican Republic	2598|DR|2023-08-26	Homo sapiens	OR616515.1 | Dominican Republic | aug/23
DENV3_3III_B_3_2_OR616512.1	OR616512.1	OR616512.1	OR616512	3III_B.3.2	2023-08-27	North America	Dominican Republic	2563|DR|2023-08-27	Homo sapiens	OR616512.1 | Dominican Republic | aug/23
DENV3_3III_B_3_2_OR616514.1	OR616514.1	OR616514.1	OR616514	3III_B.3.2	2023-08-27	North America	Dominican Republic	2577|DR|2023-08-27	Homo sapiens	OR616514.1 | Dominican Republic | aug/23
DENV3_3III_B_3_2_OR616520.1	OR616520.1	OR616520.1	OR616520	3III_B.3.2	2023-08-27	North America	Dominican Republic	2631|DR|2023-08-27	Homo sapiens	OR616520.1 | Dominican Republic | aug/23
DENV3_3III_B_3_2_OR616521.1	OR616521.1	OR616521.1	OR616521	3III_B.3.2	2023-08-27	North America	Dominican Republic	2632|DR|2023-08-27	Homo sapiens	OR616521.1 | Dominican Republic | aug/23
DENV3_3III_B_3_2_OR616518.1	OR616518.1	OR616518.1	OR616518	3III_B.3.2	2023-08-28	North America	Dominican Republic	2625|DR|2023-08-28	Homo sapiens	OR616518.1 | Dominican Republic | aug/23
DENV3_3III_B_3_2_OR616522.1	OR616522.1	OR616522.1	OR616522	3III_B.3.2	2023-08-28	North America	Dominican Republic	2637|DR|2023-08-28	Homo sapiens	OR616522.1 | Dominican Republic | aug/23
DENV3_3III_B_3_2_OR616523.1	OR616523.1	OR616523.1	OR616523	3III_B.3.2	2023-08-28	North America	Dominican Republic	2640|DR|2023-08-28	Homo sapiens	OR616523.1 | Dominican Republic | aug/23
DENV3_3III_B_3_2_OR771164.1	OR771164.1	OR771164.1	OR771164	3III_B.3.2	2023-08-28	North America	USA	DENV-3/USA/FL-BPHL-0090/2023	Homo sapiens	OR771164.1 | USA | aug/23
DENV3_3III_B_3_2_PP582681.1	PP582681.1	PP582681.1	PP582681	3III_B.3.2	2023-08-28	South America	French Guiana	29015/DENV3/FG/2023-08-28	Homo sapiens	PP582681.1 | French Guiana | aug/23
DENV3_3III_B_3_2_PP582682.1	PP582682.1	PP582682.1	PP582682	3III_B.3.2	2023-08-28	South America	French Guiana	29017/DENV3/FG/2023-08-28	Homo sapiens	PP582682.1 | French Guiana | aug/23
DENV3_3III_B_3_2_PP709303.1	PP709303.1	PP709303.1	PP709303	3III_B.3.2	2023-08-28	North America	USA	DENV-3/USA/FL-BPHL-0214/2023	Homo sapiens	PP709303.1 | USA | aug/23
DENV3_3III_B_3_2_OR616495.1	OR616495.1	OR616495.1	OR616495	3III_B.3.2	2023-08-29	North America	Dominican Republic	2222|DR|2023-08-29	Homo sapiens	OR616495.1 | Dominican Republic | aug/23
DENV3_3III_B_3_2_OR616516.1	OR616516.1	OR616516.1	OR616516	3III_B.3.2	2023-08-29	North America	Dominican Republic	2605|DR|2023-08-29	Homo sapiens	OR616516.1 | Dominican Republic | aug/23
DENV3_3III_B_3_2_OR616529.1	OR616529.1	OR616529.1	OR616529	3III_B.3.2	2023-08-29	North America	Dominican Republic	2707|DR|2023-08-29	Homo sapiens	OR616529.1 | Dominican Republic | aug/23
DENV3_3III_B_3_2_OR771163.1	OR771163.1	OR771163.1	OR771163	3III_B.3.2	2023-08-29	North America	USA	DENV-3/USA/FL-BPHL-0089/2023	Homo sapiens	OR771163.1 | USA | aug/23
DENV3_3III_B_3_2_OR616525.1	OR616525.1	OR616525.1	OR616525	3III_B.3.2	2023-08-30	North America	Dominican Republic	2652|DR|2023-08-30	Homo sapiens	OR616525.1 | Dominican Republic | aug/23
DENV3_3III_B_3_2_OR616526.1	OR616526.1	OR616526.1	OR616526	3III_B.3.2	2023-08-30	North America	Dominican Republic	2672|DR|2023-08-30	Homo sapiens	OR616526.1 | Dominican Republic | aug/23
DENV3_3III_B_3_2_OR616527.1	OR616527.1	OR616527.1	OR616527	3III_B.3.2	2023-08-30	North America	Dominican Republic	2674|DR|2023-08-30	Homo sapiens	OR616527.1 | Dominican Republic | aug/23
DENV3_3III_B_3_2_PP709304.1	PP709304.1	PP709304.1	PP709304	3III_B.3.2	2023-08-30	North America	USA	DENV-3/USA/FL-BPHL-0215/2023	Homo sapiens	PP709304.1 | USA | aug/23
DENV3_3III_B_3_2_OR771162.1	OR771162.1	OR771162.1	OR771162	3III_B.3.2	2023-08-31	North America	USA	DENV-3/USA/FL-BPHL-0088/2023	Homo sapiens	OR771162.1 | USA | aug/23
DENV3_3III_B_3_2_OR771166.1	OR771166.1	OR771166.1	OR771166	3III_B.3.2	2023-08-31	North America	USA	DENV-3/USA/FL-BPHL-0092/2023	Homo sapiens	OR771166.1 | USA | aug/23
DENV3_3III_B_3_2_OR771167.1	OR771167.1	OR771167.1	OR771167	3III_B.3.2	2023-08-31	North America	USA	DENV-3/USA/FL-BPHL-0093/2023	Homo sapiens	OR771167.1 | USA | aug/23
DENV3_3III_B_3_2_OR771169.1	OR771169.1	OR771169.1	OR771169	3III_B.3.2	2023-08-31	North America	USA	DENV-3/USA/FL-BPHL-0111/2023	Homo sapiens	OR771169.1 | USA | aug/23
DENV3_3III_B_3_2_PQ109718.1	PQ109718.1	PQ109718.1	PQ109718	3III_B.3.2	2023-08-31	Europe	Italy	INMI-I12/DENV3-III/2023	Homo sapiens	PQ109718.1 | Italy | aug/23
DENV3_3III_B_3_2_OR574470.1	OR574470.1	OR574470.1	OR574470	3III_B.3.2	2023-09-01	Europe	Italy	INMI-Case2/DENV3-III/2023	Homo sapiens	OR574470.1 | Italy | sep/23
DENV3_3III_B_3_2_OR575180.1	OR575180.1	OR575180.1	OR575180	3III_B.3.2	2023-09-01	Europe	Italy	INMI-Case3/DENV3-III/2023	Homo sapiens	OR575180.1 | Italy | sep/23
DENV3_3III_B_3_2_OR771156.1	OR771156.1	OR771156.1	OR771156	3III_B.3.2	2023-09-01	North America	USA	DENV-3/USA/FL-BPHL-0083/2023	Homo sapiens	OR771156.1 | USA | sep/23
DENV3_3III_B_3_2_PP582683.1	PP582683.1	PP582683.1	PP582683	3III_B.3.2	2023-09-01	South America	French Guiana	01004/DENV3/FG/2023-09-01	Homo sapiens	PP582683.1 | French Guiana | sep/23
DENV3_3III_B_3_2_OR771165.1	OR771165.1	OR771165.1	OR771165	3III_B.3.2	2023-09-02	North America	USA	DENV-3/USA/FL-BPHL-0091/2023	Homo sapiens	OR771165.1 | USA | sep/23
DENV3_3III_B_3_2_OR771171.1	OR771171.1	OR771171.1	OR771171	3III_B.3.2	2023-09-04	North America	USA	DENV-3/USA/FL-BPHL-0096/2023	Homo sapiens	OR771171.1 | USA | sep/23
DENV3_3III_B_3_2_OR771170.1	OR771170.1	OR771170.1	OR771170	3III_B.3.2	2023-09-05	North America	USA	DENV-3/USA/FL-BPHL-0095/2023	Homo sapiens	OR771170.1 | USA | sep/23
DENV3_3III_B_3_2_OR771172.1	OR771172.1	OR771172.1	OR771172	3III_B.3.2	2023-09-06	North America	USA	DENV-3/USA/FL-BPHL-0112/2023	Homo sapiens	OR771172.1 | USA | sep/23
DENV3_3III_B_3_2_OR771176.1	OR771176.1	OR771176.1	OR771176	3III_B.3.2	2023-09-06	North America	USA	DENV-3/USA/FL-BPHL-0100/2023	Homo sapiens	OR771176.1 | USA | sep/23
DENV3_3III_B_3_2_OR771177.1	OR771177.1	OR771177.1	OR771177	3III_B.3.2	2023-09-06	North America	USA	DENV-3/USA/FL-BPHL-0101/2023	Homo sapiens	OR771177.1 | USA | sep/23
DENV3_3III_B_3_2_OR771175.1	OR771175.1	OR771175.1	OR771175	3III_B.3.2	2023-09-08	North America	USA	DENV-3/USA/FL-BPHL-0099/2023	Homo sapiens	OR771175.1 | USA | sep/23
DENV3_3III_B_3_2_OR771178.1	OR771178.1	OR771178.1	OR771178	3III_B.3.2	2023-09-11	North America	USA	DENV-3/USA/FL-BPHL-0102/2023	Homo sapiens	OR771178.1 | USA | sep/23
DENV3_3III_B_3_2_OR771179.1	OR771179.1	OR771179.1	OR771179	3III_B.3.2	2023-09-11	North America	USA	DENV-3/USA/FL-BPHL-0103/2023	Homo sapiens	OR771179.1 | USA | sep/23
DENV3_3III_B_3_2_OR771180.1	OR771180.1	OR771180.1	OR771180	3III_B.3.2	2023-09-11	North America	USA	DENV-3/USA/FL-BPHL-0104/2023	Homo sapiens	OR771180.1 | USA | sep/23
DENV3_3III_B_3_2_OR771184.1	OR771184.1	OR771184.1	OR771184	3III_B.3.2	2023-09-11	North America	USA	DENV-3/USA/FL-BPHL-0115/2023	Homo sapiens	OR771184.1 | USA | sep/23
DENV3_3III_B_3_2_OR771181.1	OR771181.1	OR771181.1	OR771181	3III_B.3.2	2023-09-12	North America	USA	DENV-3/USA/FL-BPHL-0105/2023	Homo sapiens	OR771181.1 | USA | sep/23
DENV3_3III_B_3_2_OR771187.1	OR771187.1	OR771187.1	OR771187	3III_B.3.2	2023-09-14	North America	USA	DENV-3/USA/FL-BPHL-0118/2023	Homo sapiens	OR771187.1 | USA | sep/23
DENV3_3III_B_3_2_OR771174.1	OR771174.1	OR771174.1	OR771174	3III_B.3.2	2023-09-15	North America	USA	DENV-3/USA/FL-BPHL-0098/2023	Homo sapiens	OR771174.1 | USA | sep/23
DENV3_3III_B_3_2_PQ154992.1	PQ154992.1	PQ154992.1	PQ154992	3III_B.3.2	2023-09-18	North America	USA	DENV-3/USA/FL-BPHL-0262/2023	Homo sapiens	PQ154992.1 | USA | sep/23
DENV3_3III_B_3_2_OR821940.1	OR821940.1	OR821940.1	OR821940	3III_B.3.2	2023-09-19	North America	USA	DENV-3/USA/FL-BPHL-0142/2023	Homo sapiens	OR821940.1 | USA | sep/23
DENV3_3III_B_3_2_PQ154991.1	PQ154991.1	PQ154991.1	PQ154991	3III_B.3.2	2023-09-19	North America	USA	DENV-3/USA/FL-BPHL-0261/2023	Homo sapiens	PQ154991.1 | USA | sep/23
DENV3_3III_B_3_2_OR771182.1	OR771182.1	OR771182.1	OR771182	3III_B.3.2	2023-09-20	North America	USA	DENV-3/USA/FL-BPHL-0113/2023	Homo sapiens	OR771182.1 | USA | sep/23
DENV3_3III_B_3_2_OR771186.1	OR771186.1	OR771186.1	OR771186	3III_B.3.2	2023-09-21	North America	USA	DENV-3/USA/FL-BPHL-0117/2023	Homo sapiens	OR771186.1 | USA | sep/23
DENV3_3III_B_3_2_OR821929.1	OR821929.1	OR821929.1	OR821929	3III_B.3.2	2023-09-21	North America	USA	DENV-3/USA/FL-BPHL-0131/2023	Homo sapiens	OR821929.1 | USA | sep/23
DENV3_3III_B_3_2_OR821938.1	OR821938.1	OR821938.1	OR821938	3III_B.3.2	2023-09-23	North America	USA	DENV-3/USA/FL-BPHL-0140/2023	Homo sapiens	OR821938.1 | USA | sep/23
DENV3_3III_B_3_2_OR821937.1	OR821937.1	OR821937.1	OR821937	3III_B.3.2	2023-09-24	North America	USA	DENV-3/USA/FL-BPHL-0139/2023	Homo sapiens	OR821937.1 | USA | sep/23
DENV3_3III_B_3_2_OR771195.1	OR771195.1	OR771195.1	OR771195	3III_B.3.2	2023-09-26	North America	USA	DENV-3/USA/FL-BPHL-0126/2023	Homo sapiens	OR771195.1 | USA | sep/23
DENV3_3III_B_3_2_OR821941.1	OR821941.1	OR821941.1	OR821941	3III_B.3.2	2023-09-26	North America	USA	DENV-3/USA/FL-BPHL-0143/2023	Homo sapiens	OR821941.1 | USA | sep/23
DENV3_3III_B_3_2_OR821942.1	OR821942.1	OR821942.1	OR821942	3III_B.3.2	2023-09-27	North America	USA	DENV-3/USA/FL-BPHL-0144/2023	Homo sapiens	OR821942.1 | USA | sep/23
DENV3_3III_B_3_2_OR821945.1	OR821945.1	OR821945.1	OR821945	3III_B.3.2	2023-09-28	North America	USA	DENV-3/USA/FL-BPHL-0147/2023	Homo sapiens	OR821945.1 | USA | sep/23
DENV3_3III_B_3_2_OR771190.1	OR771190.1	OR771190.1	OR771190	3III_B.3.2	2023-09-29	North America	USA	DENV-3/USA/FL-BPHL-0121/2023	Homo sapiens	OR771190.1 | USA | sep/23
DENV3_3III_B_3_2_OR771191.1	OR771191.1	OR771191.1	OR771191	3III_B.3.2	2023-09-30	North America	USA	DENV-3/USA/FL-BPHL-0122/2023	Homo sapiens	OR771191.1 | USA | sep/23
DENV3_3III_B_3_2_OR821948.1	OR821948.1	OR821948.1	OR821948	3III_B.3.2	2023-09-30	North America	USA	DENV-3/USA/FL-BPHL-0150/2023	Homo sapiens	OR821948.1 | USA | sep/23
DENV3_3III_B_3_2_OR771198.1	OR771198.1	OR771198.1	OR771198	3III_B.3.2	2023-10-02	North America	USA	DENV-3/USA/FL-BPHL-0129/2023	Homo sapiens	OR771198.1 | USA | oct/23
DENV3_3III_B_3_2_OR821950.1	OR821950.1	OR821950.1	OR821950	3III_B.3.2	2023-10-02	North America	USA	DENV-3/USA/FL-BPHL-0152/2023	Homo sapiens	OR821950.1 | USA | oct/23
DENV3_3III_B_3_2_OR771197.1	OR771197.1	OR771197.1	OR771197	3III_B.3.2	2023-10-03	North America	USA	DENV-3/USA/FL-BPHL-0128/2023	Homo sapiens	OR771197.1 | USA | oct/23
DENV3_3III_B_3_2_OR771199.1	OR771199.1	OR771199.1	OR771199	3III_B.3.2	2023-10-03	North America	USA	DENV-3/USA/FL-BPHL-0130/2023	Homo sapiens	OR771199.1 | USA | oct/23
DENV3_3III_B_3_2_OR821961.1	OR821961.1	OR821961.1	OR821961	3III_B.3.2	2023-10-03	North America	USA	DENV-3/USA/FL-BPHL-0163/2023	Homo sapiens	OR821961.1 | USA | oct/23
DENV3_3III_B_3_2_PQ154997.1	PQ154997.1	PQ154997.1	PQ154997	3III_B.3.2	2023-10-03	North America	USA	DENV-3/USA/FL-BPHL-0267/2023	Homo sapiens	PQ154997.1 | USA | oct/23
DENV3_3III_B_3_2_OR771192.1	OR771192.1	OR771192.1	OR771192	3III_B.3.2	2023-10-04	North America	USA	DENV-3/USA/FL-BPHL-0123/2023	Homo sapiens	OR771192.1 | USA | oct/23
DENV3_3III_B_3_2_OR821952.1	OR821952.1	OR821952.1	OR821952	3III_B.3.2	2023-10-05	North America	USA	DENV-3/USA/FL-BPHL-0154/2023	Homo sapiens	OR821952.1 | USA | oct/23
DENV3_3III_B_3_2_PQ154999.1	PQ154999.1	PQ154999.1	PQ154999	3III_B.3.2	2023-10-05	North America	USA	DENV-3/USA/FL-BPHL-0258/2023	Homo sapiens	PQ154999.1 | USA | oct/23
DENV3_3III_B_3_2_OR821949.1	OR821949.1	OR821949.1	OR821949	3III_B.3.2	2023-10-06	North America	USA	DENV-3/USA/FL-BPHL-0151/2023	Homo sapiens	OR821949.1 | USA | oct/23
DENV3_3III_B_3_2_OR821951.1	OR821951.1	OR821951.1	OR821951	3III_B.3.2	2023-10-07	North America	USA	DENV-3/USA/FL-BPHL-0153/2023	Homo sapiens	OR821951.1 | USA | oct/23
DENV3_3III_B_3_2_OR821953.1	OR821953.1	OR821953.1	OR821953	3III_B.3.2	2023-10-07	North America	USA	DENV-3/USA/FL-BPHL-0155/2023	Homo sapiens	OR821953.1 | USA | oct/23
DENV3_3III_B_3_2_OR821956.1	OR821956.1	OR821956.1	OR821956	3III_B.3.2	2023-10-07	North America	USA	DENV-3/USA/FL-BPHL-0158/2023	Homo sapiens	OR821956.1 | USA | oct/23
DENV3_3III_B_3_2_PQ207070.1	PQ207070.1	PQ207070.1	PQ207070	3III_B.3.2	2023-10-08	North America	USA	DENV-3/USA/FL-BPHL-0068/2024	Homo sapiens	PQ207070.1 | USA | oct/23
DENV3_3III_B_3_2_OR821955.1	OR821955.1	OR821955.1	OR821955	3III_B.3.2	2023-10-09	North America	USA	DENV-3/USA/FL-BPHL-0157/2023	Homo sapiens	OR821955.1 | USA | oct/23
DENV3_3III_B_3_2_PQ154998.1	PQ154998.1	PQ154998.1	PQ154998	3III_B.3.2	2023-10-09	North America	USA	DENV-3/USA/FL-BPHL-0257/2023	Homo sapiens	PQ154998.1 | USA | oct/23
DENV3_3III_B_3_2_OR821954.1	OR821954.1	OR821954.1	OR821954	3III_B.3.2	2023-10-10	North America	USA	DENV-3/USA/FL-BPHL-0156/2023	Homo sapiens	OR821954.1 | USA | oct/23
DENV3_3III_B_3_2_OR821958.1	OR821958.1	OR821958.1	OR821958	3III_B.3.2	2023-10-10	North America	USA	DENV-3/USA/FL-BPHL-0160/2023	Homo sapiens	OR821958.1 | USA | oct/23
DENV3_3III_B_3_2_PP582689.1	PP582689.1	PP582689.1	PP582689	3III_B.3.2	2023-10-10	South America	French Guiana	16026/DENV3/FG/2023-10-10	Homo sapiens	PP582689.1 | French Guiana | oct/23
DENV3_3III_B_3_2_OR821960.1	OR821960.1	OR821960.1	OR821960	3III_B.3.2	2023-10-11	North America	USA	DENV-3/USA/FL-BPHL-0162/2023	Homo sapiens	OR821960.1 | USA | oct/23
DENV3_3III_B_3_2_OR977073.1	OR977073.1	OR977073.1	OR977073	3III_B.3.2	2023-10-11	North America	USA	DENV-3/USA/FL-BPHL-0178/2023	Homo sapiens	OR977073.1 | USA | oct/23
DENV3_3III_B_3_2_OR977072.1	OR977072.1	OR977072.1	OR977072	3III_B.3.2	2023-10-13	North America	USA	DENV-3/USA/FL-BPHL-0177/2023	Homo sapiens	OR977072.1 | USA | oct/23
DENV3_3III_B_3_2_OR821964.1	OR821964.1	OR821964.1	OR821964	3III_B.3.2	2023-10-14	North America	USA	DENV-3/USA/FL-BPHL-0166/2023	Homo sapiens	OR821964.1 | USA | oct/23
DENV3_3III_B_3_2_PP582688.1	PP582688.1	PP582688.1	PP582688	3III_B.3.2	2023-10-14	South America	French Guiana	15001/DENV3/FG/2023-10-14	Homo sapiens	PP582688.1 | French Guiana | oct/23
DENV3_3III_B_3_2_PP582690.1	PP582690.1	PP582690.1	PP582690	3III_B.3.2	2023-10-14	South America	French Guiana	17023/DENV3/FG/2023-10-14	Homo sapiens	PP582690.1 | French Guiana | oct/23
DENV3_3III_B_3_2_OR821965.1	OR821965.1	OR821965.1	OR821965	3III_B.3.2	2023-10-15	North America	USA	DENV-3/USA/FL-BPHL-0167/2023	Homo sapiens	OR821965.1 | USA | oct/23
DENV3_3III_B_3_2_OR821963.1	OR821963.1	OR821963.1	OR821963	3III_B.3.2	2023-10-16	North America	USA	DENV-3/USA/FL-BPHL-0165/2023	Homo sapiens	OR821963.1 | USA | oct/23
DENV3_3III_B_3_2_PP582691.1	PP582691.1	PP582691.1	PP582691	3III_B.3.2	2023-10-16	South America	French Guiana	18016/DENV3/FG/2023-10-16	Homo sapiens	PP582691.1 | French Guiana | oct/23
DENV3_3III_B_3_2_OR977076.1	OR977076.1	OR977076.1	OR977076	3III_B.3.2	2023-10-17	North America	USA	DENV-3/USA/FL-BPHL-0181/2023	Homo sapiens	OR977076.1 | USA | oct/23
DENV3_3III_B_3_2_OR977074.1	OR977074.1	OR977074.1	OR977074	3III_B.3.2	2023-10-18	North America	USA	DENV-3/USA/FL-BPHL-0179/2023	Homo sapiens	OR977074.1 | USA | oct/23
DENV3_3III_B_3_2_OR977075.1	OR977075.1	OR977075.1	OR977075	3III_B.3.2	2023-10-19	North America	USA	DENV-3/USA/FL-BPHL-0180/2023	Homo sapiens	OR977075.1 | USA | oct/23
DENV3_3III_B_3_2_OR977078.1	OR977078.1	OR977078.1	OR977078	3III_B.3.2	2023-10-20	North America	USA	DENV-3/USA/FL-BPHL-0183/2023	Homo sapiens	OR977078.1 | USA | oct/23
DENV3_3III_B_3_2_OR977077.1	OR977077.1	OR977077.1	OR977077	3III_B.3.2	2023-10-22	North America	USA	DENV-3/USA/FL-BPHL-0182/2023	Homo sapiens	OR977077.1 | USA | oct/23
DENV3_3III_B_3_2_PP582692.1	PP582692.1	PP582692.1	PP582692	3III_B.3.2	2023-10-23	South America	French Guiana	24035/DENV3/FG/2023-10-23	Homo sapiens	PP582692.1 | French Guiana | oct/23
DENV3_3III_B_3_2_OR977081.1	OR977081.1	OR977081.1	OR977081	3III_B.3.2	2023-10-25	North America	USA	DENV-3/USA/FL-BPHL-0186/2023	Homo sapiens	OR977081.1 | USA | oct/23
DENV3_3III_B_3_2_OR977084.1	OR977084.1	OR977084.1	OR977084	3III_B.3.2	2023-10-27	North America	USA	DENV-3/USA/FL-BPHL-0189/2023	Homo sapiens	OR977084.1 | USA | oct/23
DENV3_3III_B_3_2_OR977085.1	OR977085.1	OR977085.1	OR977085	3III_B.3.2	2023-10-28	North America	USA	DENV-3/USA/FL-BPHL-0190/2023	Homo sapiens	OR977085.1 | USA | oct/23
DENV3_3III_B_3_2_PP582694.1	PP582694.1	PP582694.1	PP582694	3III_B.3.2	2023-10-30	South America	French Guiana	03031/DENV3/FG/2023-10-30	Homo sapiens	PP582694.1 | French Guiana | oct/23
DENV3_3III_B_3_2_PP709316.1	PP709316.1	PP709316.1	PP709316	3III_B.3.2	2023-10-30	North America	USA	DENV-3/USA/FL-BPHL-0221/2023	Homo sapiens	PP709316.1 | USA | oct/23
DENV3_3III_B_3_2_PP582693.1	PP582693.1	PP582693.1	PP582693	3III_B.3.2	2023-10-31	South America	French Guiana	02029/DENV3/FG/2023-10-31	Homo sapiens	PP582693.1 | French Guiana | oct/23
DENV3_3III_B_3_2_OR977082.1	OR977082.1	OR977082.1	OR977082	3III_B.3.2	2023-11-01	North America	USA	DENV-3/USA/FL-BPHL-0187/2023	Homo sapiens	OR977082.1 | USA | nov/23
DENV3_3III_B_3_2_OR977086.1	OR977086.1	OR977086.1	OR977086	3III_B.3.2	2023-11-01	North America	USA	DENV-3/USA/FL-BPHL-0191/2023	Homo sapiens	OR977086.1 | USA | nov/23
DENV3_3III_B_3_2_OR977090.1	OR977090.1	OR977090.1	OR977090	3III_B.3.2	2023-11-01	North America	USA	DENV-3/USA/FL-BPHL-0195/2023	Homo sapiens	OR977090.1 | USA | nov/23
DENV3_3III_B_3_2_PQ882222.1	PQ882222.1	PQ882222.1	PQ882222	3III_B.3.2	2023-11-03	South America	Brazil	HB24_SJRP_56	Homo sapiens	PQ882222.1 | Brazil | nov/23
DENV3_3III_B_3_2_OR977087.1	OR977087.1	OR977087.1	OR977087	3III_B.3.2	2023-11-06	North America	USA	DENV-3/USA/FL-BPHL-0192/2023	Homo sapiens	OR977087.1 | USA | nov/23
DENV3_3III_B_3_2_PP582695.1	PP582695.1	PP582695.1	PP582695	3III_B.3.2	2023-11-06	South America	French Guiana	08043/DENV3/FG/2023-11-06	Homo sapiens	PP582695.1 | French Guiana | nov/23
DENV3_3III_B_3_2_OR977088.1	OR977088.1	OR977088.1	OR977088	3III_B.3.2	2023-11-07	North America	USA	DENV-3/USA/FL-BPHL-0193/2023	Homo sapiens	OR977088.1 | USA | nov/23
DENV3_3III_B_3_2_OR977089.1	OR977089.1	OR977089.1	OR977089	3III_B.3.2	2023-11-09	North America	USA	DENV-3/USA/FL-BPHL-0194/2023	Homo sapiens	OR977089.1 | USA | nov/23
DENV3_3III_B_3_2_PP709317.1	PP709317.1	PP709317.1	PP709317	3III_B.3.2	2023-11-09	North America	USA	DENV-3/USA/FL-BPHL-0222/2023	Homo sapiens	PP709317.1 | USA | nov/23
DENV3_3III_B_3_2_OR977095.1	OR977095.1	OR977095.1	OR977095	3III_B.3.2	2023-11-11	North America	USA	DENV-3/USA/FL-BPHL-0200/2023	Homo sapiens	OR977095.1 | USA | nov/23
DENV3_3III_B_3_2_PP582697.1	PP582697.1	PP582697.1	PP582697	3III_B.3.2	2023-11-12	South America	French Guiana	13035/DENV3/FG/2023-11-12	Homo sapiens	PP582697.1 | French Guiana | nov/23
DENV3_3III_B_3_2_PP692455.1	PP692455.1	PP692455.1	PP692455	3III_B.3.2	2023-11-12	North America	USA	DENV-3/USA/FL-BPHL-0239/2023	Homo sapiens	PP692455.1 | USA | nov/23
DENV3_3III_B_3_2_PP709318.1	PP709318.1	PP709318.1	PP709318	3III_B.3.2	2023-11-12	North America	USA	DENV-3/USA/FL-BPHL-0223/2023	Homo sapiens	PP709318.1 | USA | nov/23
DENV3_3III_B_3_2_PQ110282.1	PQ110282.1	PQ110282.1	PQ110282	3III_B.3.2	2023-11-12	Europe	Italy	INMI-I15/DENV3-III/2023	Homo sapiens	PQ110282.1 | Italy | nov/23
DENV3_3III_B_3_2_OR977093.1	OR977093.1	OR977093.1	OR977093	3III_B.3.2	2023-11-14	North America	USA	DENV-3/USA/FL-BPHL-0198/2023	Homo sapiens	OR977093.1 | USA | nov/23
DENV3_3III_B_3_2_PP709319.1	PP709319.1	PP709319.1	PP709319	3III_B.3.2	2023-11-14	North America	USA	DENV-3/USA/FL-BPHL-0224/2023	Homo sapiens	PP709319.1 | USA | nov/23
DENV3_3III_B_3_2_OR977091.1	OR977091.1	OR977091.1	OR977091	3III_B.3.2	2023-11-15	North America	USA	DENV-3/USA/FL-BPHL-0196/2023	Homo sapiens	OR977091.1 | USA | nov/23
DENV3_3III_B_3_2_OR977092.1	OR977092.1	OR977092.1	OR977092	3III_B.3.2	2023-11-15	North America	USA	DENV-3/USA/FL-BPHL-0197/2023	Homo sapiens	OR977092.1 | USA | nov/23
DENV3_3III_B_3_2_OR977096.1	OR977096.1	OR977096.1	OR977096	3III_B.3.2	2023-11-15	North America	USA	DENV-3/USA/FL-BPHL-0201/2023	Homo sapiens	OR977096.1 | USA | nov/23
DENV3_3III_B_3_2_PP582698.1	PP582698.1	PP582698.1	PP582698	3III_B.3.2	2023-11-16	South America	French Guiana	18004/DENV3/FG/2023-11-16	Homo sapiens	PP582698.1 | French Guiana | nov/23
DENV3_3III_B_3_2_PP692453.1	PP692453.1	PP692453.1	PP692453	3III_B.3.2	2023-11-16	North America	USA	DENV-3/USA/FL-BPHL-0237/2023	Homo sapiens	PP692453.1 | USA | nov/23
DENV3_3III_B_3_2_PP709308.1	PP709308.1	PP709308.1	PP709308	3III_B.3.2	2023-11-16	North America	USA	DENV-3/USA/FL-BPHL-0219/2023	Homo sapiens	PP709308.1 | USA | nov/23
DENV3_3III_B_3_2_OR977099.1	OR977099.1	OR977099.1	OR977099	3III_B.3.2	2023-11-19	North America	USA	DENV-3/USA/FL-BPHL-0204/2023	Homo sapiens	OR977099.1 | USA | nov/23
DENV3_3III_B_3_2_OR977097.1	OR977097.1	OR977097.1	OR977097	3III_B.3.2	2023-11-20	North America	USA	DENV-3/USA/FL-BPHL-0202/2023	Homo sapiens	OR977097.1 | USA | nov/23
DENV3_3III_B_3_2_PP582700.1	PP582700.1	PP582700.1	PP582700	3III_B.3.2	2023-11-20	South America	French Guiana	22039/DENV3/FG/2023-11-20	Homo sapiens	PP582700.1 | French Guiana | nov/23
DENV3_3III_B_3_2_PP692454.1	PP692454.1	PP692454.1	PP692454	3III_B.3.2	2023-11-20	North America	USA	DENV-3/USA/FL-BPHL-0238/2023	Homo sapiens	PP692454.1 | USA | nov/23
DENV3_3III_B_3_2_PP582699.1	PP582699.1	PP582699.1	PP582699	3III_B.3.2	2023-11-21	South America	French Guiana	21053/DENV3/FG/2023-11-21	Homo sapiens	PP582699.1 | French Guiana | nov/23
DENV3_3III_B_3_2_PP582701.1	PP582701.1	PP582701.1	PP582701	3III_B.3.2	2023-11-21	South America	French Guiana	23032/DENV3/FG/2023-11-21	Homo sapiens	PP582701.1 | French Guiana | nov/23
DENV3_3III_B_3_2_PP709321.1	PP709321.1	PP709321.1	PP709321	3III_B.3.2	2023-11-22	North America	USA	DENV-3/USA/FL-BPHL-0226/2023	Homo sapiens	PP709321.1 | USA | nov/23
DENV3_3III_B_3_2_PP709323.1	PP709323.1	PP709323.1	PP709323	3III_B.3.2	2023-11-22	North America	USA	DENV-3/USA/FL-BPHL-0228/2023	Homo sapiens	PP709323.1 | USA | nov/23
DENV3_3III_B_3_2_PP582702.1	PP582702.1	PP582702.1	PP582702	3III_B.3.2	2023-11-23	South America	French Guiana	27076/DENV3/FG/2023-11-23	Homo sapiens	PP582702.1 | French Guiana | nov/23
DENV3_3III_B_3_2_PP709320.1	PP709320.1	PP709320.1	PP709320	3III_B.3.2	2023-11-27	North America	USA	DENV-3/USA/FL-BPHL-0225/2023	Homo sapiens	PP709320.1 | USA | nov/23
DENV3_3III_B_3_2_PP709322.1	PP709322.1	PP709322.1	PP709322	3III_B.3.2	2023-11-27	North America	USA	DENV-3/USA/FL-BPHL-0227/2023	Homo sapiens	PP709322.1 | USA | nov/23
DENV3_3III_B_3_2_PP582703.1	PP582703.1	PP582703.1	PP582703	3III_B.3.2	2023-11-28	South America	French Guiana	30002/DENV3/FG/2023-11-28	Homo sapiens	PP582703.1 | French Guiana | nov/23
DENV3_3III_B_3_2_PP692448.1	PP692448.1	PP692448.1	PP692448	3III_B.3.2	2023-11-29	North America	USA	DENV-3/USA/FL-BPHL-0232/2023	Homo sapiens	PP692448.1 | USA | nov/23
DENV3_3III_B_3_2_PP692450.1	PP692450.1	PP692450.1	PP692450	3III_B.3.2	2023-11-29	North America	USA	DENV-3/USA/FL-BPHL-0234/2023	Homo sapiens	PP692450.1 | USA | nov/23
DENV3_3III_B_3_2_PP709325.1	PP709325.1	PP709325.1	PP709325	3III_B.3.2	2023-11-29	North America	USA	DENV-3/USA/FL-BPHL-0230/2023	Homo sapiens	PP709325.1 | USA | nov/23
DENV3_3III_B_3_2_PP692458.1	PP692458.1	PP692458.1	PP692458	3III_B.3.2	2023-12-02	North America	USA	DENV-3/USA/FL-BPHL-0242/2023	Homo sapiens	PP692458.1 | USA | dec/23
DENV3_3III_B_3_2_PP692459.1	PP692459.1	PP692459.1	PP692459	3III_B.3.2	2023-12-02	North America	USA	DENV-3/USA/FL-BPHL-0243/2023	Homo sapiens	PP692459.1 | USA | dec/23
DENV3_3III_B_3_2_PP692460.1	PP692460.1	PP692460.1	PP692460	3III_B.3.2	2023-12-02	North America	USA	DENV-3/USA/FL-BPHL-0244/2023	Homo sapiens	PP692460.1 | USA | dec/23
DENV3_3III_B_3_2_PP709324.1	PP709324.1	PP709324.1	PP709324	3III_B.3.2	2023-12-02	North America	USA	DENV-3/USA/FL-BPHL-0229/2023	Homo sapiens	PP709324.1 | USA | dec/23
DENV3_3III_B_3_2_PP709326.1	PP709326.1	PP709326.1	PP709326	3III_B.3.2	2023-12-02	North America	USA	DENV-3/USA/FL-BPHL-0231/2023	Homo sapiens	PP709326.1 | USA | dec/23
DENV3_3III_B_3_2_PP582704.1	PP582704.1	PP582704.1	PP582704	3III_B.3.2	2023-12-04	South America	French Guiana	06045/DENV3/FG/2023-12-04	Homo sapiens	PP582704.1 | French Guiana | dec/23
DENV3_3III_B_3_2_PP582706.1	PP582706.1	PP582706.1	PP582706	3III_B.3.2	2023-12-05	South America	French Guiana	07115/DENV3/FG/2023-12-05	Homo sapiens	PP582706.1 | French Guiana | dec/23
DENV3_3III_B_3_2_PP692462.1	PP692462.1	PP692462.1	PP692462	3III_B.3.2	2023-12-05	North America	USA	DENV-3/USA/FL-BPHL-0246/2023	Homo sapiens	PP692462.1 | USA | dec/23
DENV3_3III_B_3_2_PP582707.1	PP582707.1	PP582707.1	PP582707	3III_B.3.2	2023-12-06	South America	French Guiana	07118/DENV3/FG/2023-12-06	Homo sapiens	PP582707.1 | French Guiana | dec/23
DENV3_3III_B_3_2_PP692457.1	PP692457.1	PP692457.1	PP692457	3III_B.3.2	2023-12-06	North America	USA	DENV-3/USA/FL-BPHL-0241/2023	Homo sapiens	PP692457.1 | USA | dec/23
DENV3_3III_B_3_2_PP582705.1	PP582705.1	PP582705.1	PP582705	3III_B.3.2	2023-12-07	South America	French Guiana	07104/DENV3/FG/2023-12-07	Homo sapiens	PP582705.1 | French Guiana | dec/23
DENV3_3III_B_3_2_PP692464.1	PP692464.1	PP692464.1	PP692464	3III_B.3.2	2023-12-07	North America	USA	DENV-3/USA/FL-BPHL-0248/2023	Homo sapiens	PP692464.1 | USA | dec/23
DENV3_3III_B_3_2_PP692463.1	PP692463.1	PP692463.1	PP692463	3III_B.3.2	2023-12-08	North America	USA	DENV-3/USA/FL-BPHL-0247/2023	Homo sapiens	PP692463.1 | USA | dec/23
DENV3_3III_B_3_2_PP582708.1	PP582708.1	PP582708.1	PP582708	3III_B.3.2	2023-12-12	South America	French Guiana	12075/DENV3/FG/2023-12-12	Homo sapiens	PP582708.1 | French Guiana | dec/23
DENV3_3III_B_3_2_PP692461.1	PP692461.1	PP692461.1	PP692461	3III_B.3.2	2023-12-12	North America	USA	DENV-3/USA/FL-BPHL-0245/2023	Homo sapiens	PP692461.1 | USA | dec/23
DENV3_3III_B_3_2_PP692466.1	PP692466.1	PP692466.1	PP692466	3III_B.3.2	2023-12-13	North America	USA	DENV-3/USA/FL-BPHL-0250/2023	Homo sapiens	PP692466.1 | USA | dec/23
DENV3_3III_B_3_2_PP582709.1	PP582709.1	PP582709.1	PP582709	3III_B.3.2	2023-12-16	South America	French Guiana	18049/DENV3/FG/2023-12-16	Homo sapiens	PP582709.1 | French Guiana | dec/23
DENV3_3III_B_3_2_PP692468.1	PP692468.1	PP692468.1	PP692468	3III_B.3.2	2023-12-16	North America	USA	DENV-3/USA/FL-BPHL-0252/2023	Homo sapiens	PP692468.1 | USA | dec/23
DENV3_3III_B_3_2_PP692467.1	PP692467.1	PP692467.1	PP692467	3III_B.3.2	2023-12-19	North America	USA	DENV-3/USA/FL-BPHL-0251/2023	Homo sapiens	PP692467.1 | USA | dec/23
DENV3_3III_B_3_2_PP692470.1	PP692470.1	PP692470.1	PP692470	3III_B.3.2	2023-12-20	North America	USA	DENV-3/USA/FL-BPHL-0254/2023	Homo sapiens	PP692470.1 | USA | dec/23
DENV3_3III_B_3_2_PP582710.1	PP582710.1	PP582710.1	PP582710	3III_B.3.2	2023-12-21	South America	French Guiana	22056/DENV3/FG/2023-12-21	Homo sapiens	PP582710.1 | French Guiana | dec/23
DENV3_3III_B_3_2_PP582711.1	PP582711.1	PP582711.1	PP582711	3III_B.3.2	2023-12-24	South America	French Guiana	27038/DENV3/FG/2023-12-24	Homo sapiens	PP582711.1 | French Guiana | dec/23
DENV3_3III_B_3_2_PQ155004.1	PQ155004.1	PQ155004.1	PQ155004	3III_B.3.2	2023-12-27	North America	USA	DENV-3/USA/FL-BPHL-0270/2023	Homo sapiens	PQ155004.1 | USA | dec/23
DENV3_3III_B_3_2_PP692471.1	PP692471.1	PP692471.1	PP692471	3III_B.3.2	2023-12-30	North America	USA	DENV-3/USA/FL-BPHL-0255/2023	Homo sapiens	PP692471.1 | USA | dec/23
DENV3_3III_B_3_2_PP692472.1	PP692472.1	PP692472.1	PP692472	3III_B.3.2	2023-12-31	North America	USA	DENV-3/USA/FL-BPHL-0256/2023	Homo sapiens	PP692472.1 | USA | dec/23
DENV3_3III_B_3_2_PQ155005.1	PQ155005.1	PQ155005.1	PQ155005	3III_B.3.2	2024-01-01	North America	USA	DENV-3/USA/FL-BPHL-0043/2024	Homo sapiens	PQ155005.1 | USA | jan/24
DENV3_3III_B_3_2_PV291829.1	PV291829.1	PV291829.1	PV291829	3III_B.3.2	2024-01-01	North America	Guatemala	680	Homo sapiens	PV291829.1 | Guatemala | jan/24
DENV3_3III_B_3_2_PP708029.1	PP708029.1	PP708029.1	PP708029	3III_B.3.2	2024-01-02	North America	USA	DENV-3/USA/FL-BPHL-0002/2024	Homo sapiens	PP708029.1 | USA | jan/24
DENV3_3III_B_3_2_PP708036.1	PP708036.1	PP708036.1	PP708036	3III_B.3.2	2024-01-06	North America	USA	DENV-3/USA/FL-BPHL-0009/2024	Homo sapiens	PP708036.1 | USA | jan/24
DENV3_3III_B_3_2_PP708030.1	PP708030.1	PP708030.1	PP708030	3III_B.3.2	2024-01-08	North America	USA	DENV-3/USA/FL-BPHL-0003/2024	Homo sapiens	PP708030.1 | USA | jan/24
DENV3_3III_B_3_2_PP708031.1	PP708031.1	PP708031.1	PP708031	3III_B.3.2	2024-01-09	North America	USA	DENV-3/USA/FL-BPHL-0004/2024	Homo sapiens	PP708031.1 | USA | jan/24
DENV3_3III_B_3_2_PP582712.1	PP582712.1	PP582712.1	PP582712	3III_B.3.2	2024-01-11	South America	French Guiana	12036/DENV3/FG/2024-01-11	Homo sapiens	PP582712.1 | French Guiana | jan/24
DENV3_3III_B_3_2_PP582713.1	PP582713.1	PP582713.1	PP582713	3III_B.3.2	2024-01-14	South America	French Guiana	16073/DENV3/FG/2024-01-14	Homo sapiens	PP582713.1 | French Guiana | jan/24
DENV3_3III_B_3_2_PP582714.1	PP582714.1	PP582714.1	PP582714	3III_B.3.2	2024-01-16	South America	French Guiana	18030/DENV3/FG/2024-01-16	Homo sapiens	PP582714.1 | French Guiana | jan/24
DENV3_3III_B_3_2_PP582715.1	PP582715.1	PP582715.1	PP582715	3III_B.3.2	2024-01-17	South America	French Guiana	20026/DENV3/FG/2024-01-17	Homo sapiens	PP582715.1 | French Guiana | jan/24
DENV3_3III_B_3_2_PP708037.1	PP708037.1	PP708037.1	PP708037	3III_B.3.2	2024-01-19	North America	USA	DENV-3/USA/FL-BPHL-0010/2024	Homo sapiens	PP708037.1 | USA | jan/24
DENV3_3III_B_3_2_PP708038.1	PP708038.1	PP708038.1	PP708038	3III_B.3.2	2024-01-20	North America	USA	DENV-3/USA/FL-BPHL-0011/2024	Homo sapiens	PP708038.1 | USA | jan/24
DENV3_3III_B_3_2_PP708028.1	PP708028.1	PP708028.1	PP708028	3III_B.3.2	2024-01-21	North America	USA	DENV-3/USA/FL-BPHL-0001/2024	Homo sapiens	PP708028.1 | USA | jan/24
DENV3_3III_B_3_2_PP582717.1	PP582717.1	PP582717.1	PP582717	3III_B.3.2	2024-01-22	South America	French Guiana	23163/DENV3/FG/2024-01-22	Homo sapiens	PP582717.1 | French Guiana | jan/24
DENV3_3III_B_3_2_PP582716.1	PP582716.1	PP582716.1	PP582716	3III_B.3.2	2024-01-24	South America	French Guiana	24011/DENV3/FG/2024-01-24	Homo sapiens	PP582716.1 | French Guiana | jan/24
DENV3_3III_B_3_2_PQ882223.1	PQ882223.1	PQ882223.1	PQ882223	3III_B.3.2	2024-01-25	South America	Brazil	V24_SJRP_418	Homo sapiens	PQ882223.1 | Brazil | jan/24
DENV3_3III_B_3_2_PP708041.1	PP708041.1	PP708041.1	PP708041	3III_B.3.2	2024-02-04	North America	USA	DENV-3/USA/FL-BPHL-0014/2024	Homo sapiens	PP708041.1 | USA | feb/24
DENV3_3III_B_3_2_PQ467857.1	PQ467857.1	PQ467857.1	PQ467857	3III_B.3.2	2024-02-08	South America	Peru	DenV3/Peru/INS-0009/2024	Homo sapiens	PQ467857.1 | Peru | feb/24
DENV3_3III_B_3_2_PQ467858.1	PQ467858.1	PQ467858.1	PQ467858	3III_B.3.2	2024-02-20	South America	Peru	DenV3/Peru/INS-0014/2024	Homo sapiens	PQ467858.1 | Peru | feb/24
DENV3_3III_B_3_2_PQ155023.1	PQ155023.1	PQ155023.1	PQ155023	3III_B.3.2	2024-02-23	North America	USA	DENV-3/USA/FL-BPHL-0025/2024	Homo sapiens	PQ155023.1 | USA | feb/24
DENV3_3III_B_3_2_PQ155024.1	PQ155024.1	PQ155024.1	PQ155024	3III_B.3.2	2024-02-27	North America	USA	DENV-3/USA/FL-BPHL-0026/2024	Homo sapiens	PQ155024.1 | USA | feb/24
DENV3_3III_B_3_2_PQ467859.1	PQ467859.1	PQ467859.1	PQ467859	3III_B.3.2	2024-02-27	South America	Peru	DenV3/Peru/INS-0010/2024	Homo sapiens	PQ467859.1 | Peru | feb/24
DENV3_3III_B_3_2_PQ155025.1	PQ155025.1	PQ155025.1	PQ155025	3III_B.3.2	2024-03-01	North America	USA	DENV-3/USA/FL-BPHL-0027/2024	Homo sapiens	PQ155025.1 | USA | mar/24
DENV3_3III_B_3_2_PQ155026.1	PQ155026.1	PQ155026.1	PQ155026	3III_B.3.2	2024-03-06	North America	USA	DENV-3/USA/FL-BPHL-0028/2024	Homo sapiens	PQ155026.1 | USA | mar/24
DENV3_3III_B_3_2_PQ467856.1	PQ467856.1	PQ467856.1	PQ467856	3III_B.3.2	2024-03-08	South America	Peru	DenV3/Peru/INS-0015/2024	Homo sapiens	PQ467856.1 | Peru | mar/24
DENV3_3III_B_3_2_PQ467860.1	PQ467860.1	PQ467860.1	PQ467860	3III_B.3.2	2024-03-08	South America	Peru	DenV3/Peru/INS-0016/2024	Homo sapiens	PQ467860.1 | Peru | mar/24
DENV3_3III_B_3_2_PQ155030.1	PQ155030.1	PQ155030.1	PQ155030	3III_B.3.2	2024-03-09	North America	USA	DENV-3/USA/FL-BPHL-0032/2024	Homo sapiens	PQ155030.1 | USA | mar/24
DENV3_3III_B_3_2_PQ155027.1	PQ155027.1	PQ155027.1	PQ155027	3III_B.3.2	2024-03-10	North America	USA	DENV-3/USA/FL-BPHL-0029/2024	Homo sapiens	PQ155027.1 | USA | mar/24
DENV3_3III_B_3_2_PQ155028.1	PQ155028.1	PQ155028.1	PQ155028	3III_B.3.2	2024-03-11	North America	USA	DENV-3/USA/FL-BPHL-0030/2024	Homo sapiens	PQ155028.1 | USA | mar/24
DENV3_3III_B_3_2_PQ155008.1	PQ155008.1	PQ155008.1	PQ155008	3III_B.3.2	2024-03-12	North America	USA	DENV-3/USA/FL-BPHL-0017/2024	Homo sapiens	PQ155008.1 | USA | mar/24
DENV3_3III_B_3_2_PQ467861.1	PQ467861.1	PQ467861.1	PQ467861	3III_B.3.2	2024-03-12	South America	Peru	DenV3/Peru/INS-0018/2024	Homo sapiens	PQ467861.1 | Peru | mar/24
DENV3_3III_B_3_2_PQ155009.1	PQ155009.1	PQ155009.1	PQ155009	3III_B.3.2	2024-03-13	North America	USA	DENV-3/USA/FL-BPHL-0018/2024	Homo sapiens	PQ155009.1 | USA | mar/24
DENV3_3III_B_3_2_PQ155029.1	PQ155029.1	PQ155029.1	PQ155029	3III_B.3.2	2024-03-13	North America	USA	DENV-3/USA/FL-BPHL-0031/2024	Homo sapiens	PQ155029.1 | USA | mar/24
DENV3_3III_B_3_2_PQ467862.1	PQ467862.1	PQ467862.1	PQ467862	3III_B.3.2	2024-03-13	South America	Peru	DenV3/Peru/INS-0019/2024	Homo sapiens	PQ467862.1 | Peru | mar/24
DENV3_3III_B_3_2_PQ155031.1	PQ155031.1	PQ155031.1	PQ155031	3III_B.3.2	2024-03-15	North America	USA	DENV-3/USA/FL-BPHL-0033/2024	Homo sapiens	PQ155031.1 | USA | mar/24
DENV3_3III_B_3_2_PQ155012.1	PQ155012.1	PQ155012.1	PQ155012	3III_B.3.2	2024-03-25	North America	USA	DENV-3/USA/FL-BPHL-0021/2024	Homo sapiens	PQ155012.1 | USA | mar/24
DENV3_3III_B_3_2_PQ467863.1	PQ467863.1	PQ467863.1	PQ467863	3III_B.3.2	2024-04-04	South America	Peru	DenV3/Peru/INS-0021/2024	Homo sapiens	PQ467863.1 | Peru | apr/24
DENV3_3III_B_3_2_PQ155016.1	PQ155016.1	PQ155016.1	PQ155016	3III_B.3.2	2024-04-06	North America	USA	DENV-3/USA/FL-BPHL-0044/2024	Homo sapiens	PQ155016.1 | USA | apr/24
DENV3_3III_B_3_2_PQ155038.1	PQ155038.1	PQ155038.1	PQ155038	3III_B.3.2	2024-04-06	North America	USA	DENV-3/USA/FL-BPHL-0040/2024	Homo sapiens	PQ155038.1 | USA | apr/24
DENV3_3III_B_3_2_PQ155037.1	PQ155037.1	PQ155037.1	PQ155037	3III_B.3.2	2024-04-07	North America	USA	DENV-3/USA/FL-BPHL-0039/2024	Homo sapiens	PQ155037.1 | USA | apr/24
DENV3_3III_B_3_2_PQ155039.1	PQ155039.1	PQ155039.1	PQ155039	3III_B.3.2	2024-04-13	North America	USA	DENV-3/USA/FL-BPHL-0041/2024	Homo sapiens	PQ155039.1 | USA | apr/24
DENV3_3III_B_3_2_PQ155040.1	PQ155040.1	PQ155040.1	PQ155040	3III_B.3.2	2024-04-13	North America	USA	DENV-3/USA/FL-BPHL-0042/2024	Homo sapiens	PQ155040.1 | USA | apr/24
DENV3_3III_B_3_2_PQ467864.1	PQ467864.1	PQ467864.1	PQ467864	3III_B.3.2	2024-04-13	South America	Peru	DenV3/Peru/INS-0022/2024	Homo sapiens	PQ467864.1 | Peru | apr/24
DENV3_3III_B_3_2_PQ155017.1	PQ155017.1	PQ155017.1	PQ155017	3III_B.3.2	2024-04-20	North America	USA	DENV-3/USA/FL-BPHL-0045/2024	Homo sapiens	PQ155017.1 | USA | apr/24
DENV3_3III_B_3_2_PQ155018.1	PQ155018.1	PQ155018.1	PQ155018	3III_B.3.2	2024-04-20	North America	USA	DENV-3/USA/FL-BPHL-0046/2024	Homo sapiens	PQ155018.1 | USA | apr/24
DENV3_3III_B_3_2_PQ467865.1	PQ467865.1	PQ467865.1	PQ467865	3III_B.3.2	2024-04-20	South America	Peru	DenV3/Peru/INS-0025/2024	Homo sapiens	PQ467865.1 | Peru | apr/24
DENV3_3III_B_3_2_PQ882224.1	PQ882224.1	PQ882224.1	PQ882224	3III_B.3.2	2024-04-20	South America	Brazil	V24_SJRP_4102	Homo sapiens	PQ882224.1 | Brazil | apr/24
DENV3_3III_B_3_2_PQ155041.1	PQ155041.1	PQ155041.1	PQ155041	3III_B.3.2	2024-04-21	North America	USA	DENV-3/USA/FL-BPHL-0051/2024	Homo sapiens	PQ155041.1 | USA | apr/24
DENV3_3III_B_3_2_PQ129525.1	PQ129525.1	PQ129525.1	PQ129525	3III_B.3.2	2024-04-26	North America	USA	hDenV3/USA/CA-LACPHL-DA00002/2024	Homo sapiens	PQ129525.1 | USA | apr/24
DENV3_3III_B_3_2_PQ527041.1	PQ527041.1	PQ527041.1	PQ527041	3III_B.3.2	2024-04-26	North America	USA	DENV-3/USA/FL-BPHL-0116/2024	Homo sapiens	PQ527041.1 | USA | apr/24
DENV3_3III_B_3_2_PQ155043.1	PQ155043.1	PQ155043.1	PQ155043	3III_B.3.2	2024-05-06	North America	USA	DENV-3/USA/FL-BPHL-0053/2024	Homo sapiens	PQ155043.1 | USA | may/24
DENV3_3III_B_3_2_PQ155046.1	PQ155046.1	PQ155046.1	PQ155046	3III_B.3.2	2024-05-08	North America	USA	DENV-3/USA/FL-BPHL-0056/2024	Homo sapiens	PQ155046.1 | USA | may/24
DENV3_3III_B_3_2_PQ882225.1	PQ882225.1	PQ882225.1	PQ882225	3III_B.3.2	2024-05-13	South America	Brazil	V24_SJRP_5468	Homo sapiens	PQ882225.1 | Brazil | may/24
DENV3_3III_B_3_2_PQ155022.1	PQ155022.1	PQ155022.1	PQ155022	3III_B.3.2	2024-05-16	North America	USA	DENV-3/USA/FL-BPHL-0050/2024	Homo sapiens	PQ155022.1 | USA | may/24
DENV3_3III_B_3_2_PQ882226.1	PQ882226.1	PQ882226.1	PQ882226	3III_B.3.2	2024-05-17	South America	Brazil	V24_SJRP_5892	Homo sapiens	PQ882226.1 | Brazil | may/24
DENV3_3III_B_3_2_PQ882227.1	PQ882227.1	PQ882227.1	PQ882227	3III_B.3.2	2024-05-22	South America	Brazil	V24_SJRP_6268	Homo sapiens	PQ882227.1 | Brazil | may/24
DENV3_3III_B_3_2_PQ882228.1	PQ882228.1	PQ882228.1	PQ882228	3III_B.3.2	2024-05-24	South America	Brazil	V24_SJRP_6300	Homo sapiens	PQ882228.1 | Brazil | may/24
DENV3_3III_B_3_2_PQ882229.1	PQ882229.1	PQ882229.1	PQ882229	3III_B.3.2	2024-05-24	South America	Brazil	V24_SJRP_6393	Homo sapiens	PQ882229.1 | Brazil | may/24
DENV3_3III_B_3_2_PQ155049.1	PQ155049.1	PQ155049.1	PQ155049	3III_B.3.2	2024-05-25	North America	USA	DENV-3/USA/FL-BPHL-0059/2024	Homo sapiens	PQ155049.1 | USA | may/24
DENV3_3III_B_3_2_PQ882230.1	PQ882230.1	PQ882230.1	PQ882230	3III_B.3.2	2024-05-29	South America	Brazil	V24_SJRP_6616	Homo sapiens	PQ882230.1 | Brazil | may/24
DENV3_3III_B_3_2_PQ129528.1	PQ129528.1	PQ129528.1	PQ129528	3III_B.3.2	2024-06-01	North America	USA	hDenV3/USA/CA-LACPHL-DA00005/2024	Homo sapiens	PQ129528.1 | USA | jun/24
DENV3_3III_B_3_2_PQ129529.1	PQ129529.1	PQ129529.1	PQ129529	3III_B.3.2	2024-06-04	North America	USA	hDenV3/USA/CA-LACPHL-DA00006/2024	Homo sapiens	PQ129529.1 | USA | jun/24
DENV3_3III_B_3_2_PQ207071.1	PQ207071.1	PQ207071.1	PQ207071	3III_B.3.2	2024-06-04	North America	USA	DENV-3/USA/FL-BPHL-0069/2024	Homo sapiens	PQ207071.1 | USA | jun/24
DENV3_3III_B_3_2_PQ207069.1	PQ207069.1	PQ207069.1	PQ207069	3III_B.3.2	2024-06-05	North America	USA	DENV-3/USA/FL-BPHL-0067/2024	Homo sapiens	PQ207069.1 | USA | jun/24
DENV3_3III_B_3_2_PQ155054.1	PQ155054.1	PQ155054.1	PQ155054	3III_B.3.2	2024-06-06	North America	USA	DENV-3/USA/FL-BPHL-0064/2024	Homo sapiens	PQ155054.1 | USA | jun/24
DENV3_3III_B_3_2_PQ129527.1	PQ129527.1	PQ129527.1	PQ129527	3III_B.3.2	2024-06-07	North America	USA	hDenV3/USA/CA-LACPHL-DA00004/2024	Homo sapiens	PQ129527.1 | USA | jun/24
DENV3_3III_B_3_2_PQ527035.1	PQ527035.1	PQ527035.1	PQ527035	3III_B.3.2	2024-06-18	North America	USA	DENV-3/USA/FL-BPHL-0110/2024	Homo sapiens	PQ527035.1 | USA | jun/24
DENV3_3III_B_3_2_PQ340821.1	PQ340821.1	PQ340821.1	PQ340821	3III_B.3.2	2024-06-19	North America	USA	DENV-3/USA/FL-BPHL-0081/2024	Homo sapiens	PQ340821.1 | USA | jun/24
DENV3_3III_B_3_2_PQ340817.1	PQ340817.1	PQ340817.1	PQ340817	3III_B.3.2	2024-06-22	North America	USA	DENV-3/USA/FL-BPHL-0077/2024	Homo sapiens	PQ340817.1 | USA | jun/24
DENV3_3III_B_3_2_PQ129532.1	PQ129532.1	PQ129532.1	PQ129532	3III_B.3.2	2024-06-23	North America	USA	hDenV3/USA/CA-LACPHL-DA00009/2024	Homo sapiens	PQ129532.1 | USA | jun/24
DENV3_3III_B_3_2_PQ207074.1	PQ207074.1	PQ207074.1	PQ207074	3III_B.3.2	2024-06-23	North America	USA	DENV-3/USA/FL-BPHL-0072/2024	Homo sapiens	PQ207074.1 | USA | jun/24
DENV3_3III_B_3_2_PQ207072.1	PQ207072.1	PQ207072.1	PQ207072	3III_B.3.2	2024-06-24	North America	USA	DENV-3/USA/FL-BPHL-0070/2024	Homo sapiens	PQ207072.1 | USA | jun/24
DENV3_3III_B_3_2_PQ129530.1	PQ129530.1	PQ129530.1	PQ129530	3III_B.3.2	2024-06-25	North America	USA	hDenV3/USA/CA-LACPHL-DA00007/2024	Homo sapiens	PQ129530.1 | USA | jun/24
DENV3_3III_B_3_2_PQ340822.1	PQ340822.1	PQ340822.1	PQ340822	3III_B.3.2	2024-06-25	North America	USA	DENV-3/USA/FL-BPHL-0082/2024	Homo sapiens	PQ340822.1 | USA | jun/24
DENV3_3III_B_3_2_PQ207076.1	PQ207076.1	PQ207076.1	PQ207076	3III_B.3.2	2024-06-26	North America	USA	DENV-3/USA/FL-BPHL-0074/2024	Homo sapiens	PQ207076.1 | USA | jun/24
DENV3_3III_B_3_2_PQ207078.1	PQ207078.1	PQ207078.1	PQ207078	3III_B.3.2	2024-06-29	North America	USA	DENV-3/USA/FL-BPHL-0076/2024	Homo sapiens	PQ207078.1 | USA | jun/24
DENV3_3III_B_3_2_PQ340823.1	PQ340823.1	PQ340823.1	PQ340823	3III_B.3.2	2024-06-29	North America	USA	DENV-3/USA/FL-BPHL-0083/2024	Homo sapiens	PQ340823.1 | USA | jun/24
DENV3_3III_B_3_2_PQ241322.1	PQ241322.1	PQ241322.1	PQ241322	3III_B.3.2	2024-07-02	North America	USA	hDenV3/USA/CA-LACPHL-DA00010/2024	Homo sapiens	PQ241322.1 | USA | jul/24
DENV3_3III_B_3_2_PQ340818.1	PQ340818.1	PQ340818.1	PQ340818	3III_B.3.2	2024-07-02	North America	USA	DENV-3/USA/FL-BPHL-0078/2024	Homo sapiens	PQ340818.1 | USA | jul/24
DENV3_3III_B_3_2_PQ129531.1	PQ129531.1	PQ129531.1	PQ129531	3III_B.3.2	2024-07-03	North America	USA	hDenV3/USA/CA-LACPHL-DA00008/2024	Homo sapiens	PQ129531.1 | USA | jul/24
DENV3_3III_B_3_2_PQ207073.1	PQ207073.1	PQ207073.1	PQ207073	3III_B.3.2	2024-07-03	North America	USA	DENV-3/USA/FL-BPHL-0071/2024	Homo sapiens	PQ207073.1 | USA | jul/24
DENV3_3III_B_3_2_PQ340825.1	PQ340825.1	PQ340825.1	PQ340825	3III_B.3.2	2024-07-06	North America	USA	DENV-3/USA/FL-BPHL-0085/2024	Homo sapiens	PQ340825.1 | USA | jul/24
DENV3_3III_B_3_2_PQ241323.1	PQ241323.1	PQ241323.1	PQ241323	3III_B.3.2	2024-07-07	North America	USA	hDenV3/USA/CA-LACPHL-DA00011/2024	Homo sapiens	PQ241323.1 | USA | jul/24
DENV3_3III_B_3_2_PQ340824.1	PQ340824.1	PQ340824.1	PQ340824	3III_B.3.2	2024-07-07	North America	USA	DENV-3/USA/FL-BPHL-0084/2024	Homo sapiens	PQ340824.1 | USA | jul/24
DENV3_3III_B_3_2_PQ340819.1	PQ340819.1	PQ340819.1	PQ340819	3III_B.3.2	2024-07-09	North America	USA	DENV-3/USA/FL-BPHL-0079/2024	Homo sapiens	PQ340819.1 | USA | jul/24
DENV3_3III_B_3_2_PQ340827.1	PQ340827.1	PQ340827.1	PQ340827	3III_B.3.2	2024-07-10	North America	USA	DENV-3/USA/FL-BPHL-0087/2024	Homo sapiens	PQ340827.1 | USA | jul/24
DENV3_3III_B_3_2_PV221118.1	PV221118.1	PV221118.1	PV221118	3III_B.3.2	2024-07-10	North America	Mexico	DENV-3/MX/UANL-2076/2024	Homo sapiens	PV221118.1 | Mexico | jul/24
DENV3_3III_B_3_2_PQ340820.1	PQ340820.1	PQ340820.1	PQ340820	3III_B.3.2	2024-07-17	North America	USA	DENV-3/USA/FL-BPHL-0080/2024	Homo sapiens	PQ340820.1 | USA | jul/24
DENV3_3III_B_3_2_PQ340833.1	PQ340833.1	PQ340833.1	PQ340833	3III_B.3.2	2024-07-17	North America	USA	DENV-3/USA/FL-BPHL-0093/2024	Homo sapiens	PQ340833.1 | USA | jul/24
DENV3_3III_B_3_2_PQ340832.1	PQ340832.1	PQ340832.1	PQ340832	3III_B.3.2	2024-07-18	North America	USA	DENV-3/USA/FL-BPHL-0092/2024	Homo sapiens	PQ340832.1 | USA | jul/24
DENV3_3III_B_3_2_PQ248579.1	PQ248579.1	PQ248579.1	PQ248579	3III_B.3.2	2024-07-19	North America	USA	hDenV3/USA/CA-LACPHL-DA00018/2024	Homo sapiens	PQ248579.1 | USA | jul/24
DENV3_3III_B_3_2_PQ355598.1	PQ355598.1	PQ355598.1	PQ355598	3III_B.3.2	2024-07-19	North America	USA	hDenV3/USA/CA-LACPHL-DA00026/2024	Homo sapiens	PQ355598.1 | USA | jul/24
DENV3_3III_B_3_2_PQ355600.1	PQ355600.1	PQ355600.1	PQ355600	3III_B.3.2	2024-07-19	North America	USA	hDenV3/USA/CA-LACPHL-DA00022/2024	Homo sapiens	PQ355600.1 | USA | jul/24
DENV3_3III_B_3_2_PQ340829.1	PQ340829.1	PQ340829.1	PQ340829	3III_B.3.2	2024-07-22	North America	USA	DENV-3/USA/FL-BPHL-0089/2024	Homo sapiens	PQ340829.1 | USA | jul/24
DENV3_3III_B_3_2_PQ340830.1	PQ340830.1	PQ340830.1	PQ340830	3III_B.3.2	2024-07-22	North America	USA	DENV-3/USA/FL-BPHL-0090/2024	Homo sapiens	PQ340830.1 | USA | jul/24
DENV3_3III_B_3_2_PQ241324.1	PQ241324.1	PQ241324.1	PQ241324	3III_B.3.2	2024-07-23	North America	USA	hDenV3/USA/CA-LACPHL-DA00012/2024	Homo sapiens	PQ241324.1 | USA | jul/24
DENV3_3III_B_3_2_PQ340835.1	PQ340835.1	PQ340835.1	PQ340835	3III_B.3.2	2024-07-23	North America	USA	DENV-3/USA/FL-BPHL-0095/2024	Homo sapiens	PQ340835.1 | USA | jul/24
DENV3_3III_B_3_2_PQ340839.1	PQ340839.1	PQ340839.1	PQ340839	3III_B.3.2	2024-07-23	North America	USA	DENV-3/USA/FL-BPHL-0099/2024	Homo sapiens	PQ340839.1 | USA | jul/24
DENV3_3III_B_3_2_PQ248578.1	PQ248578.1	PQ248578.1	PQ248578	3III_B.3.2	2024-07-24	North America	USA	hDenV3/USA/CA-LACPHL-DA00017/2024	Homo sapiens	PQ248578.1 | USA | jul/24
DENV3_3III_B_3_2_PQ527042.1	PQ527042.1	PQ527042.1	PQ527042	3III_B.3.2	2024-07-24	North America	USA	DENV-3/USA/FL-BPHL-0117/2024	Homo sapiens	PQ527042.1 | USA | jul/24
DENV3_3III_B_3_2_PQ355602.1	PQ355602.1	PQ355602.1	PQ355602	3III_B.3.2	2024-07-25	North America	USA	hDenV3/USA/CA-LACPHL-DA00024/2024	Homo sapiens	PQ355602.1 | USA | jul/24
DENV3_3III_B_3_2_PQ248574.1	PQ248574.1	PQ248574.1	PQ248574	3III_B.3.2	2024-07-27	North America	USA	hDenV3/USA/CA-LACPHL-DA00013/2024	Homo sapiens	PQ248574.1 | USA | jul/24
DENV3_3III_B_3_2_PQ340836.1	PQ340836.1	PQ340836.1	PQ340836	3III_B.3.2	2024-07-29	North America	USA	DENV-3/USA/FL-BPHL-0096/2024	Homo sapiens	PQ340836.1 | USA | jul/24
DENV3_3III_B_3_2_PQ527039.1	PQ527039.1	PQ527039.1	PQ527039	3III_B.3.2	2024-07-31	North America	USA	DENV-3/USA/FL-BPHL-0114/2024	Homo sapiens	PQ527039.1 | USA | jul/24
DENV3_3III_B_3_2_PQ340841.1	PQ340841.1	PQ340841.1	PQ340841	3III_B.3.2	2024-08-01	North America	USA	DENV-3/USA/FL-BPHL-0101/2024	Homo sapiens	PQ340841.1 | USA | aug/24
DENV3_3III_B_3_2_PQ248581.1	PQ248581.1	PQ248581.1	PQ248581	3III_B.3.2	2024-08-02	North America	USA	hDenV3/USA/CA-LACPHL-DA00020/2024	Homo sapiens	PQ248581.1 | USA | aug/24
DENV3_3III_B_3_2_PQ248576.1	PQ248576.1	PQ248576.1	PQ248576	3III_B.3.2	2024-08-03	North America	USA	hDenV3/USA/CA-LACPHL-DA00015/2024	Homo sapiens	PQ248576.1 | USA | aug/24
DENV3_3III_B_3_2_PQ355601.1	PQ355601.1	PQ355601.1	PQ355601	3III_B.3.2	2024-08-03	North America	USA	hDenV3/USA/CA-LACPHL-DA00023/2024	Homo sapiens	PQ355601.1 | USA | aug/24
DENV3_3III_B_3_2_PQ527043.1	PQ527043.1	PQ527043.1	PQ527043	3III_B.3.2	2024-08-04	North America	USA	DENV-3/USA/FL-BPHL-0118/2024	Homo sapiens	PQ527043.1 | USA | aug/24
DENV3_3III_B_3_2_PQ617121.1	PQ617121.1	PQ617121.1	PQ617121	3III_B.3.2	2024-08-04	North America	USA	DENV-3/USA/FL-BPHL-0140/2024	Homo sapiens	PQ617121.1 | USA | aug/24
DENV3_3III_B_3_2_PQ340837.1	PQ340837.1	PQ340837.1	PQ340837	3III_B.3.2	2024-08-05	North America	USA	DENV-3/USA/FL-BPHL-0097/2024	Homo sapiens	PQ340837.1 | USA | aug/24
DENV3_3III_B_3_2_PQ340840.1	PQ340840.1	PQ340840.1	PQ340840	3III_B.3.2	2024-08-05	North America	USA	DENV-3/USA/FL-BPHL-0100/2024	Homo sapiens	PQ340840.1 | USA | aug/24
DENV3_3III_B_3_2_PQ527037.1	PQ527037.1	PQ527037.1	PQ527037	3III_B.3.2	2024-08-06	North America	USA	DENV-3/USA/FL-BPHL-0112/2024	Homo sapiens	PQ527037.1 | USA | aug/24
DENV3_3III_B_3_2_PQ527036.1	PQ527036.1	PQ527036.1	PQ527036	3III_B.3.2	2024-08-07	North America	USA	DENV-3/USA/FL-BPHL-0111/2024	Homo sapiens	PQ527036.1 | USA | aug/24
DENV3_3III_B_3_2_PQ527049.1	PQ527049.1	PQ527049.1	PQ527049	3III_B.3.2	2024-08-07	North America	USA	DENV-3/USA/FL-BPHL-0124/2024	Homo sapiens	PQ527049.1 | USA | aug/24
DENV3_3III_B_3_2_PQ527044.1	PQ527044.1	PQ527044.1	PQ527044	3III_B.3.2	2024-08-08	North America	USA	DENV-3/USA/FL-BPHL-0119/2024	Homo sapiens	PQ527044.1 | USA | aug/24
DENV3_3III_B_3_2_PQ340845.1	PQ340845.1	PQ340845.1	PQ340845	3III_B.3.2	2024-08-09	North America	USA	DENV-3/USA/FL-BPHL-0105/2024	Homo sapiens	PQ340845.1 | USA | aug/24
DENV3_3III_B_3_2_PQ527047.1	PQ527047.1	PQ527047.1	PQ527047	3III_B.3.2	2024-08-09	North America	USA	DENV-3/USA/FL-BPHL-0122/2024	Homo sapiens	PQ527047.1 | USA | aug/24
DENV3_3III_B_3_2_PQ617122.1	PQ617122.1	PQ617122.1	PQ617122	3III_B.3.2	2024-08-09	North America	USA	DENV-3/USA/FL-BPHL-0141/2024	Homo sapiens	PQ617122.1 | USA | aug/24
DENV3_3III_B_3_2_PQ617125.1	PQ617125.1	PQ617125.1	PQ617125	3III_B.3.2	2024-08-09	North America	USA	DENV-3/USA/FL-BPHL-0144/2024	Homo sapiens	PQ617125.1 | USA | aug/24
DENV3_3III_B_3_2_PQ248580.1	PQ248580.1	PQ248580.1	PQ248580	3III_B.3.2	2024-08-11	North America	USA	hDenV3/USA/CA-LACPHL-DA00019/2024	Homo sapiens	PQ248580.1 | USA | aug/24
DENV3_3III_B_3_2_PQ340842.1	PQ340842.1	PQ340842.1	PQ340842	3III_B.3.2	2024-08-13	North America	USA	DENV-3/USA/FL-BPHL-0102/2024	Homo sapiens	PQ340842.1 | USA | aug/24
DENV3_3III_B_3_2_PQ340843.1	PQ340843.1	PQ340843.1	PQ340843	3III_B.3.2	2024-08-13	North America	USA	DENV-3/USA/FL-BPHL-0103/2024	Homo sapiens	PQ340843.1 | USA | aug/24
DENV3_3III_B_3_2_PQ527040.1	PQ527040.1	PQ527040.1	PQ527040	3III_B.3.2	2024-08-13	North America	USA	DENV-3/USA/FL-BPHL-0115/2024	Homo sapiens	PQ527040.1 | USA | aug/24
DENV3_3III_B_3_2_PQ527045.1	PQ527045.1	PQ527045.1	PQ527045	3III_B.3.2	2024-08-13	North America	USA	DENV-3/USA/FL-BPHL-0120/2024	Homo sapiens	PQ527045.1 | USA | aug/24
DENV3_3III_B_3_2_PQ617128.1	PQ617128.1	PQ617128.1	PQ617128	3III_B.3.2	2024-08-13	North America	USA	DENV-3/USA/FL-BPHL-0147/2024	Homo sapiens	PQ617128.1 | USA | aug/24
DENV3_3III_B_3_2_PQ527046.1	PQ527046.1	PQ527046.1	PQ527046	3III_B.3.2	2024-08-14	North America	USA	DENV-3/USA/FL-BPHL-0121/2024	Homo sapiens	PQ527046.1 | USA | aug/24
DENV3_3III_B_3_2_PQ340846.1	PQ340846.1	PQ340846.1	PQ340846	3III_B.3.2	2024-08-15	North America	USA	DENV-3/USA/FL-BPHL-0106/2024	Homo sapiens	PQ340846.1 | USA | aug/24
DENV3_3III_B_3_2_PQ527050.1	PQ527050.1	PQ527050.1	PQ527050	3III_B.3.2	2024-08-17	North America	USA	DENV-3/USA/FL-BPHL-0125/2024	Homo sapiens	PQ527050.1 | USA | aug/24
DENV3_3III_B_3_2_PQ617111.1	PQ617111.1	PQ617111.1	PQ617111	3III_B.3.2	2024-08-18	North America	USA	DENV-3/USA/FL-BPHL-0130/2024	Homo sapiens	PQ617111.1 | USA | aug/24
DENV3_3III_B_3_2_PQ340848.1	PQ340848.1	PQ340848.1	PQ340848	3III_B.3.2	2024-08-19	North America	USA	DENV-3/USA/FL-BPHL-0108/2024	Homo sapiens	PQ340848.1 | USA | aug/24
DENV3_3III_B_3_2_PQ527052.1	PQ527052.1	PQ527052.1	PQ527052	3III_B.3.2	2024-08-19	North America	USA	DENV-3/USA/FL-BPHL-0127/2024	Homo sapiens	PQ527052.1 | USA | aug/24
DENV3_3III_B_3_2_PQ617114.1	PQ617114.1	PQ617114.1	PQ617114	3III_B.3.2	2024-08-19	North America	USA	DENV-3/USA/FL-BPHL-0133/2024	Homo sapiens	PQ617114.1 | USA | aug/24
DENV3_3III_B_3_2_PQ527053.1	PQ527053.1	PQ527053.1	PQ527053	3III_B.3.2	2024-08-20	North America	USA	DENV-3/USA/FL-BPHL-0128/2024	Homo sapiens	PQ527053.1 | USA | aug/24
DENV3_3III_B_3_2_PQ617113.1	PQ617113.1	PQ617113.1	PQ617113	3III_B.3.2	2024-08-21	North America	USA	DENV-3/USA/FL-BPHL-0132/2024	Homo sapiens	PQ617113.1 | USA | aug/24
DENV3_3III_B_3_2_PQ340849.1	PQ340849.1	PQ340849.1	PQ340849	3III_B.3.2	2024-08-22	North America	USA	DENV-3/USA/FL-BPHL-0109/2024	Homo sapiens	PQ340849.1 | USA | aug/24
DENV3_3III_B_3_2_PQ617127.1	PQ617127.1	PQ617127.1	PQ617127	3III_B.3.2	2024-08-22	North America	USA	DENV-3/USA/FL-BPHL-0146/2024	Homo sapiens	PQ617127.1 | USA | aug/24
DENV3_3III_B_3_2_PQ617123.1	PQ617123.1	PQ617123.1	PQ617123	3III_B.3.2	2024-08-23	North America	USA	DENV-3/USA/FL-BPHL-0142/2024	Homo sapiens	PQ617123.1 | USA | aug/24
DENV3_3III_B_3_2_PQ617116.1	PQ617116.1	PQ617116.1	PQ617116	3III_B.3.2	2024-08-26	North America	USA	DENV-3/USA/FL-BPHL-0135/2024	Homo sapiens	PQ617116.1 | USA | aug/24
DENV3_3III_B_3_2_PQ617129.1	PQ617129.1	PQ617129.1	PQ617129	3III_B.3.2	2024-08-26	North America	USA	DENV-3/USA/FL-BPHL-0148/2024	Homo sapiens	PQ617129.1 | USA | aug/24
DENV3_3III_B_3_2_PQ617131.1	PQ617131.1	PQ617131.1	PQ617131	3III_B.3.2	2024-08-27	North America	USA	DENV-3/USA/FL-BPHL-0150/2024	Homo sapiens	PQ617131.1 | USA | aug/24
DENV3_3III_B_3_2_PQ617134.1	PQ617134.1	PQ617134.1	PQ617134	3III_B.3.2	2024-08-28	North America	USA	DENV-3/USA/FL-BPHL-0153/2024	Homo sapiens	PQ617134.1 | USA | aug/24
DENV3_3III_B_3_2_PQ617115.1	PQ617115.1	PQ617115.1	PQ617115	3III_B.3.2	2024-08-30	North America	USA	DENV-3/USA/FL-BPHL-0134/2024	Homo sapiens	PQ617115.1 | USA | aug/24
DENV3_3III_B_3_2_PQ617132.1	PQ617132.1	PQ617132.1	PQ617132	3III_B.3.2	2024-08-30	North America	USA	DENV-3/USA/FL-BPHL-0151/2024	Homo sapiens	PQ617132.1 | USA | aug/24
DENV3_3III_B_3_2_PQ617117.1	PQ617117.1	PQ617117.1	PQ617117	3III_B.3.2	2024-09-03	North America	USA	DENV-3/USA/FL-BPHL-0136/2024	Homo sapiens	PQ617117.1 | USA | sep/24
DENV3_3III_B_3_2_PQ617136.1	PQ617136.1	PQ617136.1	PQ617136	3III_B.3.2	2024-09-03	North America	USA	DENV-3/USA/FL-BPHL-0155/2024	Homo sapiens	PQ617136.1 | USA | sep/24
DENV3_3III_B_3_2_PQ617144.1	PQ617144.1	PQ617144.1	PQ617144	3III_B.3.2	2024-09-08	North America	USA	DENV-3/USA/FL-BPHL-0163/2024	Homo sapiens	PQ617144.1 | USA | sep/24
DENV3_3III_B_3_2_PQ617146.1	PQ617146.1	PQ617146.1	PQ617146	3III_B.3.2	2024-09-08	North America	USA	DENV-3/USA/FL-BPHL-0165/2024	Homo sapiens	PQ617146.1 | USA | sep/24
DENV3_3III_B_3_2_PQ457107.1	PQ457107.1	PQ457107.1	PQ457107	3III_B.3.2	2024-09-09	North America	USA	hDenV3/USA/CA-LACPHL-DA00027/2024	Homo sapiens	PQ457107.1 | USA | sep/24
DENV3_3III_B_3_2_PQ565658.1	PQ565658.1	PQ565658.1	PQ565658	3III_B.3.2	2024-09-15	North America	USA	hDenV3/USA/CA-LACPHL-DA00034/2024	Homo sapiens	PQ565658.1 | USA | sep/24
DENV3_3III_B_3_2_PQ617151.1	PQ617151.1	PQ617151.1	PQ617151	3III_B.3.2	2024-09-18	North America	USA	DENV-3/USA/FL-BPHL-0170/2024	Homo sapiens	PQ617151.1 | USA | sep/24
DENV3_3III_B_3_2_PQ457108.1	PQ457108.1	PQ457108.1	PQ457108	3III_B.3.2	2024-09-19	North America	USA	hDenV3/USA/CA-LACPHL-DA00028/2024	Homo sapiens	PQ457108.1 | USA | sep/24
DENV3_3III_B_3_2_PQ617147.1	PQ617147.1	PQ617147.1	PQ617147	3III_B.3.2	2024-09-19	North America	USA	DENV-3/USA/FL-BPHL-0166/2024	Homo sapiens	PQ617147.1 | USA | sep/24
DENV3_3III_B_3_2_PQ565653.1	PQ565653.1	PQ565653.1	PQ565653	3III_B.3.2	2024-09-21	North America	USA	hDenV3/USA/CA-LACPHL-DA00029/2024	Homo sapiens	PQ565653.1 | USA | sep/24
DENV3_3III_B_3_2_PQ565654.1	PQ565654.1	PQ565654.1	PQ565654	3III_B.3.2	2024-09-21	North America	USA	hDenV3/USA/CA-LACPHL-DA00030/2024	Homo sapiens	PQ565654.1 | USA | sep/24
DENV3_3III_B_3_2_PQ565655.1	PQ565655.1	PQ565655.1	PQ565655	3III_B.3.2	2024-09-21	North America	USA	hDenV3/USA/CA-LACPHL-DA00031/2024	Homo sapiens	PQ565655.1 | USA | sep/24
DENV3_3III_B_3_2_PQ617152.1	PQ617152.1	PQ617152.1	PQ617152	3III_B.3.2	2024-09-21	North America	USA	DENV-3/USA/FL-BPHL-0171/2024	Homo sapiens	PQ617152.1 | USA | sep/24
DENV3_3III_B_3_2_PQ617149.1	PQ617149.1	PQ617149.1	PQ617149	3III_B.3.2	2024-09-22	North America	USA	DENV-3/USA/FL-BPHL-0168/2024	Homo sapiens	PQ617149.1 | USA | sep/24
DENV3_3III_B_3_2_PQ617148.1	PQ617148.1	PQ617148.1	PQ617148	3III_B.3.2	2024-09-24	North America	USA	DENV-3/USA/FL-BPHL-0167/2024	Homo sapiens	PQ617148.1 | USA | sep/24
DENV3_3III_B_3_2_PQ617120.1	PQ617120.1	PQ617120.1	PQ617120	3III_B.3.2	2024-09-25	North America	USA	DENV-3/USA/FL-BPHL-0139/2024	Homo sapiens	PQ617120.1 | USA | sep/24
DENV3_3III_B_3_2_PQ565657.1	PQ565657.1	PQ565657.1	PQ565657	3III_B.3.2	2024-09-29	North America	USA	hDenV3/USA/CA-LACPHL-DA00033/2024	Homo sapiens	PQ565657.1 | USA | sep/24
DENV3_3III_B_3_2_PQ868283.1	PQ868283.1	PQ868283.1	PQ868283	3III_B.3.2	2024-10-05	North America	USA	hDenV3/USA/CA-LACPHL-DA00041/2024	Homo sapiens	PQ868283.1 | USA | oct/24
DENV3_3III_B_3_2_PQ617156.1	PQ617156.1	PQ617156.1	PQ617156	3III_B.3.2	2024-10-07	North America	USA	DENV-3/USA/FL-BPHL-0175/2024	Homo sapiens	PQ617156.1 | USA | oct/24
DENV3_3III_B_3_2_PQ868284.1	PQ868284.1	PQ868284.1	PQ868284	3III_B.3.2	2024-10-07	North America	USA	hDenV3/USA/CA-LACPHL-DA00042/2024	Homo sapiens	PQ868284.1 | USA | oct/24
DENV3_3III_B_3_2_PQ617157.1	PQ617157.1	PQ617157.1	PQ617157	3III_B.3.2	2024-10-08	North America	USA	DENV-3/USA/FL-BPHL-0176/2024	Homo sapiens	PQ617157.1 | USA | oct/24
DENV3_3III_B_3_2_PQ868282.1	PQ868282.1	PQ868282.1	PQ868282	3III_B.3.2	2024-10-10	North America	USA	hDenV3/USA/CA-LACPHL-DA00040/2024	Homo sapiens	PQ868282.1 | USA | oct/24
DENV3_3III_B_3_2_PQ868281.1	PQ868281.1	PQ868281.1	PQ868281	3III_B.3.2	2024-10-11	North America	USA	hDenV3/USA/CA-LACPHL-DA00039/2024	Homo sapiens	PQ868281.1 | USA | oct/24
DENV3_3III_B_3_2_PQ617163.1	PQ617163.1	PQ617163.1	PQ617163	3III_B.3.2	2024-10-14	North America	USA	DENV-3/USA/FL-BPHL-0182/2024	Homo sapiens	PQ617163.1 | USA | oct/24
DENV3_3III_B_3_2_PQ617164.1	PQ617164.1	PQ617164.1	PQ617164	3III_B.3.2	2024-10-14	North America	USA	DENV-3/USA/FL-BPHL-0183/2024	Homo sapiens	PQ617164.1 | USA | oct/24
DENV3_3III_B_3_2_PQ868277.1	PQ868277.1	PQ868277.1	PQ868277	3III_B.3.2	2024-10-18	North America	USA	hDenV3/USA/CA-LACPHL-DA00035/2024	Homo sapiens	PQ868277.1 | USA | oct/24
DENV3_3III_B_3_2_PQ868278.1	PQ868278.1	PQ868278.1	PQ868278	3III_B.3.2	2024-10-23	North America	USA	hDenV3/USA/CA-LACPHL-DA00036/2024	Homo sapiens	PQ868278.1 | USA | oct/24
DENV3_3III_B_3_2_PQ868287.1	PQ868287.1	PQ868287.1	PQ868287	3III_B.3.2	2024-10-24	North America	USA	hDenV3/USA/CA-LACPHL-DA00046/2024	Homo sapiens	PQ868287.1 | USA | oct/24
DENV3_3III_B_3_2_PQ868279.1	PQ868279.1	PQ868279.1	PQ868279	3III_B.3.2	2024-10-26	North America	USA	hDenV3/USA/CA-LACPHL-DA00037/2024	Homo sapiens	PQ868279.1 | USA | oct/24
DENV3_3III_B_3_2_PQ868288.1	PQ868288.1	PQ868288.1	PQ868288	3III_B.3.2	2024-11-03	North America	USA	hDenV3/USA/CA-LACPHL-DA00047/2024	Homo sapiens	PQ868288.1 | USA | nov/24
DENV3_3III_B_3_2_PQ868289.1	PQ868289.1	PQ868289.1	PQ868289	3III_B.3.2	2024-11-06	North America	USA	hDenV3/USA/CA-LACPHL-DA00045/2024	Homo sapiens	PQ868289.1 | USA | nov/24
DENV3_3III_B_3_2_PQ868291.1	PQ868291.1	PQ868291.1	PQ868291	3III_B.3.2	2024-11-08	North America	USA	hDenV3/USA/CA-LACPHL-DA00044/2024	Homo sapiens	PQ868291.1 | USA | nov/24
DENV3_3III_B_3_2_PV001659.1	PV001659.1	PV001659.1	PV001659	3III_B.3.2	2024-11-14	North America	USA	hDenV3/USA/CA-LACPHL-DA00059/2024	Homo sapiens	PV001659.1 | USA | nov/24
DENV3_3III_B_3_2_PV001651.1	PV001651.1	PV001651.1	PV001651	3III_B.3.2	2024-11-15	North America	USA	hDenV3/USA/CA-LACPHL-DA00049/2024	Homo sapiens	PV001651.1 | USA | nov/24
DENV3_3III_B_3_2_PV001660.1	PV001660.1	PV001660.1	PV001660	3III_B.3.2	2024-11-15	North America	USA	hDenV3/USA/CA-LACPHL-DA00052/2024	Homo sapiens	PV001660.1 | USA | nov/24
DENV3_3III_B_3_2_PV001652.1	PV001652.1	PV001652.1	PV001652	3III_B.3.2	2024-11-18	North America	USA	hDenV3/USA/CA-LACPHL-DA00058/2024	Homo sapiens	PV001652.1 | USA | nov/24
DENV3_3III_B_3_2_PV001653.1	PV001653.1	PV001653.1	PV001653	3III_B.3.2	2024-11-18	North America	USA	hDenV3/USA/CA-LACPHL-DA00054/2024	Homo sapiens	PV001653.1 | USA | nov/24
DENV3_3III_B_3_2_PV001654.1	PV001654.1	PV001654.1	PV001654	3III_B.3.2	2024-11-19	North America	USA	hDenV3/USA/CA-LACPHL-DA00053/2024	Homo sapiens	PV001654.1 | USA | nov/24
DENV3_3III_B_3_2_PV001658.1	PV001658.1	PV001658.1	PV001658	3III_B.3.2	2024-11-28	North America	USA	hDenV3/USA/CA-LACPHL-DA00051/2024	Homo sapiens	PV001658.1 | USA | nov/24
DENV3_3III_B_3_2_PV001656.1	PV001656.1	PV001656.1	PV001656	3III_B.3.2	2024-11-30	North America	USA	hDenV3/USA/CA-LACPHL-DA00055/2024	Homo sapiens	PV001656.1 | USA | nov/24
DENV3_3III_B_3_2_PV001650.1	PV001650.1	PV001650.1	PV001650	3III_B.3.2	2024-12-02	North America	USA	hDenV3/USA/CA-LACPHL-DA00048/2024	Homo sapiens	PV001650.1 | USA | dec/24
DENV3_3III_B_3_2_PV001649.1	PV001649.1	PV001649.1	PV001649	3III_B.3.2	2024-12-13	North America	USA	hDenV3/USA/CA-LACPHL-DA00056/2024	Homo sapiens	PV001649.1 | USA | dec/24
DENV3_CLADE_REP_FJ898442.1	FJ898442.1	FJ898442.1	FJ898442	3III_C	2007-07-01	North America	Mexico	DENV-3/MX/BID-V2989/2007	Homo sapiens	FJ898442.1 | Mexico | jul/07
DENV3_CLADE_REP_PQ851506.1	PQ851506.1	PQ851506.1	PQ851506	3III_C.1	2024-07-18	South America	Colombia	DENV3/Colombia/2024-07-18/Yale-DN02852	Homo sapiens	PQ851506.1 | Colombia | jul/24
DENV3_CLADE_REP_PQ110285.1	PQ110285.1	PQ110285.1	PQ110285	3III_C.2.1	2023-09-19	Europe	Italy	INMI-I4/DENV3-III/2023	Homo sapiens	PQ110285.1 | Italy | sep/23
DENV3_CLADE_REP_MH888333.1	MH888333.1	MH888333.1	MH888333	3III_C.2.2	2011-01-01	South America	Bolivia	BOL_4025	Homo sapiens	MH888333.1 | Bolivia | jan/11
